# Supplementary material for: DrugReasoner: Interpretable drug approval prediction with a reasoning-augmented language model
Source: PLoS One. 2026 Feb 19;21(2):e0342940. doi: 10.1371/journal.pone.0342940 (PMC12919791; doi:10.1371/journal.pone.0342940)
Supplement: S1 File — Complete record of reward values during DrugReasoner training. (JSON) [file pone.0342940.s001.json]

{
  "best_global_step": null,
  "best_metric": null,
  "best_model_checkpoint": null,
  "epoch": 3.464523281596452,
  "eval_steps": 500,
  "global_step": 12500,
  "is_hyper_param_search": false,
  "is_local_process_zero": true,
  "is_world_process_zero": true,
  "log_history": [
    {
      "completion_length": 510.5,
      "epoch": 0.0002771618625277162,
      "grad_norm": 0.2483018934726715,
      "kl": 0.0,
      "learning_rate": 0.0,
      "loss": -0.0,
      "reward": 3.09375,
      "reward_std": 2.9250621795654297,
      "rewards/confident_score_func": 0.25,
      "rewards/correctness_rewards": 1.5,
      "rewards/int_reward_func": 0.375,
      "rewards/soft_format_reward_func": 0.375,
      "rewards/xmlcount_reward_func": 0.59375,
      "step": 1
    },
    {
      "completion_length": 496.25,
      "epoch": 0.0005543237250554324,
      "grad_norm": 0.2826499938964844,
      "kl": 0.0,
      "learning_rate": 5.0000000000000004e-08,
      "loss": 0.0,
      "reward": 3.375,
      "reward_std": 1.973786473274231,
      "rewards/confident_score_func": 0.75,
      "rewards/correctness_rewards": 1.0,
      "rewards/int_reward_func": 0.5,
      "rewards/soft_format_reward_func": 0.375,
      "rewards/xmlcount_reward_func": 0.75,
      "step": 2
    },
    {
      "completion_length": 471.0,
      "epoch": 0.0008314855875831486,
      "grad_norm": 0.33350881934165955,
      "kl": 1.128939948102925e-05,
      "learning_rate": 1.0000000000000001e-07,
      "loss": 0.0,
      "reward": 3.59375,
      "reward_std": 1.9721366167068481,
      "rewards/confident_score_func": 1.0,
      "rewards/correctness_rewards": 1.0,
      "rewards/int_reward_func": 0.5,
      "rewards/soft_format_reward_func": 0.375,
      "rewards/xmlcount_reward_func": 0.71875,
      "step": 3
    },
    {
      "completion_length": 596.25,
      "epoch": 0.0011086474501108647,
      "grad_norm": 0.2136853039264679,
      "kl": 1.0410139111627359e-05,
      "learning_rate": 1.5000000000000002e-07,
      "loss": 0.0,
      "reward": 1.5625,
      "reward_std": 2.1127095222473145,
      "rewards/confident_score_func": 0.125,
      "rewards/correctness_rewards": 0.5,
      "rewards/int_reward_func": 0.25,
      "rewards/soft_format_reward_func": 0.125,
      "rewards/xmlcount_reward_func": 0.5625,
      "step": 4
    },
    {
      "completion_length": 508.25,
      "epoch": 0.001385809312638581,
      "grad_norm": 0.2845478057861328,
      "kl": 8.62709384819027e-06,
      "learning_rate": 2.0000000000000002e-07,
      "loss": -0.0,
      "reward": 4.09375,
      "reward_std": 1.5724681615829468,
      "rewards/confident_score_func": 1.0,
      "rewards/correctness_rewards": 1.5,
      "rewards/int_reward_func": 0.5,
      "rewards/soft_format_reward_func": 0.375,
      "rewards/xmlcount_reward_func": 0.71875,
      "step": 5
    },
    {
      "completion_length": 433.75,
      "epoch": 0.0016629711751662971,
      "grad_norm": 0.3396788537502289,
      "kl": 1.2766749023285229e-05,
      "learning_rate": 2.5000000000000004e-07,
      "loss": -0.0,
      "reward": 2.4375,
      "reward_std": 1.0680004358291626,
      "rewards/confident_score_func": 0.375,
      "rewards/correctness_rewards": 0.5,
      "rewards/int_reward_func": 0.5,
      "rewards/soft_format_reward_func": 0.375,
      "rewards/xmlcount_reward_func": 0.6875,
      "step": 6
    },
    {
      "completion_length": 495.25,
      "epoch": 0.0019401330376940134,
      "grad_norm": 0.25669044256210327,
      "kl": 8.092667485470884e-06,
      "learning_rate": 3.0000000000000004e-07,
      "loss": 0.0,
      "reward": 3.625,
      "reward_std": 1.314977765083313,
      "rewards/confident_score_func": 0.5,
      "rewards/correctness_rewards": 1.5,
      "rewards/int_reward_func": 0.5,
      "rewards/soft_format_reward_func": 0.375,
      "rewards/xmlcount_reward_func": 0.75,
      "step": 7
    },
    {
      "completion_length": 519.25,
      "epoch": 0.0022172949002217295,
      "grad_norm": 0.25402092933654785,
      "kl": 9.882345693768002e-06,
      "learning_rate": 3.5000000000000004e-07,
      "loss": -0.0,
      "reward": 3.46875,
      "reward_std": 1.8325045108795166,
      "rewards/confident_score_func": 0.875,
      "rewards/correctness_rewards": 1.0,
      "rewards/int_reward_func": 0.5,
      "rewards/soft_format_reward_func": 0.375,
      "rewards/xmlcount_reward_func": 0.71875,
      "step": 8
    },
    {
      "completion_length": 600.75,
      "epoch": 0.0024944567627494456,
      "grad_norm": 0.2685031592845917,
      "kl": 1.0373846635047812e-05,
      "learning_rate": 4.0000000000000003e-07,
      "loss": -0.0,
      "reward": 4.1875,
      "reward_std": 1.8385342359542847,
      "rewards/confident_score_func": 1.375,
      "rewards/correctness_rewards": 1.5,
      "rewards/int_reward_func": 0.5,
      "rewards/soft_format_reward_func": 0.25,
      "rewards/xmlcount_reward_func": 0.5625,
      "step": 9
    },
    {
      "completion_length": 468.25,
      "epoch": 0.002771618625277162,
      "grad_norm": 0.24542361497879028,
      "kl": 1.0986384950228967e-05,
      "learning_rate": 4.5000000000000003e-07,
      "loss": 0.0,
      "reward": 4.0,
      "reward_std": 1.5,
      "rewards/confident_score_func": 0.75,
      "rewards/correctness_rewards": 1.5,
      "rewards/int_reward_func": 0.5,
      "rewards/soft_format_reward_func": 0.5,
      "rewards/xmlcount_reward_func": 0.75,
      "step": 10
    },
    {
      "completion_length": 525.25,
      "epoch": 0.003048780487804878,
      "grad_norm": 0.0,
      "kl": 8.427283319178969e-06,
      "learning_rate": 5.000000000000001e-07,
      "loss": 0.0,
      "reward": 5.75,
      "reward_std": 0.0,
      "rewards/confident_score_func": 2.0,
      "rewards/correctness_rewards": 2.0,
      "rewards/int_reward_func": 0.5,
      "rewards/soft_format_reward_func": 0.5,
      "rewards/xmlcount_reward_func": 0.75,
      "step": 11
    },
    {
      "completion_length": 439.75,
      "epoch": 0.0033259423503325942,
      "grad_norm": 0.2493726760149002,
      "kl": 9.617193427402526e-06,
      "learning_rate": 5.5e-07,
      "loss": 0.0,
      "reward": 4.625,
      "reward_std": 1.6520190238952637,
      "rewards/confident_score_func": 1.375,
      "rewards/correctness_rewards": 1.5,
      "rewards/int_reward_func": 0.5,
      "rewards/soft_format_reward_func": 0.5,
      "rewards/xmlcount_reward_func": 0.75,
      "step": 12
    },
    {
      "completion_length": 587.25,
      "epoch": 0.0036031042128603103,
      "grad_norm": 0.2199113667011261,
      "kl": 9.088103979593143e-06,
      "learning_rate": 6.000000000000001e-07,
      "loss": 0.0,
      "reward": 3.84375,
      "reward_std": 1.8125,
      "rewards/confident_score_func": 0.75,
      "rewards/correctness_rewards": 1.5,
      "rewards/int_reward_func": 0.5,
      "rewards/soft_format_reward_func": 0.375,
      "rewards/xmlcount_reward_func": 0.71875,
      "step": 13
    },
    {
      "completion_length": 539.5,
      "epoch": 0.003880266075388027,
      "grad_norm": 0.281586617231369,
      "kl": 1.0656050108082127e-05,
      "learning_rate": 6.5e-07,
      "loss": 0.0,
      "reward": 3.0625,
      "reward_std": 1.7455300092697144,
      "rewards/confident_score_func": 0.5,
      "rewards/correctness_rewards": 1.0,
      "rewards/int_reward_func": 0.5,
      "rewards/soft_format_reward_func": 0.5,
      "rewards/xmlcount_reward_func": 0.5625,
      "step": 14
    },
    {
      "completion_length": 584.5,
      "epoch": 0.0041574279379157425,
      "grad_norm": 0.2644045054912567,
      "kl": 1.0303749149898067e-05,
      "learning_rate": 7.000000000000001e-07,
      "loss": -0.0,
      "reward": 3.53125,
      "reward_std": 1.6341887712478638,
      "rewards/confident_score_func": 0.625,
      "rewards/correctness_rewards": 1.5,
      "rewards/int_reward_func": 0.5,
      "rewards/soft_format_reward_func": 0.25,
      "rewards/xmlcount_reward_func": 0.65625,
      "step": 15
    },
    {
      "completion_length": 500.25,
      "epoch": 0.004434589800443459,
      "grad_norm": 0.278541624546051,
      "kl": 1.111542951548472e-05,
      "learning_rate": 7.5e-07,
      "loss": -0.0,
      "reward": 2.90625,
      "reward_std": 1.907701015472412,
      "rewards/confident_score_func": 0.75,
      "rewards/correctness_rewards": 0.5,
      "rewards/int_reward_func": 0.5,
      "rewards/soft_format_reward_func": 0.5,
      "rewards/xmlcount_reward_func": 0.65625,
      "step": 16
    },
    {
      "completion_length": 516.25,
      "epoch": 0.0047117516629711755,
      "grad_norm": 0.25131115317344666,
      "kl": 1.036299090628745e-05,
      "learning_rate": 8.000000000000001e-07,
      "loss": -0.0,
      "reward": 3.5,
      "reward_std": 2.0615527629852295,
      "rewards/confident_score_func": 0.75,
      "rewards/correctness_rewards": 1.0,
      "rewards/int_reward_func": 0.5,
      "rewards/soft_format_reward_func": 0.5,
      "rewards/xmlcount_reward_func": 0.75,
      "step": 17
    },
    {
      "completion_length": 572.75,
      "epoch": 0.004988913525498891,
      "grad_norm": 0.2191542536020279,
      "kl": 9.720729394757655e-06,
      "learning_rate": 8.500000000000001e-07,
      "loss": -0.0,
      "reward": 2.875,
      "reward_std": 1.9311050176620483,
      "rewards/confident_score_func": 0.625,
      "rewards/correctness_rewards": 0.5,
      "rewards/int_reward_func": 0.5,
      "rewards/soft_format_reward_func": 0.5,
      "rewards/xmlcount_reward_func": 0.75,
      "step": 18
    },
    {
      "completion_length": 562.75,
      "epoch": 0.005266075388026608,
      "grad_norm": 0.18628911674022675,
      "kl": 8.783076737017836e-06,
      "learning_rate": 9.000000000000001e-07,
      "loss": -0.0,
      "reward": 1.71875,
      "reward_std": 0.46069467067718506,
      "rewards/confident_score_func": 0.125,
      "rewards/correctness_rewards": 0.0,
      "rewards/int_reward_func": 0.5,
      "rewards/soft_format_reward_func": 0.375,
      "rewards/xmlcount_reward_func": 0.71875,
      "step": 19
    },
    {
      "completion_length": 589.75,
      "epoch": 0.005543237250554324,
      "grad_norm": 0.22150404751300812,
      "kl": 8.758663170738146e-06,
      "learning_rate": 9.500000000000001e-07,
      "loss": 0.0,
      "reward": 5.15625,
      "reward_std": 0.702488124370575,
      "rewards/confident_score_func": 1.5,
      "rewards/correctness_rewards": 2.0,
      "rewards/int_reward_func": 0.5,
      "rewards/soft_format_reward_func": 0.5,
      "rewards/xmlcount_reward_func": 0.65625,
      "step": 20
    },
    {
      "completion_length": 527.25,
      "epoch": 0.00582039911308204,
      "grad_norm": 0.2421361654996872,
      "kl": 9.786639566300437e-06,
      "learning_rate": 1.0000000000000002e-06,
      "loss": -0.0,
      "reward": 2.3125,
      "reward_std": 1.125,
      "rewards/confident_score_func": 0.25,
      "rewards/correctness_rewards": 0.5,
      "rewards/int_reward_func": 0.5,
      "rewards/soft_format_reward_func": 0.375,
      "rewards/xmlcount_reward_func": 0.6875,
      "step": 21
    },
    {
      "completion_length": 580.0,
      "epoch": 0.006097560975609756,
      "grad_norm": 0.22485709190368652,
      "kl": 1.0484103768249042e-05,
      "learning_rate": 1.0500000000000001e-06,
      "loss": -0.0,
      "reward": 2.375,
      "reward_std": 0.9464846849441528,
      "rewards/confident_score_func": 0.125,
      "rewards/correctness_rewards": 0.5,
      "rewards/int_reward_func": 0.5,
      "rewards/soft_format_reward_func": 0.5,
      "rewards/xmlcount_reward_func": 0.75,
      "step": 22
    },
    {
      "completion_length": 544.0,
      "epoch": 0.006374722838137472,
      "grad_norm": 0.24875161051750183,
      "kl": 9.304120794695336e-06,
      "learning_rate": 1.1e-06,
      "loss": 0.0,
      "reward": 3.96875,
      "reward_std": 1.1831059455871582,
      "rewards/confident_score_func": 0.875,
      "rewards/correctness_rewards": 1.5,
      "rewards/int_reward_func": 0.5,
      "rewards/soft_format_reward_func": 0.375,
      "rewards/xmlcount_reward_func": 0.71875,
      "step": 23
    },
    {
      "completion_length": 552.5,
      "epoch": 0.0066518847006651885,
      "grad_norm": 0.2850598990917206,
      "kl": 1.168019025499234e-05,
      "learning_rate": 1.1500000000000002e-06,
      "loss": -0.0,
      "reward": 4.34375,
      "reward_std": 1.483854055404663,
      "rewards/confident_score_func": 1.125,
      "rewards/correctness_rewards": 1.5,
      "rewards/int_reward_func": 0.5,
      "rewards/soft_format_reward_func": 0.5,
      "rewards/xmlcount_reward_func": 0.71875,
      "step": 24
    },
    {
      "completion_length": 548.5,
      "epoch": 0.006929046563192905,
      "grad_norm": 0.23308464884757996,
      "kl": 9.858715202426538e-06,
      "learning_rate": 1.2000000000000002e-06,
      "loss": 0.0,
      "reward": 2.71875,
      "reward_std": 1.6213902235031128,
      "rewards/confident_score_func": 0.625,
      "rewards/correctness_rewards": 0.5,
      "rewards/int_reward_func": 0.5,
      "rewards/soft_format_reward_func": 0.375,
      "rewards/xmlcount_reward_func": 0.71875,
      "step": 25
    },
    {
      "completion_length": 521.5,
      "epoch": 0.007206208425720621,
      "grad_norm": 0.35765984654426575,
      "kl": 9.292946742789354e-06,
      "learning_rate": 1.25e-06,
      "loss": -0.0,
      "reward": 4.25,
      "reward_std": 1.7320507764816284,
      "rewards/confident_score_func": 1.0,
      "rewards/correctness_rewards": 1.5,
      "rewards/int_reward_func": 0.5,
      "rewards/soft_format_reward_func": 0.5,
      "rewards/xmlcount_reward_func": 0.75,
      "step": 26
    },
    {
      "completion_length": 457.0,
      "epoch": 0.007483370288248337,
      "grad_norm": 0.2953888475894928,
      "kl": 8.89795228431467e-06,
      "learning_rate": 1.3e-06,
      "loss": 0.0,
      "reward": 3.71875,
      "reward_std": 2.3460404872894287,
      "rewards/confident_score_func": 1.125,
      "rewards/correctness_rewards": 1.0,
      "rewards/int_reward_func": 0.5,
      "rewards/soft_format_reward_func": 0.375,
      "rewards/xmlcount_reward_func": 0.71875,
      "step": 27
    },
    {
      "completion_length": 444.75,
      "epoch": 0.007760532150776054,
      "grad_norm": 0.3193739354610443,
      "kl": 1.0488542102393694e-05,
      "learning_rate": 1.3500000000000002e-06,
      "loss": 0.0,
      "reward": 2.625,
      "reward_std": 1.4361406564712524,
      "rewards/confident_score_func": 0.375,
      "rewards/correctness_rewards": 0.5,
      "rewards/int_reward_func": 0.5,
      "rewards/soft_format_reward_func": 0.5,
      "rewards/xmlcount_reward_func": 0.75,
      "step": 28
    },
    {
      "completion_length": 582.0,
      "epoch": 0.00803769401330377,
      "grad_norm": 0.2760341763496399,
      "kl": 9.948931619874202e-06,
      "learning_rate": 1.4000000000000001e-06,
      "loss": 0.0,
      "reward": 1.0625,
      "reward_std": 2.4590394496917725,
      "rewards/confident_score_func": -0.25,
      "rewards/correctness_rewards": 0.5,
      "rewards/int_reward_func": 0.25,
      "rewards/soft_format_reward_func": 0.125,
      "rewards/xmlcount_reward_func": 0.4375,
      "step": 29
    },
    {
      "completion_length": 488.25,
      "epoch": 0.008314855875831485,
      "grad_norm": 0.28203949332237244,
      "kl": 9.830992894421797e-06,
      "learning_rate": 1.45e-06,
      "loss": 0.0,
      "reward": 2.8125,
      "reward_std": 1.983000636100769,
      "rewards/confident_score_func": 0.75,
      "rewards/correctness_rewards": 0.5,
      "rewards/int_reward_func": 0.5,
      "rewards/soft_format_reward_func": 0.375,
      "rewards/xmlcount_reward_func": 0.6875,
      "step": 30
    },
    {
      "completion_length": 559.25,
      "epoch": 0.008592017738359202,
      "grad_norm": 0.21860253810882568,
      "kl": 9.808512913878076e-06,
      "learning_rate": 1.5e-06,
      "loss": 0.0,
      "reward": 3.6875,
      "reward_std": 1.983000636100769,
      "rewards/confident_score_func": 1.125,
      "rewards/correctness_rewards": 1.0,
      "rewards/int_reward_func": 0.5,
      "rewards/soft_format_reward_func": 0.375,
      "rewards/xmlcount_reward_func": 0.6875,
      "step": 31
    },
    {
      "completion_length": 517.0,
      "epoch": 0.008869179600886918,
      "grad_norm": 0.22798267006874084,
      "kl": 8.656654244987294e-06,
      "learning_rate": 1.5500000000000002e-06,
      "loss": 0.0,
      "reward": 2.71875,
      "reward_std": 2.670001268386841,
      "rewards/confident_score_func": 0.375,
      "rewards/correctness_rewards": 1.0,
      "rewards/int_reward_func": 0.375,
      "rewards/soft_format_reward_func": 0.375,
      "rewards/xmlcount_reward_func": 0.59375,
      "step": 32
    },
    {
      "completion_length": 512.75,
      "epoch": 0.009146341463414634,
      "grad_norm": 0.2716781198978424,
      "kl": 1.1083876415796112e-05,
      "learning_rate": 1.6000000000000001e-06,
      "loss": 0.0,
      "reward": 3.5,
      "reward_std": 1.6863422393798828,
      "rewards/confident_score_func": 1.0,
      "rewards/correctness_rewards": 1.0,
      "rewards/int_reward_func": 0.5,
      "rewards/soft_format_reward_func": 0.375,
      "rewards/xmlcount_reward_func": 0.625,
      "step": 33
    },
    {
      "completion_length": 596.5,
      "epoch": 0.009423503325942351,
      "grad_norm": 0.22542887926101685,
      "kl": 1.0993462637998164e-05,
      "learning_rate": 1.6500000000000003e-06,
      "loss": 0.0,
      "reward": 2.46875,
      "reward_std": 2.5132460594177246,
      "rewards/confident_score_func": 0.5,
      "rewards/correctness_rewards": 0.5,
      "rewards/int_reward_func": 0.375,
      "rewards/soft_format_reward_func": 0.375,
      "rewards/xmlcount_reward_func": 0.71875,
      "step": 34
    },
    {
      "completion_length": 557.5,
      "epoch": 0.009700665188470067,
      "grad_norm": 0.30234187841415405,
      "kl": 9.6288758868468e-06,
      "learning_rate": 1.7000000000000002e-06,
      "loss": -0.0,
      "reward": 3.0625,
      "reward_std": 1.625,
      "rewards/confident_score_func": 0.875,
      "rewards/correctness_rewards": 0.5,
      "rewards/int_reward_func": 0.5,
      "rewards/soft_format_reward_func": 0.5,
      "rewards/xmlcount_reward_func": 0.6875,
      "step": 35
    },
    {
      "completion_length": 620.0,
      "epoch": 0.009977827050997782,
      "grad_norm": 0.23311540484428406,
      "kl": 9.361262527818326e-06,
      "learning_rate": 1.75e-06,
      "loss": -0.0,
      "reward": 3.375,
      "reward_std": 1.6007810831069946,
      "rewards/confident_score_func": 0.625,
      "rewards/correctness_rewards": 1.0,
      "rewards/int_reward_func": 0.5,
      "rewards/soft_format_reward_func": 0.5,
      "rewards/xmlcount_reward_func": 0.75,
      "step": 36
    },
    {
      "completion_length": 461.75,
      "epoch": 0.0102549889135255,
      "grad_norm": 0.2609017491340637,
      "kl": 1.1284730135230348e-05,
      "learning_rate": 1.8000000000000001e-06,
      "loss": -0.0,
      "reward": 2.59375,
      "reward_std": 1.4626424312591553,
      "rewards/confident_score_func": 0.5,
      "rewards/correctness_rewards": 0.5,
      "rewards/int_reward_func": 0.5,
      "rewards/soft_format_reward_func": 0.375,
      "rewards/xmlcount_reward_func": 0.71875,
      "step": 37
    },
    {
      "completion_length": 596.25,
      "epoch": 0.010532150776053215,
      "grad_norm": 0.216621533036232,
      "kl": 1.2903798051411286e-05,
      "learning_rate": 1.85e-06,
      "loss": -0.0,
      "reward": 4.09375,
      "reward_std": 1.6998008489608765,
      "rewards/confident_score_func": 1.0,
      "rewards/correctness_rewards": 1.5,
      "rewards/int_reward_func": 0.5,
      "rewards/soft_format_reward_func": 0.375,
      "rewards/xmlcount_reward_func": 0.71875,
      "step": 38
    },
    {
      "completion_length": 533.25,
      "epoch": 0.010809312638580931,
      "grad_norm": 0.2331874668598175,
      "kl": 1.4122239917924162e-05,
      "learning_rate": 1.9000000000000002e-06,
      "loss": -0.0,
      "reward": 1.84375,
      "reward_std": 2.2989468574523926,
      "rewards/confident_score_func": 0.0,
      "rewards/correctness_rewards": 0.5,
      "rewards/int_reward_func": 0.375,
      "rewards/soft_format_reward_func": 0.375,
      "rewards/xmlcount_reward_func": 0.59375,
      "step": 39
    },
    {
      "completion_length": 531.25,
      "epoch": 0.011086474501108648,
      "grad_norm": 0.30514734983444214,
      "kl": 1.0896302228502464e-05,
      "learning_rate": 1.9500000000000004e-06,
      "loss": 0.0,
      "reward": 2.9375,
      "reward_std": 3.089801788330078,
      "rewards/confident_score_func": 0.75,
      "rewards/correctness_rewards": 1.0,
      "rewards/int_reward_func": 0.375,
      "rewards/soft_format_reward_func": 0.25,
      "rewards/xmlcount_reward_func": 0.5625,
      "step": 40
    },
    {
      "completion_length": 605.75,
      "epoch": 0.011363636363636364,
      "grad_norm": 0.20663057267665863,
      "kl": 1.2109178896935191e-05,
      "learning_rate": 2.0000000000000003e-06,
      "loss": -0.0,
      "reward": 1.90625,
      "reward_std": 2.2017393112182617,
      "rewards/confident_score_func": 0.0,
      "rewards/correctness_rewards": 0.5,
      "rewards/int_reward_func": 0.375,
      "rewards/soft_format_reward_func": 0.375,
      "rewards/xmlcount_reward_func": 0.65625,
      "step": 41
    },
    {
      "completion_length": 627.75,
      "epoch": 0.01164079822616408,
      "grad_norm": 0.2208492010831833,
      "kl": 1.239549874298973e-05,
      "learning_rate": 2.05e-06,
      "loss": -0.0,
      "reward": 1.34375,
      "reward_std": 0.8125,
      "rewards/confident_score_func": -0.25,
      "rewards/correctness_rewards": 0.0,
      "rewards/int_reward_func": 0.5,
      "rewards/soft_format_reward_func": 0.375,
      "rewards/xmlcount_reward_func": 0.71875,
      "step": 42
    },
    {
      "completion_length": 541.0,
      "epoch": 0.011917960088691795,
      "grad_norm": 0.27659934759140015,
      "kl": 1.2113577213312965e-05,
      "learning_rate": 2.1000000000000002e-06,
      "loss": -0.0,
      "reward": 3.375,
      "reward_std": 1.973786473274231,
      "rewards/confident_score_func": 0.75,
      "rewards/correctness_rewards": 1.0,
      "rewards/int_reward_func": 0.5,
      "rewards/soft_format_reward_func": 0.375,
      "rewards/xmlcount_reward_func": 0.75,
      "step": 43
    },
    {
      "completion_length": 416.75,
      "epoch": 0.012195121951219513,
      "grad_norm": 0.3077487647533417,
      "kl": 1.4389873285836075e-05,
      "learning_rate": 2.15e-06,
      "loss": 0.0,
      "reward": 4.0,
      "reward_std": 2.020725965499878,
      "rewards/confident_score_func": 1.25,
      "rewards/correctness_rewards": 1.0,
      "rewards/int_reward_func": 0.5,
      "rewards/soft_format_reward_func": 0.5,
      "rewards/xmlcount_reward_func": 0.75,
      "step": 44
    },
    {
      "completion_length": 515.5,
      "epoch": 0.012472283813747228,
      "grad_norm": 0.3328346610069275,
      "kl": 1.4842245036561508e-05,
      "learning_rate": 2.2e-06,
      "loss": 0.0,
      "reward": 4.625,
      "reward_std": 1.6520190238952637,
      "rewards/confident_score_func": 1.375,
      "rewards/correctness_rewards": 1.5,
      "rewards/int_reward_func": 0.5,
      "rewards/soft_format_reward_func": 0.5,
      "rewards/xmlcount_reward_func": 0.75,
      "step": 45
    },
    {
      "completion_length": 534.5,
      "epoch": 0.012749445676274944,
      "grad_norm": 0.25916367769241333,
      "kl": 1.5466106560779735e-05,
      "learning_rate": 2.25e-06,
      "loss": -0.0,
      "reward": 2.9375,
      "reward_std": 1.8860783576965332,
      "rewards/confident_score_func": 0.75,
      "rewards/correctness_rewards": 0.5,
      "rewards/int_reward_func": 0.5,
      "rewards/soft_format_reward_func": 0.5,
      "rewards/xmlcount_reward_func": 0.6875,
      "step": 46
    },
    {
      "completion_length": 568.75,
      "epoch": 0.013026607538802661,
      "grad_norm": 0.24128328263759613,
      "kl": 1.1646696293610148e-05,
      "learning_rate": 2.3000000000000004e-06,
      "loss": 0.0,
      "reward": 5.34375,
      "reward_std": 0.8125,
      "rewards/confident_score_func": 1.75,
      "rewards/correctness_rewards": 2.0,
      "rewards/int_reward_func": 0.5,
      "rewards/soft_format_reward_func": 0.375,
      "rewards/xmlcount_reward_func": 0.71875,
      "step": 47
    },
    {
      "completion_length": 490.5,
      "epoch": 0.013303769401330377,
      "grad_norm": 0.29966527223587036,
      "kl": 1.3090644642943516e-05,
      "learning_rate": 2.35e-06,
      "loss": 0.0,
      "reward": 2.4375,
      "reward_std": 1.1569535732269287,
      "rewards/confident_score_func": 0.5,
      "rewards/correctness_rewards": 0.5,
      "rewards/int_reward_func": 0.5,
      "rewards/soft_format_reward_func": 0.25,
      "rewards/xmlcount_reward_func": 0.6875,
      "step": 48
    },
    {
      "completion_length": 449.75,
      "epoch": 0.013580931263858093,
      "grad_norm": 0.3126159608364105,
      "kl": 1.4555795132764615e-05,
      "learning_rate": 2.4000000000000003e-06,
      "loss": 0.0,
      "reward": 3.0,
      "reward_std": 1.8484227657318115,
      "rewards/confident_score_func": 0.75,
      "rewards/correctness_rewards": 0.5,
      "rewards/int_reward_func": 0.5,
      "rewards/soft_format_reward_func": 0.5,
      "rewards/xmlcount_reward_func": 0.75,
      "step": 49
    },
    {
      "completion_length": 492.75,
      "epoch": 0.01385809312638581,
      "grad_norm": 0.2463827133178711,
      "kl": 1.843028985604178e-05,
      "learning_rate": 2.4500000000000003e-06,
      "loss": 0.0,
      "reward": 2.875,
      "reward_std": 1.9311050176620483,
      "rewards/confident_score_func": 0.625,
      "rewards/correctness_rewards": 0.5,
      "rewards/int_reward_func": 0.5,
      "rewards/soft_format_reward_func": 0.5,
      "rewards/xmlcount_reward_func": 0.75,
      "step": 50
    },
    {
      "completion_length": 555.25,
      "epoch": 0.014135254988913526,
      "grad_norm": 0.3274115324020386,
      "kl": 3.26520275848452e-05,
      "learning_rate": 2.5e-06,
      "loss": 0.0,
      "reward": 4.5,
      "reward_std": 1.8929693698883057,
      "rewards/confident_score_func": 1.25,
      "rewards/correctness_rewards": 1.5,
      "rewards/int_reward_func": 0.5,
      "rewards/soft_format_reward_func": 0.5,
      "rewards/xmlcount_reward_func": 0.75,
      "step": 51
    },
    {
      "completion_length": 507.5,
      "epoch": 0.014412416851441241,
      "grad_norm": 0.23893342912197113,
      "kl": 1.802389851945918e-05,
      "learning_rate": 2.55e-06,
      "loss": 0.0,
      "reward": 2.875,
      "reward_std": 1.9311050176620483,
      "rewards/confident_score_func": 0.625,
      "rewards/correctness_rewards": 0.5,
      "rewards/int_reward_func": 0.5,
      "rewards/soft_format_reward_func": 0.5,
      "rewards/xmlcount_reward_func": 0.75,
      "step": 52
    },
    {
      "completion_length": 483.75,
      "epoch": 0.014689578713968959,
      "grad_norm": 0.2833217978477478,
      "kl": 2.2152598830871284e-05,
      "learning_rate": 2.6e-06,
      "loss": -0.0,
      "reward": 2.53125,
      "reward_std": 2.9709970951080322,
      "rewards/confident_score_func": 0.5,
      "rewards/correctness_rewards": 1.0,
      "rewards/int_reward_func": 0.375,
      "rewards/soft_format_reward_func": 0.125,
      "rewards/xmlcount_reward_func": 0.53125,
      "step": 53
    },
    {
      "completion_length": 497.0,
      "epoch": 0.014966740576496674,
      "grad_norm": 0.24128924310207367,
      "kl": 3.548898530425504e-05,
      "learning_rate": 2.6500000000000005e-06,
      "loss": -0.0,
      "reward": 1.59375,
      "reward_std": 0.3125,
      "rewards/confident_score_func": 0.0,
      "rewards/correctness_rewards": 0.0,
      "rewards/int_reward_func": 0.5,
      "rewards/soft_format_reward_func": 0.375,
      "rewards/xmlcount_reward_func": 0.71875,
      "step": 54
    },
    {
      "completion_length": 480.25,
      "epoch": 0.01524390243902439,
      "grad_norm": 0.27789512276649475,
      "kl": 2.1756190108135343e-05,
      "learning_rate": 2.7000000000000004e-06,
      "loss": -0.0,
      "reward": 2.6875,
      "reward_std": 2.814582586288452,
      "rewards/confident_score_func": 0.5,
      "rewards/correctness_rewards": 1.0,
      "rewards/int_reward_func": 0.375,
      "rewards/soft_format_reward_func": 0.25,
      "rewards/xmlcount_reward_func": 0.5625,
      "step": 55
    },
    {
      "completion_length": 572.25,
      "epoch": 0.015521064301552107,
      "grad_norm": 0.30793288350105286,
      "kl": 2.261531335534528e-05,
      "learning_rate": 2.7500000000000004e-06,
      "loss": -0.0,
      "reward": 3.46875,
      "reward_std": 1.715052843093872,
      "rewards/confident_score_func": 0.875,
      "rewards/correctness_rewards": 1.0,
      "rewards/int_reward_func": 0.5,
      "rewards/soft_format_reward_func": 0.375,
      "rewards/xmlcount_reward_func": 0.71875,
      "step": 56
    },
    {
      "completion_length": 543.75,
      "epoch": 0.01579822616407982,
      "grad_norm": 0.32060179114341736,
      "kl": 3.444459071033634e-05,
      "learning_rate": 2.8000000000000003e-06,
      "loss": -0.0,
      "reward": 3.71875,
      "reward_std": 2.2738893032073975,
      "rewards/confident_score_func": 1.0,
      "rewards/correctness_rewards": 1.0,
      "rewards/int_reward_func": 0.5,
      "rewards/soft_format_reward_func": 0.5,
      "rewards/xmlcount_reward_func": 0.71875,
      "step": 57
    },
    {
      "completion_length": 977.5,
      "epoch": 0.01607538802660754,
      "grad_norm": 0.25619077682495117,
      "kl": 2.6989517209585756e-05,
      "learning_rate": 2.85e-06,
      "loss": -0.0,
      "reward": 2.09375,
      "reward_std": 1.8967489004135132,
      "rewards/confident_score_func": 0.125,
      "rewards/correctness_rewards": 0.5,
      "rewards/int_reward_func": 0.375,
      "rewards/soft_format_reward_func": 0.375,
      "rewards/xmlcount_reward_func": 0.71875,
      "step": 58
    },
    {
      "completion_length": 596.5,
      "epoch": 0.016352549889135256,
      "grad_norm": 0.42059677839279175,
      "kl": 3.6239616747479886e-05,
      "learning_rate": 2.9e-06,
      "loss": 0.0,
      "reward": 3.53125,
      "reward_std": 3.0023863315582275,
      "rewards/confident_score_func": 1.0,
      "rewards/correctness_rewards": 1.5,
      "rewards/int_reward_func": 0.375,
      "rewards/soft_format_reward_func": 0.25,
      "rewards/xmlcount_reward_func": 0.40625,
      "step": 59
    },
    {
      "completion_length": 493.75,
      "epoch": 0.01662971175166297,
      "grad_norm": 0.24205096065998077,
      "kl": 3.4313568903598934e-05,
      "learning_rate": 2.95e-06,
      "loss": -0.0,
      "reward": 4.6875,
      "reward_std": 1.6630167961120605,
      "rewards/confident_score_func": 1.625,
      "rewards/correctness_rewards": 1.5,
      "rewards/int_reward_func": 0.5,
      "rewards/soft_format_reward_func": 0.375,
      "rewards/xmlcount_reward_func": 0.6875,
      "step": 60
    },
    {
      "completion_length": 436.25,
      "epoch": 0.016906873614190687,
      "grad_norm": 0.29289618134498596,
      "kl": 4.696770338341594e-05,
      "learning_rate": 3e-06,
      "loss": -0.0,
      "reward": 3.875,
      "reward_std": 2.1746647357940674,
      "rewards/confident_score_func": 1.125,
      "rewards/correctness_rewards": 1.0,
      "rewards/int_reward_func": 0.5,
      "rewards/soft_format_reward_func": 0.5,
      "rewards/xmlcount_reward_func": 0.75,
      "step": 61
    },
    {
      "completion_length": 655.25,
      "epoch": 0.017184035476718405,
      "grad_norm": 0.333635538816452,
      "kl": 4.950295988237485e-05,
      "learning_rate": 3.05e-06,
      "loss": 0.0,
      "reward": 4.90625,
      "reward_std": 0.5896238088607788,
      "rewards/confident_score_func": 1.25,
      "rewards/correctness_rewards": 2.0,
      "rewards/int_reward_func": 0.5,
      "rewards/soft_format_reward_func": 0.5,
      "rewards/xmlcount_reward_func": 0.65625,
      "step": 62
    },
    {
      "completion_length": 548.25,
      "epoch": 0.01746119733924612,
      "grad_norm": 0.25839337706565857,
      "kl": 4.438423638930544e-05,
      "learning_rate": 3.1000000000000004e-06,
      "loss": -0.0,
      "reward": 3.5625,
      "reward_std": 2.534141778945923,
      "rewards/confident_score_func": 1.25,
      "rewards/correctness_rewards": 1.0,
      "rewards/int_reward_func": 0.375,
      "rewards/soft_format_reward_func": 0.25,
      "rewards/xmlcount_reward_func": 0.6875,
      "step": 63
    },
    {
      "completion_length": 527.75,
      "epoch": 0.017738359201773836,
      "grad_norm": 0.24760793149471283,
      "kl": 5.6190947361756116e-05,
      "learning_rate": 3.1500000000000003e-06,
      "loss": -0.0,
      "reward": 2.03125,
      "reward_std": 2.821744203567505,
      "rewards/confident_score_func": 0.375,
      "rewards/correctness_rewards": 0.5,
      "rewards/int_reward_func": 0.375,
      "rewards/soft_format_reward_func": 0.25,
      "rewards/xmlcount_reward_func": 0.53125,
      "step": 64
    },
    {
      "completion_length": 527.25,
      "epoch": 0.018015521064301553,
      "grad_norm": 0.2859019637107849,
      "kl": 4.132985122851096e-05,
      "learning_rate": 3.2000000000000003e-06,
      "loss": -0.0,
      "reward": 3.1875,
      "reward_std": 1.8271676301956177,
      "rewards/confident_score_func": 0.875,
      "rewards/correctness_rewards": 1.0,
      "rewards/int_reward_func": 0.5,
      "rewards/soft_format_reward_func": 0.25,
      "rewards/xmlcount_reward_func": 0.5625,
      "step": 65
    },
    {
      "completion_length": 491.25,
      "epoch": 0.018292682926829267,
      "grad_norm": 0.3017843961715698,
      "kl": 8.138444536598399e-05,
      "learning_rate": 3.2500000000000002e-06,
      "loss": -0.0,
      "reward": 3.59375,
      "reward_std": 2.5028629302978516,
      "rewards/confident_score_func": 1.0,
      "rewards/correctness_rewards": 1.0,
      "rewards/int_reward_func": 0.5,
      "rewards/soft_format_reward_func": 0.375,
      "rewards/xmlcount_reward_func": 0.71875,
      "step": 66
    },
    {
      "completion_length": 587.0,
      "epoch": 0.018569844789356985,
      "grad_norm": 0.24489502608776093,
      "kl": 8.795899339020252e-05,
      "learning_rate": 3.3000000000000006e-06,
      "loss": -0.0,
      "reward": 4.5625,
      "reward_std": 1.980372428894043,
      "rewards/confident_score_func": 1.625,
      "rewards/correctness_rewards": 1.5,
      "rewards/int_reward_func": 0.5,
      "rewards/soft_format_reward_func": 0.25,
      "rewards/xmlcount_reward_func": 0.6875,
      "step": 67
    },
    {
      "completion_length": 538.5,
      "epoch": 0.018847006651884702,
      "grad_norm": 0.2539118528366089,
      "kl": 5.5070027883630246e-05,
      "learning_rate": 3.3500000000000005e-06,
      "loss": -0.0,
      "reward": 3.71875,
      "reward_std": 2.0113608837127686,
      "rewards/confident_score_func": 1.25,
      "rewards/correctness_rewards": 1.0,
      "rewards/int_reward_func": 0.5,
      "rewards/soft_format_reward_func": 0.375,
      "rewards/xmlcount_reward_func": 0.59375,
      "step": 68
    },
    {
      "completion_length": 562.5,
      "epoch": 0.019124168514412416,
      "grad_norm": 0.2318730354309082,
      "kl": 6.305942224571481e-05,
      "learning_rate": 3.4000000000000005e-06,
      "loss": 0.0,
      "reward": 3.78125,
      "reward_std": 2.2738893032073975,
      "rewards/confident_score_func": 1.125,
      "rewards/correctness_rewards": 1.0,
      "rewards/int_reward_func": 0.5,
      "rewards/soft_format_reward_func": 0.5,
      "rewards/xmlcount_reward_func": 0.65625,
      "step": 69
    },
    {
      "completion_length": 513.5,
      "epoch": 0.019401330376940133,
      "grad_norm": 0.3258090615272522,
      "kl": 9.62337726377882e-05,
      "learning_rate": 3.45e-06,
      "loss": 0.0,
      "reward": 2.5,
      "reward_std": 1.658312439918518,
      "rewards/confident_score_func": 0.5,
      "rewards/correctness_rewards": 0.5,
      "rewards/int_reward_func": 0.5,
      "rewards/soft_format_reward_func": 0.375,
      "rewards/xmlcount_reward_func": 0.625,
      "step": 70
    },
    {
      "completion_length": 642.75,
      "epoch": 0.01967849223946785,
      "grad_norm": 0.2240474671125412,
      "kl": 0.00019991242152173072,
      "learning_rate": 3.5e-06,
      "loss": -0.0,
      "reward": 5.25,
      "reward_std": 0.5773502588272095,
      "rewards/confident_score_func": 1.5,
      "rewards/correctness_rewards": 2.0,
      "rewards/int_reward_func": 0.5,
      "rewards/soft_format_reward_func": 0.5,
      "rewards/xmlcount_reward_func": 0.75,
      "step": 71
    },
    {
      "completion_length": 484.5,
      "epoch": 0.019955654101995565,
      "grad_norm": 0.0,
      "kl": 0.0001678902772255242,
      "learning_rate": 3.5500000000000003e-06,
      "loss": 0.0,
      "reward": 1.75,
      "reward_std": 0.0,
      "rewards/confident_score_func": 0.0,
      "rewards/correctness_rewards": 0.0,
      "rewards/int_reward_func": 0.5,
      "rewards/soft_format_reward_func": 0.5,
      "rewards/xmlcount_reward_func": 0.75,
      "step": 72
    },
    {
      "completion_length": 541.5,
      "epoch": 0.020232815964523282,
      "grad_norm": 0.27008548378944397,
      "kl": 0.00021189358085393906,
      "learning_rate": 3.6000000000000003e-06,
      "loss": 0.0,
      "reward": 3.5,
      "reward_std": 2.0615527629852295,
      "rewards/confident_score_func": 0.75,
      "rewards/correctness_rewards": 1.0,
      "rewards/int_reward_func": 0.5,
      "rewards/soft_format_reward_func": 0.5,
      "rewards/xmlcount_reward_func": 0.75,
      "step": 73
    },
    {
      "completion_length": 475.75,
      "epoch": 0.020509977827051,
      "grad_norm": 0.29425758123397827,
      "kl": 0.0001920523209264502,
      "learning_rate": 3.65e-06,
      "loss": -0.0,
      "reward": 3.5,
      "reward_std": 1.443375587463379,
      "rewards/confident_score_func": 0.75,
      "rewards/correctness_rewards": 1.0,
      "rewards/int_reward_func": 0.5,
      "rewards/soft_format_reward_func": 0.5,
      "rewards/xmlcount_reward_func": 0.75,
      "step": 74
    },
    {
      "completion_length": 496.0,
      "epoch": 0.020787139689578713,
      "grad_norm": 0.25347745418548584,
      "kl": 0.0001954682811629027,
      "learning_rate": 3.7e-06,
      "loss": -0.0,
      "reward": 4.375,
      "reward_std": 1.4930394887924194,
      "rewards/confident_score_func": 1.125,
      "rewards/correctness_rewards": 1.5,
      "rewards/int_reward_func": 0.5,
      "rewards/soft_format_reward_func": 0.5,
      "rewards/xmlcount_reward_func": 0.75,
      "step": 75
    },
    {
      "completion_length": 630.0,
      "epoch": 0.02106430155210643,
      "grad_norm": 0.23993411660194397,
      "kl": 0.0002233159902971238,
      "learning_rate": 3.7500000000000005e-06,
      "loss": -0.0,
      "reward": 4.21875,
      "reward_std": 1.473286509513855,
      "rewards/confident_score_func": 1.125,
      "rewards/correctness_rewards": 1.5,
      "rewards/int_reward_func": 0.5,
      "rewards/soft_format_reward_func": 0.375,
      "rewards/xmlcount_reward_func": 0.71875,
      "step": 76
    },
    {
      "completion_length": 595.75,
      "epoch": 0.021341463414634148,
      "grad_norm": 0.2944791913032532,
      "kl": 0.0001903584779938683,
      "learning_rate": 3.8000000000000005e-06,
      "loss": -0.0,
      "reward": 4.4375,
      "reward_std": 1.8413649797439575,
      "rewards/confident_score_func": 1.25,
      "rewards/correctness_rewards": 1.5,
      "rewards/int_reward_func": 0.5,
      "rewards/soft_format_reward_func": 0.5,
      "rewards/xmlcount_reward_func": 0.6875,
      "step": 77
    },
    {
      "completion_length": 565.75,
      "epoch": 0.021618625277161862,
      "grad_norm": 0.32485634088516235,
      "kl": 0.00011665323108900338,
      "learning_rate": 3.85e-06,
      "loss": -0.0,
      "reward": 4.0625,
      "reward_std": 1.7245168685913086,
      "rewards/confident_score_func": 1.125,
      "rewards/correctness_rewards": 1.5,
      "rewards/int_reward_func": 0.5,
      "rewards/soft_format_reward_func": 0.375,
      "rewards/xmlcount_reward_func": 0.5625,
      "step": 78
    },
    {
      "completion_length": 607.0,
      "epoch": 0.02189578713968958,
      "grad_norm": 0.1924661248922348,
      "kl": 0.0005084489821456373,
      "learning_rate": 3.900000000000001e-06,
      "loss": 0.0,
      "reward": 4.5,
      "reward_std": 1.8929693698883057,
      "rewards/confident_score_func": 1.25,
      "rewards/correctness_rewards": 1.5,
      "rewards/int_reward_func": 0.5,
      "rewards/soft_format_reward_func": 0.5,
      "rewards/xmlcount_reward_func": 0.75,
      "step": 79
    },
    {
      "completion_length": 564.0,
      "epoch": 0.022172949002217297,
      "grad_norm": 0.24093343317508698,
      "kl": 0.00028049247339367867,
      "learning_rate": 3.95e-06,
      "loss": -0.0,
      "reward": 1.5,
      "reward_std": 0.3061862289905548,
      "rewards/confident_score_func": 0.0,
      "rewards/correctness_rewards": 0.0,
      "rewards/int_reward_func": 0.5,
      "rewards/soft_format_reward_func": 0.375,
      "rewards/xmlcount_reward_func": 0.625,
      "step": 80
    },
    {
      "completion_length": 548.0,
      "epoch": 0.02245011086474501,
      "grad_norm": 0.24702483415603638,
      "kl": 0.00030992651591077447,
      "learning_rate": 4.000000000000001e-06,
      "loss": 0.0,
      "reward": 3.8125,
      "reward_std": 1.3863170146942139,
      "rewards/confident_score_func": 0.75,
      "rewards/correctness_rewards": 1.5,
      "rewards/int_reward_func": 0.5,
      "rewards/soft_format_reward_func": 0.5,
      "rewards/xmlcount_reward_func": 0.5625,
      "step": 81
    },
    {
      "completion_length": 610.0,
      "epoch": 0.022727272727272728,
      "grad_norm": 0.2588473856449127,
      "kl": 0.00017034553457051516,
      "learning_rate": 4.05e-06,
      "loss": -0.0,
      "reward": 2.46875,
      "reward_std": 1.5889428853988647,
      "rewards/confident_score_func": 0.375,
      "rewards/correctness_rewards": 0.5,
      "rewards/int_reward_func": 0.5,
      "rewards/soft_format_reward_func": 0.375,
      "rewards/xmlcount_reward_func": 0.71875,
      "step": 82
    },
    {
      "completion_length": 544.75,
      "epoch": 0.023004434589800442,
      "grad_norm": 0.29058149456977844,
      "kl": 0.00032605425803922117,
      "learning_rate": 4.1e-06,
      "loss": 0.0,
      "reward": 4.0,
      "reward_std": 1.5,
      "rewards/confident_score_func": 0.75,
      "rewards/correctness_rewards": 1.5,
      "rewards/int_reward_func": 0.5,
      "rewards/soft_format_reward_func": 0.5,
      "rewards/xmlcount_reward_func": 0.75,
      "step": 83
    },
    {
      "completion_length": 573.0,
      "epoch": 0.02328159645232816,
      "grad_norm": 0.2425958663225174,
      "kl": 0.00047077532508410513,
      "learning_rate": 4.15e-06,
      "loss": -0.0,
      "reward": 2.0,
      "reward_std": 0.28867512941360474,
      "rewards/confident_score_func": 0.25,
      "rewards/correctness_rewards": 0.0,
      "rewards/int_reward_func": 0.5,
      "rewards/soft_format_reward_func": 0.5,
      "rewards/xmlcount_reward_func": 0.75,
      "step": 84
    },
    {
      "completion_length": 521.75,
      "epoch": 0.023558758314855877,
      "grad_norm": 0.2589661180973053,
      "kl": 0.0003013776440639049,
      "learning_rate": 4.2000000000000004e-06,
      "loss": -0.0,
      "reward": 3.71875,
      "reward_std": 1.74515700340271,
      "rewards/confident_score_func": 0.75,
      "rewards/correctness_rewards": 1.5,
      "rewards/int_reward_func": 0.5,
      "rewards/soft_format_reward_func": 0.375,
      "rewards/xmlcount_reward_func": 0.59375,
      "step": 85
    },
    {
      "completion_length": 500.25,
      "epoch": 0.02383592017738359,
      "grad_norm": 0.26340121030807495,
      "kl": 0.0006595224840566516,
      "learning_rate": 4.25e-06,
      "loss": 0.0,
      "reward": 3.75,
      "reward_std": 1.7795131206512451,
      "rewards/confident_score_func": 1.0,
      "rewards/correctness_rewards": 1.0,
      "rewards/int_reward_func": 0.5,
      "rewards/soft_format_reward_func": 0.5,
      "rewards/xmlcount_reward_func": 0.75,
      "step": 86
    },
    {
      "completion_length": 560.75,
      "epoch": 0.024113082039911308,
      "grad_norm": 0.2269776314496994,
      "kl": 0.0006194392335601151,
      "learning_rate": 4.3e-06,
      "loss": 0.0,
      "reward": 2.75,
      "reward_std": 1.3540064096450806,
      "rewards/confident_score_func": 0.5,
      "rewards/correctness_rewards": 0.5,
      "rewards/int_reward_func": 0.5,
      "rewards/soft_format_reward_func": 0.5,
      "rewards/xmlcount_reward_func": 0.75,
      "step": 87
    },
    {
      "completion_length": 575.0,
      "epoch": 0.024390243902439025,
      "grad_norm": 0.2649100422859192,
      "kl": 0.0007867392851039767,
      "learning_rate": 4.350000000000001e-06,
      "loss": -0.0,
      "reward": 4.09375,
      "reward_std": 1.6998008489608765,
      "rewards/confident_score_func": 1.0,
      "rewards/correctness_rewards": 1.5,
      "rewards/int_reward_func": 0.5,
      "rewards/soft_format_reward_func": 0.375,
      "rewards/xmlcount_reward_func": 0.71875,
      "step": 88
    },
    {
      "completion_length": 520.0,
      "epoch": 0.02466740576496674,
      "grad_norm": 0.31399402022361755,
      "kl": 0.0005973342922516167,
      "learning_rate": 4.4e-06,
      "loss": -0.0,
      "reward": 1.875,
      "reward_std": 0.25,
      "rewards/confident_score_func": 0.125,
      "rewards/correctness_rewards": 0.0,
      "rewards/int_reward_func": 0.5,
      "rewards/soft_format_reward_func": 0.5,
      "rewards/xmlcount_reward_func": 0.75,
      "step": 89
    },
    {
      "completion_length": 520.75,
      "epoch": 0.024944567627494457,
      "grad_norm": 0.22899767756462097,
      "kl": 0.0006152435671538115,
      "learning_rate": 4.450000000000001e-06,
      "loss": 0.0,
      "reward": 4.46875,
      "reward_std": 1.9535624980926514,
      "rewards/confident_score_func": 1.375,
      "rewards/correctness_rewards": 1.5,
      "rewards/int_reward_func": 0.5,
      "rewards/soft_format_reward_func": 0.375,
      "rewards/xmlcount_reward_func": 0.71875,
      "step": 90
    },
    {
      "completion_length": 679.75,
      "epoch": 0.025221729490022174,
      "grad_norm": 0.2924948036670685,
      "kl": 0.0005268845125101507,
      "learning_rate": 4.5e-06,
      "loss": -0.0,
      "reward": 1.21875,
      "reward_std": 1.4155939817428589,
      "rewards/confident_score_func": -0.125,
      "rewards/correctness_rewards": 0.0,
      "rewards/int_reward_func": 0.375,
      "rewards/soft_format_reward_func": 0.375,
      "rewards/xmlcount_reward_func": 0.59375,
      "step": 91
    },
    {
      "completion_length": 499.25,
      "epoch": 0.025498891352549888,
      "grad_norm": 0.28107649087905884,
      "kl": 0.0008572362130507827,
      "learning_rate": 4.5500000000000005e-06,
      "loss": 0.0,
      "reward": 2.71875,
      "reward_std": 1.6719967126846313,
      "rewards/confident_score_func": 0.75,
      "rewards/correctness_rewards": 0.5,
      "rewards/int_reward_func": 0.375,
      "rewards/soft_format_reward_func": 0.375,
      "rewards/xmlcount_reward_func": 0.71875,
      "step": 92
    },
    {
      "completion_length": 566.5,
      "epoch": 0.025776053215077605,
      "grad_norm": 0.25328919291496277,
      "kl": 0.0009656297042965889,
      "learning_rate": 4.600000000000001e-06,
      "loss": 0.0,
      "reward": 3.21875,
      "reward_std": 1.8268113136291504,
      "rewards/confident_score_func": 0.625,
      "rewards/correctness_rewards": 1.0,
      "rewards/int_reward_func": 0.5,
      "rewards/soft_format_reward_func": 0.375,
      "rewards/xmlcount_reward_func": 0.71875,
      "step": 93
    },
    {
      "completion_length": 593.75,
      "epoch": 0.026053215077605323,
      "grad_norm": 0.3329068124294281,
      "kl": 0.0005953624495305121,
      "learning_rate": 4.65e-06,
      "loss": -0.0,
      "reward": 2.59375,
      "reward_std": 1.4626424312591553,
      "rewards/confident_score_func": 0.5,
      "rewards/correctness_rewards": 0.5,
      "rewards/int_reward_func": 0.5,
      "rewards/soft_format_reward_func": 0.375,
      "rewards/xmlcount_reward_func": 0.71875,
      "step": 94
    },
    {
      "completion_length": 521.0,
      "epoch": 0.026330376940133036,
      "grad_norm": 0.24568210542201996,
      "kl": 0.000615741650108248,
      "learning_rate": 4.7e-06,
      "loss": -0.0,
      "reward": 1.84375,
      "reward_std": 0.5340002179145813,
      "rewards/confident_score_func": 0.25,
      "rewards/correctness_rewards": 0.0,
      "rewards/int_reward_func": 0.5,
      "rewards/soft_format_reward_func": 0.375,
      "rewards/xmlcount_reward_func": 0.71875,
      "step": 95
    },
    {
      "completion_length": 523.25,
      "epoch": 0.026607538802660754,
      "grad_norm": 0.2706901431083679,
      "kl": 0.0006628820556215942,
      "learning_rate": 4.75e-06,
      "loss": 0.0,
      "reward": 3.34375,
      "reward_std": 1.25571608543396,
      "rewards/confident_score_func": 0.25,
      "rewards/correctness_rewards": 1.5,
      "rewards/int_reward_func": 0.5,
      "rewards/soft_format_reward_func": 0.375,
      "rewards/xmlcount_reward_func": 0.71875,
      "step": 96
    },
    {
      "completion_length": 560.5,
      "epoch": 0.02688470066518847,
      "grad_norm": 0.24192999303340912,
      "kl": 0.0010129789588972926,
      "learning_rate": 4.800000000000001e-06,
      "loss": -0.0,
      "reward": 3.5,
      "reward_std": 2.0615527629852295,
      "rewards/confident_score_func": 0.75,
      "rewards/correctness_rewards": 1.0,
      "rewards/int_reward_func": 0.5,
      "rewards/soft_format_reward_func": 0.5,
      "rewards/xmlcount_reward_func": 0.75,
      "step": 97
    },
    {
      "completion_length": 579.75,
      "epoch": 0.027161862527716185,
      "grad_norm": 0.2865859866142273,
      "kl": 0.0008974914671853185,
      "learning_rate": 4.85e-06,
      "loss": 0.0,
      "reward": 4.0,
      "reward_std": 1.5,
      "rewards/confident_score_func": 0.75,
      "rewards/correctness_rewards": 1.5,
      "rewards/int_reward_func": 0.5,
      "rewards/soft_format_reward_func": 0.5,
      "rewards/xmlcount_reward_func": 0.75,
      "step": 98
    },
    {
      "completion_length": 562.0,
      "epoch": 0.027439024390243903,
      "grad_norm": 0.24675221741199493,
      "kl": 0.0008242416079156101,
      "learning_rate": 4.9000000000000005e-06,
      "loss": -0.0,
      "reward": 2.5,
      "reward_std": 2.3273732662200928,
      "rewards/confident_score_func": 0.375,
      "rewards/correctness_rewards": 0.5,
      "rewards/int_reward_func": 0.375,
      "rewards/soft_format_reward_func": 0.5,
      "rewards/xmlcount_reward_func": 0.75,
      "step": 99
    },
    {
      "completion_length": 476.0,
      "epoch": 0.02771618625277162,
      "grad_norm": 0.3172301650047302,
      "kl": 0.0005580474389716983,
      "learning_rate": 4.95e-06,
      "loss": -0.0,
      "reward": 2.875,
      "reward_std": 1.25,
      "rewards/confident_score_func": 0.625,
      "rewards/correctness_rewards": 0.5,
      "rewards/int_reward_func": 0.5,
      "rewards/soft_format_reward_func": 0.5,
      "rewards/xmlcount_reward_func": 0.75,
      "step": 100
    },
    {
      "completion_length": 454.5,
      "epoch": 0.027993348115299334,
      "grad_norm": 0.3262696862220764,
      "kl": 0.0009546653600409627,
      "learning_rate": 5e-06,
      "loss": 0.0,
      "reward": 3.5,
      "reward_std": 1.443375587463379,
      "rewards/confident_score_func": 0.75,
      "rewards/correctness_rewards": 1.0,
      "rewards/int_reward_func": 0.5,
      "rewards/soft_format_reward_func": 0.5,
      "rewards/xmlcount_reward_func": 0.75,
      "step": 101
    },
    {
      "completion_length": 646.75,
      "epoch": 0.02827050997782705,
      "grad_norm": 0.21601717174053192,
      "kl": 0.0005823949468322098,
      "learning_rate": 4.9999999616677006e-06,
      "loss": 0.0,
      "reward": 2.4375,
      "reward_std": 3.8249454498291016,
      "rewards/confident_score_func": 0.5,
      "rewards/correctness_rewards": 1.0,
      "rewards/int_reward_func": 0.25,
      "rewards/soft_format_reward_func": 0.25,
      "rewards/xmlcount_reward_func": 0.4375,
      "step": 102
    },
    {
      "completion_length": 725.25,
      "epoch": 0.02854767184035477,
      "grad_norm": 0.2702260911464691,
      "kl": 0.0007772979442961514,
      "learning_rate": 4.999999846670801e-06,
      "loss": -0.0,
      "reward": 3.6875,
      "reward_std": 2.355180501937866,
      "rewards/confident_score_func": 1.125,
      "rewards/correctness_rewards": 1.0,
      "rewards/int_reward_func": 0.5,
      "rewards/soft_format_reward_func": 0.375,
      "rewards/xmlcount_reward_func": 0.6875,
      "step": 103
    },
    {
      "completion_length": 566.25,
      "epoch": 0.028824833702882482,
      "grad_norm": 0.2261461317539215,
      "kl": 0.0008430497255176306,
      "learning_rate": 4.999999655009307e-06,
      "loss": -0.0,
      "reward": 1.5625,
      "reward_std": 0.2975594997406006,
      "rewards/confident_score_func": 0.25,
      "rewards/correctness_rewards": 0.0,
      "rewards/int_reward_func": 0.375,
      "rewards/soft_format_reward_func": 0.25,
      "rewards/xmlcount_reward_func": 0.6875,
      "step": 104
    },
    {
      "completion_length": 449.5,
      "epoch": 0.0291019955654102,
      "grad_norm": 0.2898308038711548,
      "kl": 0.0013253889046609402,
      "learning_rate": 4.9999993866832215e-06,
      "loss": 0.0,
      "reward": 4.625,
      "reward_std": 1.6520190238952637,
      "rewards/confident_score_func": 1.375,
      "rewards/correctness_rewards": 1.5,
      "rewards/int_reward_func": 0.5,
      "rewards/soft_format_reward_func": 0.5,
      "rewards/xmlcount_reward_func": 0.75,
      "step": 105
    },
    {
      "completion_length": 655.75,
      "epoch": 0.029379157427937917,
      "grad_norm": 0.2288985699415207,
      "kl": 0.0013301436556503177,
      "learning_rate": 4.999999041692556e-06,
      "loss": 0.0,
      "reward": 5.25,
      "reward_std": 0.5773502588272095,
      "rewards/confident_score_func": 1.5,
      "rewards/correctness_rewards": 2.0,
      "rewards/int_reward_func": 0.5,
      "rewards/soft_format_reward_func": 0.5,
      "rewards/xmlcount_reward_func": 0.75,
      "step": 106
    },
    {
      "completion_length": 582.25,
      "epoch": 0.02965631929046563,
      "grad_norm": 0.24303385615348816,
      "kl": 0.0010237114038318396,
      "learning_rate": 4.999998620037319e-06,
      "loss": -0.0,
      "reward": 3.5,
      "reward_std": 2.0615527629852295,
      "rewards/confident_score_func": 0.75,
      "rewards/correctness_rewards": 1.0,
      "rewards/int_reward_func": 0.5,
      "rewards/soft_format_reward_func": 0.5,
      "rewards/xmlcount_reward_func": 0.75,
      "step": 107
    },
    {
      "completion_length": 707.5,
      "epoch": 0.02993348115299335,
      "grad_norm": 0.2842788100242615,
      "kl": 0.0006655353354290128,
      "learning_rate": 4.999998121717524e-06,
      "loss": -0.0,
      "reward": 2.84375,
      "reward_std": 3.420792818069458,
      "rewards/confident_score_func": 0.5,
      "rewards/correctness_rewards": 1.0,
      "rewards/int_reward_func": 0.375,
      "rewards/soft_format_reward_func": 0.375,
      "rewards/xmlcount_reward_func": 0.59375,
      "step": 108
    },
    {
      "completion_length": 508.0,
      "epoch": 0.030210643015521066,
      "grad_norm": 0.3998611569404602,
      "kl": 0.0024813413619995117,
      "learning_rate": 4.999997546733187e-06,
      "loss": -0.0,
      "reward": 4.09375,
      "reward_std": 1.280360460281372,
      "rewards/confident_score_func": 1.125,
      "rewards/correctness_rewards": 1.5,
      "rewards/int_reward_func": 0.5,
      "rewards/soft_format_reward_func": 0.25,
      "rewards/xmlcount_reward_func": 0.71875,
      "step": 109
    },
    {
      "completion_length": 563.5,
      "epoch": 0.03048780487804878,
      "grad_norm": 0.24261142313480377,
      "kl": 0.0015548549126833677,
      "learning_rate": 4.9999968950843245e-06,
      "loss": 0.0,
      "reward": 4.34375,
      "reward_std": 2.197003126144409,
      "rewards/confident_score_func": 1.25,
      "rewards/correctness_rewards": 1.5,
      "rewards/int_reward_func": 0.5,
      "rewards/soft_format_reward_func": 0.375,
      "rewards/xmlcount_reward_func": 0.71875,
      "step": 110
    },
    {
      "completion_length": 557.75,
      "epoch": 0.030764966740576497,
      "grad_norm": 0.2447528839111328,
      "kl": 0.0012562781339511275,
      "learning_rate": 4.999996166770957e-06,
      "loss": 0.0,
      "reward": 3.625,
      "reward_std": 1.9311050176620483,
      "rewards/confident_score_func": 0.875,
      "rewards/correctness_rewards": 1.0,
      "rewards/int_reward_func": 0.5,
      "rewards/soft_format_reward_func": 0.5,
      "rewards/xmlcount_reward_func": 0.75,
      "step": 111
    },
    {
      "completion_length": 535.75,
      "epoch": 0.031042128603104215,
      "grad_norm": 0.2839403748512268,
      "kl": 0.0015167887322604656,
      "learning_rate": 4.9999953617931074e-06,
      "loss": -0.0,
      "reward": 3.625,
      "reward_std": 1.9311050176620483,
      "rewards/confident_score_func": 0.875,
      "rewards/correctness_rewards": 1.0,
      "rewards/int_reward_func": 0.5,
      "rewards/soft_format_reward_func": 0.5,
      "rewards/xmlcount_reward_func": 0.75,
      "step": 112
    },
    {
      "completion_length": 544.75,
      "epoch": 0.03131929046563193,
      "grad_norm": 0.2637383043766022,
      "kl": 0.0013641542755067348,
      "learning_rate": 4.9999944801508e-06,
      "loss": 0.0,
      "reward": 3.0,
      "reward_std": 1.8484227657318115,
      "rewards/confident_score_func": 0.75,
      "rewards/correctness_rewards": 0.5,
      "rewards/int_reward_func": 0.5,
      "rewards/soft_format_reward_func": 0.5,
      "rewards/xmlcount_reward_func": 0.75,
      "step": 113
    },
    {
      "completion_length": 540.0,
      "epoch": 0.03159645232815964,
      "grad_norm": 0.24956463277339935,
      "kl": 0.0013399209128692746,
      "learning_rate": 4.99999352184406e-06,
      "loss": -0.0,
      "reward": 3.875,
      "reward_std": 1.4361406564712524,
      "rewards/confident_score_func": 0.75,
      "rewards/correctness_rewards": 1.5,
      "rewards/int_reward_func": 0.5,
      "rewards/soft_format_reward_func": 0.375,
      "rewards/xmlcount_reward_func": 0.75,
      "step": 114
    },
    {
      "completion_length": 531.0,
      "epoch": 0.03187361419068736,
      "grad_norm": 0.3293284475803375,
      "kl": 0.0010093465680256486,
      "learning_rate": 4.999992486872919e-06,
      "loss": -0.0,
      "reward": 4.3125,
      "reward_std": 2.0039024353027344,
      "rewards/confident_score_func": 1.25,
      "rewards/correctness_rewards": 1.5,
      "rewards/int_reward_func": 0.5,
      "rewards/soft_format_reward_func": 0.5,
      "rewards/xmlcount_reward_func": 0.5625,
      "step": 115
    },
    {
      "completion_length": 466.75,
      "epoch": 0.03215077605321508,
      "grad_norm": 0.3033599555492401,
      "kl": 0.0018283403478562832,
      "learning_rate": 4.999991375237408e-06,
      "loss": 0.0,
      "reward": 2.9375,
      "reward_std": 3.009533405303955,
      "rewards/confident_score_func": 0.625,
      "rewards/correctness_rewards": 1.0,
      "rewards/int_reward_func": 0.375,
      "rewards/soft_format_reward_func": 0.375,
      "rewards/xmlcount_reward_func": 0.5625,
      "step": 116
    },
    {
      "completion_length": 447.75,
      "epoch": 0.03242793791574279,
      "grad_norm": 0.46602895855903625,
      "kl": 0.0013328734785318375,
      "learning_rate": 4.999990186937562e-06,
      "loss": -0.0,
      "reward": 4.25,
      "reward_std": 1.7320507764816284,
      "rewards/confident_score_func": 1.0,
      "rewards/correctness_rewards": 1.5,
      "rewards/int_reward_func": 0.5,
      "rewards/soft_format_reward_func": 0.5,
      "rewards/xmlcount_reward_func": 0.75,
      "step": 117
    },
    {
      "completion_length": 509.25,
      "epoch": 0.03270509977827051,
      "grad_norm": 0.29622921347618103,
      "kl": 0.0012848273618146777,
      "learning_rate": 4.9999889219734165e-06,
      "loss": 0.0,
      "reward": 3.625,
      "reward_std": 1.9311050176620483,
      "rewards/confident_score_func": 0.875,
      "rewards/correctness_rewards": 1.0,
      "rewards/int_reward_func": 0.5,
      "rewards/soft_format_reward_func": 0.5,
      "rewards/xmlcount_reward_func": 0.75,
      "step": 118
    },
    {
      "completion_length": 448.25,
      "epoch": 0.032982261640798226,
      "grad_norm": 0.3296196162700653,
      "kl": 0.0022653101477771997,
      "learning_rate": 4.999987580345011e-06,
      "loss": 0.0,
      "reward": 3.21875,
      "reward_std": 1.444728136062622,
      "rewards/confident_score_func": 0.625,
      "rewards/correctness_rewards": 1.0,
      "rewards/int_reward_func": 0.5,
      "rewards/soft_format_reward_func": 0.375,
      "rewards/xmlcount_reward_func": 0.71875,
      "step": 119
    },
    {
      "completion_length": 889.5,
      "epoch": 0.03325942350332594,
      "grad_norm": 0.22369661927223206,
      "kl": 0.0016949750715866685,
      "learning_rate": 4.999986162052384e-06,
      "loss": 0.0,
      "reward": 2.21875,
      "reward_std": 2.7240729331970215,
      "rewards/confident_score_func": 0.375,
      "rewards/correctness_rewards": 0.5,
      "rewards/int_reward_func": 0.375,
      "rewards/soft_format_reward_func": 0.375,
      "rewards/xmlcount_reward_func": 0.59375,
      "step": 120
    },
    {
      "completion_length": 571.25,
      "epoch": 0.03353658536585366,
      "grad_norm": 0.2820369303226471,
      "kl": 0.0020861346274614334,
      "learning_rate": 4.999984667095583e-06,
      "loss": 0.0,
      "reward": 2.875,
      "reward_std": 1.25,
      "rewards/confident_score_func": 0.625,
      "rewards/correctness_rewards": 0.5,
      "rewards/int_reward_func": 0.5,
      "rewards/soft_format_reward_func": 0.5,
      "rewards/xmlcount_reward_func": 0.75,
      "step": 121
    },
    {
      "completion_length": 461.25,
      "epoch": 0.033813747228381374,
      "grad_norm": 0.30351871252059937,
      "kl": 0.0023725288920104504,
      "learning_rate": 4.999983095474651e-06,
      "loss": -0.0,
      "reward": 3.4375,
      "reward_std": 2.192553758621216,
      "rewards/confident_score_func": 1.0,
      "rewards/correctness_rewards": 1.0,
      "rewards/int_reward_func": 0.375,
      "rewards/soft_format_reward_func": 0.375,
      "rewards/xmlcount_reward_func": 0.6875,
      "step": 122
    },
    {
      "completion_length": 605.75,
      "epoch": 0.03409090909090909,
      "grad_norm": 0.30575117468833923,
      "kl": 0.00228232447989285,
      "learning_rate": 4.999981447189638e-06,
      "loss": 0.0,
      "reward": 2.75,
      "reward_std": 2.0,
      "rewards/confident_score_func": 0.5,
      "rewards/correctness_rewards": 0.5,
      "rewards/int_reward_func": 0.5,
      "rewards/soft_format_reward_func": 0.5,
      "rewards/xmlcount_reward_func": 0.75,
      "step": 123
    },
    {
      "completion_length": 491.25,
      "epoch": 0.03436807095343681,
      "grad_norm": 0.24359185993671417,
      "kl": 0.0014123540604487062,
      "learning_rate": 4.999979722240593e-06,
      "loss": 0.0,
      "reward": 1.71875,
      "reward_std": 0.709863543510437,
      "rewards/confident_score_func": 0.125,
      "rewards/correctness_rewards": 0.0,
      "rewards/int_reward_func": 0.375,
      "rewards/soft_format_reward_func": 0.5,
      "rewards/xmlcount_reward_func": 0.71875,
      "step": 124
    },
    {
      "completion_length": 531.25,
      "epoch": 0.03464523281596452,
      "grad_norm": 0.24107161164283752,
      "kl": 0.0018883803859353065,
      "learning_rate": 4.999977920627569e-06,
      "loss": -0.0,
      "reward": 4.0,
      "reward_std": 2.020725965499878,
      "rewards/confident_score_func": 1.25,
      "rewards/correctness_rewards": 1.0,
      "rewards/int_reward_func": 0.5,
      "rewards/soft_format_reward_func": 0.5,
      "rewards/xmlcount_reward_func": 0.75,
      "step": 125
    },
    {
      "completion_length": 498.75,
      "epoch": 0.03492239467849224,
      "grad_norm": 0.2970273196697235,
      "kl": 0.0022087255492806435,
      "learning_rate": 4.999976042350623e-06,
      "loss": -0.0,
      "reward": 2.6875,
      "reward_std": 1.3900688886642456,
      "rewards/confident_score_func": 0.5,
      "rewards/correctness_rewards": 0.5,
      "rewards/int_reward_func": 0.5,
      "rewards/soft_format_reward_func": 0.5,
      "rewards/xmlcount_reward_func": 0.6875,
      "step": 126
    },
    {
      "completion_length": 486.0,
      "epoch": 0.03519955654101996,
      "grad_norm": 0.2743111550807953,
      "kl": 0.0012705744011327624,
      "learning_rate": 4.999974087409812e-06,
      "loss": -0.0,
      "reward": 3.5,
      "reward_std": 1.443375587463379,
      "rewards/confident_score_func": 0.75,
      "rewards/correctness_rewards": 1.0,
      "rewards/int_reward_func": 0.5,
      "rewards/soft_format_reward_func": 0.5,
      "rewards/xmlcount_reward_func": 0.75,
      "step": 127
    },
    {
      "completion_length": 592.5,
      "epoch": 0.03547671840354767,
      "grad_norm": 0.24681898951530457,
      "kl": 0.0016977920895442367,
      "learning_rate": 4.999972055805193e-06,
      "loss": 0.0,
      "reward": 4.25,
      "reward_std": 1.7320507764816284,
      "rewards/confident_score_func": 1.0,
      "rewards/correctness_rewards": 1.5,
      "rewards/int_reward_func": 0.5,
      "rewards/soft_format_reward_func": 0.5,
      "rewards/xmlcount_reward_func": 0.75,
      "step": 128
    },
    {
      "completion_length": 506.5,
      "epoch": 0.035753880266075386,
      "grad_norm": 0.3356212377548218,
      "kl": 0.0030539000872522593,
      "learning_rate": 4.9999699475368325e-06,
      "loss": -0.0,
      "reward": 2.625,
      "reward_std": 1.4361406564712524,
      "rewards/confident_score_func": 0.375,
      "rewards/correctness_rewards": 0.5,
      "rewards/int_reward_func": 0.5,
      "rewards/soft_format_reward_func": 0.5,
      "rewards/xmlcount_reward_func": 0.75,
      "step": 129
    },
    {
      "completion_length": 621.5,
      "epoch": 0.03603104212860311,
      "grad_norm": 0.25449541211128235,
      "kl": 0.0020835150498896837,
      "learning_rate": 4.999967762604793e-06,
      "loss": 0.0,
      "reward": 4.46875,
      "reward_std": 1.6657549142837524,
      "rewards/confident_score_func": 1.375,
      "rewards/correctness_rewards": 1.5,
      "rewards/int_reward_func": 0.5,
      "rewards/soft_format_reward_func": 0.375,
      "rewards/xmlcount_reward_func": 0.71875,
      "step": 130
    },
    {
      "completion_length": 529.25,
      "epoch": 0.03630820399113082,
      "grad_norm": 0.2534700036048889,
      "kl": 0.002556864870712161,
      "learning_rate": 4.999965501009142e-06,
      "loss": -0.0,
      "reward": 3.875,
      "reward_std": 2.1746647357940674,
      "rewards/confident_score_func": 1.125,
      "rewards/correctness_rewards": 1.0,
      "rewards/int_reward_func": 0.5,
      "rewards/soft_format_reward_func": 0.5,
      "rewards/xmlcount_reward_func": 0.75,
      "step": 131
    },
    {
      "completion_length": 520.25,
      "epoch": 0.036585365853658534,
      "grad_norm": 0.27563413977622986,
      "kl": 0.002087092027068138,
      "learning_rate": 4.999963162749948e-06,
      "loss": -0.0,
      "reward": 5.53125,
      "reward_std": 0.2576940953731537,
      "rewards/confident_score_func": 2.0,
      "rewards/correctness_rewards": 2.0,
      "rewards/int_reward_func": 0.5,
      "rewards/soft_format_reward_func": 0.375,
      "rewards/xmlcount_reward_func": 0.65625,
      "step": 132
    },
    {
      "completion_length": 526.5,
      "epoch": 0.036862527716186255,
      "grad_norm": 0.22601450979709625,
      "kl": 0.0015554060228168964,
      "learning_rate": 4.999960747827284e-06,
      "loss": -0.0,
      "reward": 2.625,
      "reward_std": 1.4361406564712524,
      "rewards/confident_score_func": 0.5,
      "rewards/correctness_rewards": 0.5,
      "rewards/int_reward_func": 0.375,
      "rewards/soft_format_reward_func": 0.5,
      "rewards/xmlcount_reward_func": 0.75,
      "step": 133
    },
    {
      "completion_length": 441.75,
      "epoch": 0.03713968957871397,
      "grad_norm": 0.2940211892127991,
      "kl": 0.0020694448612630367,
      "learning_rate": 4.999958256241223e-06,
      "loss": 0.0,
      "reward": 4.5,
      "reward_std": 1.5545631647109985,
      "rewards/confident_score_func": 1.375,
      "rewards/correctness_rewards": 1.5,
      "rewards/int_reward_func": 0.5,
      "rewards/soft_format_reward_func": 0.5,
      "rewards/xmlcount_reward_func": 0.625,
      "step": 134
    },
    {
      "completion_length": 518.75,
      "epoch": 0.03741685144124168,
      "grad_norm": 0.28863954544067383,
      "kl": 0.0021078474819660187,
      "learning_rate": 4.999955687991842e-06,
      "loss": -0.0,
      "reward": 4.75,
      "reward_std": 1.6832507848739624,
      "rewards/confident_score_func": 1.625,
      "rewards/correctness_rewards": 1.5,
      "rewards/int_reward_func": 0.5,
      "rewards/soft_format_reward_func": 0.5,
      "rewards/xmlcount_reward_func": 0.625,
      "step": 135
    },
    {
      "completion_length": 522.0,
      "epoch": 0.037694013303769404,
      "grad_norm": 0.3035510182380676,
      "kl": 0.0023396280594170094,
      "learning_rate": 4.99995304307922e-06,
      "loss": 0.0,
      "reward": 3.25,
      "reward_std": 2.3804759979248047,
      "rewards/confident_score_func": 0.5,
      "rewards/correctness_rewards": 1.0,
      "rewards/int_reward_func": 0.5,
      "rewards/soft_format_reward_func": 0.5,
      "rewards/xmlcount_reward_func": 0.75,
      "step": 136
    },
    {
      "completion_length": 556.25,
      "epoch": 0.03797117516629712,
      "grad_norm": 0.26021718978881836,
      "kl": 0.003481579013168812,
      "learning_rate": 4.9999503215034375e-06,
      "loss": -0.0,
      "reward": 3.96875,
      "reward_std": 2.10746431350708,
      "rewards/confident_score_func": 1.375,
      "rewards/correctness_rewards": 1.0,
      "rewards/int_reward_func": 0.5,
      "rewards/soft_format_reward_func": 0.375,
      "rewards/xmlcount_reward_func": 0.71875,
      "step": 137
    },
    {
      "completion_length": 519.25,
      "epoch": 0.03824833702882483,
      "grad_norm": 0.25590893626213074,
      "kl": 0.0046329558826982975,
      "learning_rate": 4.999947523264577e-06,
      "loss": -0.0,
      "reward": 4.625,
      "reward_std": 1.6520190238952637,
      "rewards/confident_score_func": 1.375,
      "rewards/correctness_rewards": 1.5,
      "rewards/int_reward_func": 0.5,
      "rewards/soft_format_reward_func": 0.5,
      "rewards/xmlcount_reward_func": 0.75,
      "step": 138
    },
    {
      "completion_length": 519.5,
      "epoch": 0.03852549889135255,
      "grad_norm": 0.3054749369621277,
      "kl": 0.0029425916727632284,
      "learning_rate": 4.999944648362727e-06,
      "loss": 0.0,
      "reward": 4.21875,
      "reward_std": 1.7922722101211548,
      "rewards/confident_score_func": 1.125,
      "rewards/correctness_rewards": 1.5,
      "rewards/int_reward_func": 0.5,
      "rewards/soft_format_reward_func": 0.375,
      "rewards/xmlcount_reward_func": 0.71875,
      "step": 139
    },
    {
      "completion_length": 543.75,
      "epoch": 0.038802660753880266,
      "grad_norm": 0.2765722870826721,
      "kl": 0.0019459128379821777,
      "learning_rate": 4.999941696797974e-06,
      "loss": -0.0,
      "reward": 3.875,
      "reward_std": 2.1746647357940674,
      "rewards/confident_score_func": 1.125,
      "rewards/correctness_rewards": 1.0,
      "rewards/int_reward_func": 0.5,
      "rewards/soft_format_reward_func": 0.5,
      "rewards/xmlcount_reward_func": 0.75,
      "step": 140
    },
    {
      "completion_length": 592.5,
      "epoch": 0.03907982261640798,
      "grad_norm": 0.22871868312358856,
      "kl": 0.002332570729777217,
      "learning_rate": 4.999938668570408e-06,
      "loss": 0.0,
      "reward": 4.0,
      "reward_std": 1.5,
      "rewards/confident_score_func": 0.75,
      "rewards/correctness_rewards": 1.5,
      "rewards/int_reward_func": 0.5,
      "rewards/soft_format_reward_func": 0.5,
      "rewards/xmlcount_reward_func": 0.75,
      "step": 141
    },
    {
      "completion_length": 507.75,
      "epoch": 0.0393569844789357,
      "grad_norm": 0.3106369972229004,
      "kl": 0.0017694552661851048,
      "learning_rate": 4.999935563680123e-06,
      "loss": -0.0,
      "reward": 3.0625,
      "reward_std": 1.7955384254455566,
      "rewards/confident_score_func": 0.875,
      "rewards/correctness_rewards": 0.5,
      "rewards/int_reward_func": 0.5,
      "rewards/soft_format_reward_func": 0.5,
      "rewards/xmlcount_reward_func": 0.6875,
      "step": 142
    },
    {
      "completion_length": 515.5,
      "epoch": 0.039634146341463415,
      "grad_norm": 0.3508833646774292,
      "kl": 0.0030222535133361816,
      "learning_rate": 4.9999323821272135e-06,
      "loss": -0.0,
      "reward": 2.875,
      "reward_std": 1.9311050176620483,
      "rewards/confident_score_func": 0.625,
      "rewards/correctness_rewards": 0.5,
      "rewards/int_reward_func": 0.5,
      "rewards/soft_format_reward_func": 0.5,
      "rewards/xmlcount_reward_func": 0.75,
      "step": 143
    },
    {
      "completion_length": 649.75,
      "epoch": 0.03991130820399113,
      "grad_norm": 0.3115159869194031,
      "kl": 0.0046004499308764935,
      "learning_rate": 4.999929123911778e-06,
      "loss": 0.0,
      "reward": 4.5,
      "reward_std": 1.8929693698883057,
      "rewards/confident_score_func": 1.25,
      "rewards/correctness_rewards": 1.5,
      "rewards/int_reward_func": 0.5,
      "rewards/soft_format_reward_func": 0.5,
      "rewards/xmlcount_reward_func": 0.75,
      "step": 144
    },
    {
      "completion_length": 524.5,
      "epoch": 0.04018847006651885,
      "grad_norm": 0.25021612644195557,
      "kl": 0.0030522397719323635,
      "learning_rate": 4.999925789033915e-06,
      "loss": -0.0,
      "reward": 4.5625,
      "reward_std": 1.6504418849945068,
      "rewards/confident_score_func": 1.375,
      "rewards/correctness_rewards": 1.5,
      "rewards/int_reward_func": 0.5,
      "rewards/soft_format_reward_func": 0.5,
      "rewards/xmlcount_reward_func": 0.6875,
      "step": 145
    },
    {
      "completion_length": 422.0,
      "epoch": 0.040465631929046564,
      "grad_norm": 0.2983545958995819,
      "kl": 0.002578801242634654,
      "learning_rate": 4.999922377493727e-06,
      "loss": -0.0,
      "reward": 2.0,
      "reward_std": 0.28867512941360474,
      "rewards/confident_score_func": 0.25,
      "rewards/correctness_rewards": 0.0,
      "rewards/int_reward_func": 0.5,
      "rewards/soft_format_reward_func": 0.5,
      "rewards/xmlcount_reward_func": 0.75,
      "step": 146
    },
    {
      "completion_length": 531.25,
      "epoch": 0.04074279379157428,
      "grad_norm": 0.37473031878471375,
      "kl": 0.005895189009606838,
      "learning_rate": 4.9999188892913205e-06,
      "loss": -0.0,
      "reward": 3.875,
      "reward_std": 2.1746647357940674,
      "rewards/confident_score_func": 1.125,
      "rewards/correctness_rewards": 1.0,
      "rewards/int_reward_func": 0.5,
      "rewards/soft_format_reward_func": 0.5,
      "rewards/xmlcount_reward_func": 0.75,
      "step": 147
    },
    {
      "completion_length": 428.75,
      "epoch": 0.041019955654102,
      "grad_norm": 0.33092638850212097,
      "kl": 0.003967867232859135,
      "learning_rate": 4.9999153244268e-06,
      "loss": -0.0,
      "reward": 4.75,
      "reward_std": 2.0,
      "rewards/confident_score_func": 1.5,
      "rewards/correctness_rewards": 1.5,
      "rewards/int_reward_func": 0.5,
      "rewards/soft_format_reward_func": 0.5,
      "rewards/xmlcount_reward_func": 0.75,
      "step": 148
    },
    {
      "completion_length": 467.5,
      "epoch": 0.04129711751662971,
      "grad_norm": 0.3725762367248535,
      "kl": 0.003083718242123723,
      "learning_rate": 4.999911682900276e-06,
      "loss": 0.0,
      "reward": 5.5,
      "reward_std": 0.5,
      "rewards/confident_score_func": 1.75,
      "rewards/correctness_rewards": 2.0,
      "rewards/int_reward_func": 0.5,
      "rewards/soft_format_reward_func": 0.5,
      "rewards/xmlcount_reward_func": 0.75,
      "step": 149
    },
    {
      "completion_length": 541.75,
      "epoch": 0.041574279379157426,
      "grad_norm": 0.2801760137081146,
      "kl": 0.004008075222373009,
      "learning_rate": 4.999907964711861e-06,
      "loss": -0.0,
      "reward": 3.9375,
      "reward_std": 1.883314847946167,
      "rewards/confident_score_func": 1.0,
      "rewards/correctness_rewards": 1.5,
      "rewards/int_reward_func": 0.5,
      "rewards/soft_format_reward_func": 0.25,
      "rewards/xmlcount_reward_func": 0.6875,
      "step": 150
    },
    {
      "completion_length": 516.75,
      "epoch": 0.04185144124168515,
      "grad_norm": 0.2908424437046051,
      "kl": 0.00806091446429491,
      "learning_rate": 4.999904169861667e-06,
      "loss": 0.0,
      "reward": 2.5,
      "reward_std": 1.5,
      "rewards/confident_score_func": 0.25,
      "rewards/correctness_rewards": 0.5,
      "rewards/int_reward_func": 0.5,
      "rewards/soft_format_reward_func": 0.5,
      "rewards/xmlcount_reward_func": 0.75,
      "step": 151
    },
    {
      "completion_length": 511.25,
      "epoch": 0.04212860310421286,
      "grad_norm": 0.30323347449302673,
      "kl": 0.003223398234695196,
      "learning_rate": 4.999900298349811e-06,
      "loss": -0.0,
      "reward": 2.875,
      "reward_std": 1.9311050176620483,
      "rewards/confident_score_func": 0.625,
      "rewards/correctness_rewards": 0.5,
      "rewards/int_reward_func": 0.5,
      "rewards/soft_format_reward_func": 0.5,
      "rewards/xmlcount_reward_func": 0.75,
      "step": 152
    },
    {
      "completion_length": 561.5,
      "epoch": 0.042405764966740575,
      "grad_norm": 0.3223307430744171,
      "kl": 0.002532375045120716,
      "learning_rate": 4.999896350176413e-06,
      "loss": -0.0,
      "reward": 2.75,
      "reward_std": 1.3540064096450806,
      "rewards/confident_score_func": 0.5,
      "rewards/correctness_rewards": 0.5,
      "rewards/int_reward_func": 0.5,
      "rewards/soft_format_reward_func": 0.5,
      "rewards/xmlcount_reward_func": 0.75,
      "step": 153
    },
    {
      "completion_length": 485.0,
      "epoch": 0.042682926829268296,
      "grad_norm": 0.0,
      "kl": 0.003968062344938517,
      "learning_rate": 4.999892325341593e-06,
      "loss": 0.0,
      "reward": 5.75,
      "reward_std": 0.0,
      "rewards/confident_score_func": 2.0,
      "rewards/correctness_rewards": 2.0,
      "rewards/int_reward_func": 0.5,
      "rewards/soft_format_reward_func": 0.5,
      "rewards/xmlcount_reward_func": 0.75,
      "step": 154
    },
    {
      "completion_length": 450.5,
      "epoch": 0.04296008869179601,
      "grad_norm": 0.4350719451904297,
      "kl": 0.005024564452469349,
      "learning_rate": 4.999888223845476e-06,
      "loss": 0.0,
      "reward": 2.5,
      "reward_std": 1.5,
      "rewards/confident_score_func": 0.25,
      "rewards/correctness_rewards": 0.5,
      "rewards/int_reward_func": 0.5,
      "rewards/soft_format_reward_func": 0.5,
      "rewards/xmlcount_reward_func": 0.75,
      "step": 155
    },
    {
      "completion_length": 587.75,
      "epoch": 0.043237250554323724,
      "grad_norm": 0.0,
      "kl": 0.0033939527347683907,
      "learning_rate": 4.9998840456881844e-06,
      "loss": 0.0,
      "reward": 1.75,
      "reward_std": 0.0,
      "rewards/confident_score_func": 0.0,
      "rewards/correctness_rewards": 0.0,
      "rewards/int_reward_func": 0.5,
      "rewards/soft_format_reward_func": 0.5,
      "rewards/xmlcount_reward_func": 0.75,
      "step": 156
    },
    {
      "completion_length": 499.5,
      "epoch": 0.043514412416851445,
      "grad_norm": 0.26506081223487854,
      "kl": 0.01056655216962099,
      "learning_rate": 4.999879790869849e-06,
      "loss": 0.0,
      "reward": 3.625,
      "reward_std": 1.9311050176620483,
      "rewards/confident_score_func": 0.875,
      "rewards/correctness_rewards": 1.0,
      "rewards/int_reward_func": 0.5,
      "rewards/soft_format_reward_func": 0.5,
      "rewards/xmlcount_reward_func": 0.75,
      "step": 157
    },
    {
      "completion_length": 440.75,
      "epoch": 0.04379157427937916,
      "grad_norm": 0.3518669605255127,
      "kl": 0.0033067353069782257,
      "learning_rate": 4.999875459390601e-06,
      "loss": 0.0,
      "reward": 2.75,
      "reward_std": 1.3540064096450806,
      "rewards/confident_score_func": 0.5,
      "rewards/correctness_rewards": 0.5,
      "rewards/int_reward_func": 0.5,
      "rewards/soft_format_reward_func": 0.5,
      "rewards/xmlcount_reward_func": 0.75,
      "step": 158
    },
    {
      "completion_length": 554.25,
      "epoch": 0.04406873614190687,
      "grad_norm": 0.24702425301074982,
      "kl": 0.009299634955823421,
      "learning_rate": 4.9998710512505704e-06,
      "loss": 0.0,
      "reward": 1.625,
      "reward_std": 0.25,
      "rewards/confident_score_func": 0.0,
      "rewards/correctness_rewards": 0.0,
      "rewards/int_reward_func": 0.375,
      "rewards/soft_format_reward_func": 0.5,
      "rewards/xmlcount_reward_func": 0.75,
      "step": 159
    },
    {
      "completion_length": 562.25,
      "epoch": 0.04434589800443459,
      "grad_norm": 0.25372618436813354,
      "kl": 0.002592406701296568,
      "learning_rate": 4.999866566449895e-06,
      "loss": -0.0,
      "reward": 3.53125,
      "reward_std": 1.8662992715835571,
      "rewards/confident_score_func": 0.875,
      "rewards/correctness_rewards": 1.0,
      "rewards/int_reward_func": 0.5,
      "rewards/soft_format_reward_func": 0.5,
      "rewards/xmlcount_reward_func": 0.65625,
      "step": 160
    },
    {
      "completion_length": 494.0,
      "epoch": 0.04462305986696231,
      "grad_norm": 0.3150876760482788,
      "kl": 0.003243791637942195,
      "learning_rate": 4.999862004988709e-06,
      "loss": 0.0,
      "reward": 4.25,
      "reward_std": 1.7320507764816284,
      "rewards/confident_score_func": 1.0,
      "rewards/correctness_rewards": 1.5,
      "rewards/int_reward_func": 0.5,
      "rewards/soft_format_reward_func": 0.5,
      "rewards/xmlcount_reward_func": 0.75,
      "step": 161
    },
    {
      "completion_length": 566.25,
      "epoch": 0.04490022172949002,
      "grad_norm": 0.23036235570907593,
      "kl": 0.003913012333214283,
      "learning_rate": 4.999857366867157e-06,
      "loss": 0.0,
      "reward": 2.875,
      "reward_std": 1.9311050176620483,
      "rewards/confident_score_func": 0.625,
      "rewards/correctness_rewards": 0.5,
      "rewards/int_reward_func": 0.5,
      "rewards/soft_format_reward_func": 0.5,
      "rewards/xmlcount_reward_func": 0.75,
      "step": 162
    },
    {
      "completion_length": 639.0,
      "epoch": 0.045177383592017735,
      "grad_norm": 0.24176982045173645,
      "kl": 0.0025857016444206238,
      "learning_rate": 4.9998526520853775e-06,
      "loss": 0.0,
      "reward": 3.5,
      "reward_std": 1.443375587463379,
      "rewards/confident_score_func": 0.75,
      "rewards/correctness_rewards": 1.0,
      "rewards/int_reward_func": 0.5,
      "rewards/soft_format_reward_func": 0.5,
      "rewards/xmlcount_reward_func": 0.75,
      "step": 163
    },
    {
      "completion_length": 549.0,
      "epoch": 0.045454545454545456,
      "grad_norm": 0.2966746389865875,
      "kl": 0.002923133783042431,
      "learning_rate": 4.999847860643517e-06,
      "loss": -0.0,
      "reward": 3.5,
      "reward_std": 2.0615527629852295,
      "rewards/confident_score_func": 0.75,
      "rewards/correctness_rewards": 1.0,
      "rewards/int_reward_func": 0.5,
      "rewards/soft_format_reward_func": 0.5,
      "rewards/xmlcount_reward_func": 0.75,
      "step": 164
    },
    {
      "completion_length": 500.0,
      "epoch": 0.04573170731707317,
      "grad_norm": 0.27364498376846313,
      "kl": 0.004719297401607037,
      "learning_rate": 4.99984299254172e-06,
      "loss": -0.0,
      "reward": 2.875,
      "reward_std": 1.9311050176620483,
      "rewards/confident_score_func": 0.625,
      "rewards/correctness_rewards": 0.5,
      "rewards/int_reward_func": 0.5,
      "rewards/soft_format_reward_func": 0.5,
      "rewards/xmlcount_reward_func": 0.75,
      "step": 165
    },
    {
      "completion_length": 461.5,
      "epoch": 0.046008869179600884,
      "grad_norm": 0.35000544786453247,
      "kl": 0.002936003264039755,
      "learning_rate": 4.999838047780139e-06,
      "loss": 0.0,
      "reward": 2.625,
      "reward_std": 2.1746647357940674,
      "rewards/confident_score_func": 0.375,
      "rewards/correctness_rewards": 0.5,
      "rewards/int_reward_func": 0.5,
      "rewards/soft_format_reward_func": 0.5,
      "rewards/xmlcount_reward_func": 0.75,
      "step": 166
    },
    {
      "completion_length": 447.75,
      "epoch": 0.046286031042128604,
      "grad_norm": 0.4923640191555023,
      "kl": 0.0036999729927629232,
      "learning_rate": 4.999833026358924e-06,
      "loss": 0.0,
      "reward": 3.625,
      "reward_std": 1.9311050176620483,
      "rewards/confident_score_func": 0.875,
      "rewards/correctness_rewards": 1.0,
      "rewards/int_reward_func": 0.5,
      "rewards/soft_format_reward_func": 0.5,
      "rewards/xmlcount_reward_func": 0.75,
      "step": 167
    },
    {
      "completion_length": 456.75,
      "epoch": 0.04656319290465632,
      "grad_norm": 0.2979881167411804,
      "kl": 0.0037487128283828497,
      "learning_rate": 4.999827928278229e-06,
      "loss": -0.0,
      "reward": 3.5,
      "reward_std": 2.0615527629852295,
      "rewards/confident_score_func": 0.75,
      "rewards/correctness_rewards": 1.0,
      "rewards/int_reward_func": 0.5,
      "rewards/soft_format_reward_func": 0.5,
      "rewards/xmlcount_reward_func": 0.75,
      "step": 168
    },
    {
      "completion_length": 458.5,
      "epoch": 0.04684035476718403,
      "grad_norm": 0.32495346665382385,
      "kl": 0.003023212542757392,
      "learning_rate": 4.9998227535382105e-06,
      "loss": 0.0,
      "reward": 2.0,
      "reward_std": 0.28867512941360474,
      "rewards/confident_score_func": 0.25,
      "rewards/correctness_rewards": 0.0,
      "rewards/int_reward_func": 0.5,
      "rewards/soft_format_reward_func": 0.5,
      "rewards/xmlcount_reward_func": 0.75,
      "step": 169
    },
    {
      "completion_length": 440.75,
      "epoch": 0.04711751662971175,
      "grad_norm": 0.2944084703922272,
      "kl": 0.003576485440135002,
      "learning_rate": 4.999817502139027e-06,
      "loss": -0.0,
      "reward": 3.75,
      "reward_std": 2.309401035308838,
      "rewards/confident_score_func": 1.0,
      "rewards/correctness_rewards": 1.0,
      "rewards/int_reward_func": 0.5,
      "rewards/soft_format_reward_func": 0.5,
      "rewards/xmlcount_reward_func": 0.75,
      "step": 170
    },
    {
      "completion_length": 498.75,
      "epoch": 0.04739467849223947,
      "grad_norm": 0.2683544456958771,
      "kl": 0.003562978934496641,
      "learning_rate": 4.99981217408084e-06,
      "loss": -0.0,
      "reward": 2.0,
      "reward_std": 0.28867512941360474,
      "rewards/confident_score_func": 0.25,
      "rewards/correctness_rewards": 0.0,
      "rewards/int_reward_func": 0.5,
      "rewards/soft_format_reward_func": 0.5,
      "rewards/xmlcount_reward_func": 0.75,
      "step": 171
    },
    {
      "completion_length": 492.5,
      "epoch": 0.04767184035476718,
      "grad_norm": 0.37070927023887634,
      "kl": 0.0037437721621245146,
      "learning_rate": 4.999806769363812e-06,
      "loss": 0.0,
      "reward": 3.625,
      "reward_std": 1.9311050176620483,
      "rewards/confident_score_func": 0.875,
      "rewards/correctness_rewards": 1.0,
      "rewards/int_reward_func": 0.5,
      "rewards/soft_format_reward_func": 0.5,
      "rewards/xmlcount_reward_func": 0.75,
      "step": 172
    },
    {
      "completion_length": 458.75,
      "epoch": 0.0479490022172949,
      "grad_norm": 0.33083245158195496,
      "kl": 0.0027694685850292444,
      "learning_rate": 4.99980128798811e-06,
      "loss": -0.0,
      "reward": 2.03125,
      "reward_std": 2.204103708267212,
      "rewards/confident_score_func": 0.125,
      "rewards/correctness_rewards": 0.5,
      "rewards/int_reward_func": 0.375,
      "rewards/soft_format_reward_func": 0.375,
      "rewards/xmlcount_reward_func": 0.65625,
      "step": 173
    },
    {
      "completion_length": 533.5,
      "epoch": 0.048226164079822616,
      "grad_norm": 0.26569101214408875,
      "kl": 0.0028758440166711807,
      "learning_rate": 4.9997957299539014e-06,
      "loss": -0.0,
      "reward": 3.78125,
      "reward_std": 1.74515700340271,
      "rewards/confident_score_func": 1.125,
      "rewards/correctness_rewards": 1.0,
      "rewards/int_reward_func": 0.5,
      "rewards/soft_format_reward_func": 0.5,
      "rewards/xmlcount_reward_func": 0.65625,
      "step": 174
    },
    {
      "completion_length": 512.25,
      "epoch": 0.04850332594235033,
      "grad_norm": 0.2977157235145569,
      "kl": 0.004387638997286558,
      "learning_rate": 4.9997900952613555e-06,
      "loss": -0.0,
      "reward": 4.625,
      "reward_std": 1.6520190238952637,
      "rewards/confident_score_func": 1.375,
      "rewards/correctness_rewards": 1.5,
      "rewards/int_reward_func": 0.5,
      "rewards/soft_format_reward_func": 0.5,
      "rewards/xmlcount_reward_func": 0.75,
      "step": 175
    },
    {
      "completion_length": 417.0,
      "epoch": 0.04878048780487805,
      "grad_norm": 0.3042905330657959,
      "kl": 0.01481810212135315,
      "learning_rate": 4.999784383910647e-06,
      "loss": -0.0,
      "reward": 4.875,
      "reward_std": 1.75,
      "rewards/confident_score_func": 1.625,
      "rewards/correctness_rewards": 1.5,
      "rewards/int_reward_func": 0.5,
      "rewards/soft_format_reward_func": 0.5,
      "rewards/xmlcount_reward_func": 0.75,
      "step": 176
    },
    {
      "completion_length": 563.5,
      "epoch": 0.049057649667405764,
      "grad_norm": 0.264516144990921,
      "kl": 0.0036362074315547943,
      "learning_rate": 4.999778595901951e-06,
      "loss": -0.0,
      "reward": 3.5,
      "reward_std": 1.443375587463379,
      "rewards/confident_score_func": 0.75,
      "rewards/correctness_rewards": 1.0,
      "rewards/int_reward_func": 0.5,
      "rewards/soft_format_reward_func": 0.5,
      "rewards/xmlcount_reward_func": 0.75,
      "step": 177
    },
    {
      "completion_length": 473.75,
      "epoch": 0.04933481152993348,
      "grad_norm": 0.26864442229270935,
      "kl": 0.0030112804379314184,
      "learning_rate": 4.999772731235444e-06,
      "loss": 0.0,
      "reward": 2.25,
      "reward_std": 1.0,
      "rewards/confident_score_func": 0.125,
      "rewards/correctness_rewards": 0.5,
      "rewards/int_reward_func": 0.5,
      "rewards/soft_format_reward_func": 0.375,
      "rewards/xmlcount_reward_func": 0.75,
      "step": 178
    },
    {
      "completion_length": 454.25,
      "epoch": 0.0496119733924612,
      "grad_norm": 0.301116019487381,
      "kl": 0.0038946038112044334,
      "learning_rate": 4.9997667899113055e-06,
      "loss": 0.0,
      "reward": 4.875,
      "reward_std": 1.75,
      "rewards/confident_score_func": 1.625,
      "rewards/correctness_rewards": 1.5,
      "rewards/int_reward_func": 0.5,
      "rewards/soft_format_reward_func": 0.5,
      "rewards/xmlcount_reward_func": 0.75,
      "step": 179
    },
    {
      "completion_length": 493.5,
      "epoch": 0.04988913525498891,
      "grad_norm": 0.31358036398887634,
      "kl": 0.00414718734100461,
      "learning_rate": 4.999760771929719e-06,
      "loss": -0.0,
      "reward": 3.5,
      "reward_std": 2.0615527629852295,
      "rewards/confident_score_func": 0.75,
      "rewards/correctness_rewards": 1.0,
      "rewards/int_reward_func": 0.5,
      "rewards/soft_format_reward_func": 0.5,
      "rewards/xmlcount_reward_func": 0.75,
      "step": 180
    },
    {
      "completion_length": 505.5,
      "epoch": 0.05016629711751663,
      "grad_norm": 0.2650355100631714,
      "kl": 0.008234556764364243,
      "learning_rate": 4.9997546772908675e-06,
      "loss": 0.0,
      "reward": 2.21875,
      "reward_std": 2.092583656311035,
      "rewards/confident_score_func": 0.25,
      "rewards/correctness_rewards": 0.5,
      "rewards/int_reward_func": 0.375,
      "rewards/soft_format_reward_func": 0.375,
      "rewards/xmlcount_reward_func": 0.71875,
      "step": 181
    },
    {
      "completion_length": 515.0,
      "epoch": 0.05044345898004435,
      "grad_norm": 0.30155012011528015,
      "kl": 0.004134523682296276,
      "learning_rate": 4.999748505994939e-06,
      "loss": -0.0,
      "reward": 5.25,
      "reward_std": 0.5773502588272095,
      "rewards/confident_score_func": 1.5,
      "rewards/correctness_rewards": 2.0,
      "rewards/int_reward_func": 0.5,
      "rewards/soft_format_reward_func": 0.5,
      "rewards/xmlcount_reward_func": 0.75,
      "step": 182
    },
    {
      "completion_length": 504.75,
      "epoch": 0.05072062084257206,
      "grad_norm": 0.3182169795036316,
      "kl": 0.004539824556559324,
      "learning_rate": 4.9997422580421225e-06,
      "loss": -0.0,
      "reward": 2.96875,
      "reward_std": 1.899492859840393,
      "rewards/confident_score_func": 0.25,
      "rewards/correctness_rewards": 1.0,
      "rewards/int_reward_func": 0.5,
      "rewards/soft_format_reward_func": 0.5,
      "rewards/xmlcount_reward_func": 0.71875,
      "step": 183
    },
    {
      "completion_length": 478.25,
      "epoch": 0.050997782705099776,
      "grad_norm": 0.30971816182136536,
      "kl": 0.0042198048904538155,
      "learning_rate": 4.999735933432611e-06,
      "loss": 0.0,
      "reward": 2.75,
      "reward_std": 2.0,
      "rewards/confident_score_func": 0.5,
      "rewards/correctness_rewards": 0.5,
      "rewards/int_reward_func": 0.5,
      "rewards/soft_format_reward_func": 0.5,
      "rewards/xmlcount_reward_func": 0.75,
      "step": 184
    },
    {
      "completion_length": 664.5,
      "epoch": 0.051274944567627496,
      "grad_norm": 0.23832754790782928,
      "kl": 0.0037477167788892984,
      "learning_rate": 4.999729532166595e-06,
      "loss": -0.0,
      "reward": 2.625,
      "reward_std": 1.4361406564712524,
      "rewards/confident_score_func": 0.375,
      "rewards/correctness_rewards": 0.5,
      "rewards/int_reward_func": 0.5,
      "rewards/soft_format_reward_func": 0.5,
      "rewards/xmlcount_reward_func": 0.75,
      "step": 185
    },
    {
      "completion_length": 564.0,
      "epoch": 0.05155210643015521,
      "grad_norm": 0.3208759129047394,
      "kl": 0.0032999326940625906,
      "learning_rate": 4.999723054244274e-06,
      "loss": 0.0,
      "reward": 3.0,
      "reward_std": 1.8484227657318115,
      "rewards/confident_score_func": 0.75,
      "rewards/correctness_rewards": 0.5,
      "rewards/int_reward_func": 0.5,
      "rewards/soft_format_reward_func": 0.5,
      "rewards/xmlcount_reward_func": 0.75,
      "step": 186
    },
    {
      "completion_length": 449.75,
      "epoch": 0.051829268292682924,
      "grad_norm": 0.268100380897522,
      "kl": 0.006639811210334301,
      "learning_rate": 4.999716499665845e-06,
      "loss": -0.0,
      "reward": 4.4375,
      "reward_std": 2.0142719745635986,
      "rewards/confident_score_func": 1.25,
      "rewards/correctness_rewards": 1.5,
      "rewards/int_reward_func": 0.5,
      "rewards/soft_format_reward_func": 0.5,
      "rewards/xmlcount_reward_func": 0.6875,
      "step": 187
    },
    {
      "completion_length": 474.0,
      "epoch": 0.052106430155210645,
      "grad_norm": 0.3177604079246521,
      "kl": 0.004573184531182051,
      "learning_rate": 4.99970986843151e-06,
      "loss": 0.0,
      "reward": 4.625,
      "reward_std": 1.6520190238952637,
      "rewards/confident_score_func": 1.375,
      "rewards/correctness_rewards": 1.5,
      "rewards/int_reward_func": 0.5,
      "rewards/soft_format_reward_func": 0.5,
      "rewards/xmlcount_reward_func": 0.75,
      "step": 188
    },
    {
      "completion_length": 526.5,
      "epoch": 0.05238359201773836,
      "grad_norm": 0.29966405034065247,
      "kl": 0.003981863148510456,
      "learning_rate": 4.999703160541473e-06,
      "loss": -0.0,
      "reward": 4.25,
      "reward_std": 1.7320507764816284,
      "rewards/confident_score_func": 1.0,
      "rewards/correctness_rewards": 1.5,
      "rewards/int_reward_func": 0.5,
      "rewards/soft_format_reward_func": 0.5,
      "rewards/xmlcount_reward_func": 0.75,
      "step": 189
    },
    {
      "completion_length": 577.0,
      "epoch": 0.05266075388026607,
      "grad_norm": 0.2751349210739136,
      "kl": 0.003173339180648327,
      "learning_rate": 4.999696375995937e-06,
      "loss": -0.0,
      "reward": 5.25,
      "reward_std": 0.5773502588272095,
      "rewards/confident_score_func": 1.5,
      "rewards/correctness_rewards": 2.0,
      "rewards/int_reward_func": 0.5,
      "rewards/soft_format_reward_func": 0.5,
      "rewards/xmlcount_reward_func": 0.75,
      "step": 190
    },
    {
      "completion_length": 514.25,
      "epoch": 0.052937915742793794,
      "grad_norm": 0.30706390738487244,
      "kl": 0.016497010365128517,
      "learning_rate": 4.999689514795112e-06,
      "loss": -0.0,
      "reward": 5.5,
      "reward_std": 0.5,
      "rewards/confident_score_func": 1.75,
      "rewards/correctness_rewards": 2.0,
      "rewards/int_reward_func": 0.5,
      "rewards/soft_format_reward_func": 0.5,
      "rewards/xmlcount_reward_func": 0.75,
      "step": 191
    },
    {
      "completion_length": 443.5,
      "epoch": 0.05321507760532151,
      "grad_norm": 0.30374449491500854,
      "kl": 0.005075526423752308,
      "learning_rate": 4.999682576939208e-06,
      "loss": 0.0,
      "reward": 4.875,
      "reward_std": 1.75,
      "rewards/confident_score_func": 1.625,
      "rewards/correctness_rewards": 1.5,
      "rewards/int_reward_func": 0.5,
      "rewards/soft_format_reward_func": 0.5,
      "rewards/xmlcount_reward_func": 0.75,
      "step": 192
    },
    {
      "completion_length": 535.25,
      "epoch": 0.05349223946784922,
      "grad_norm": 0.3113245368003845,
      "kl": 0.003604709170758724,
      "learning_rate": 4.999675562428437e-06,
      "loss": -0.0,
      "reward": 4.25,
      "reward_std": 1.7320507764816284,
      "rewards/confident_score_func": 1.0,
      "rewards/correctness_rewards": 1.5,
      "rewards/int_reward_func": 0.5,
      "rewards/soft_format_reward_func": 0.5,
      "rewards/xmlcount_reward_func": 0.75,
      "step": 193
    },
    {
      "completion_length": 520.25,
      "epoch": 0.05376940133037694,
      "grad_norm": 0.29945746064186096,
      "kl": 0.004562127869576216,
      "learning_rate": 4.999668471263016e-06,
      "loss": 0.0,
      "reward": 2.875,
      "reward_std": 1.9311050176620483,
      "rewards/confident_score_func": 0.625,
      "rewards/correctness_rewards": 0.5,
      "rewards/int_reward_func": 0.5,
      "rewards/soft_format_reward_func": 0.5,
      "rewards/xmlcount_reward_func": 0.75,
      "step": 194
    },
    {
      "completion_length": 568.75,
      "epoch": 0.054046563192904656,
      "grad_norm": 0.25803813338279724,
      "kl": 0.003753086319193244,
      "learning_rate": 4.9996613034431605e-06,
      "loss": -0.0,
      "reward": 1.875,
      "reward_std": 0.25,
      "rewards/confident_score_func": 0.125,
      "rewards/correctness_rewards": 0.0,
      "rewards/int_reward_func": 0.5,
      "rewards/soft_format_reward_func": 0.5,
      "rewards/xmlcount_reward_func": 0.75,
      "step": 195
    },
    {
      "completion_length": 412.5,
      "epoch": 0.05432372505543237,
      "grad_norm": 0.3193735182285309,
      "kl": 0.01812172122299671,
      "learning_rate": 4.999654058969093e-06,
      "loss": 0.0,
      "reward": 4.15625,
      "reward_std": 1.9131535291671753,
      "rewards/confident_score_func": 1.0,
      "rewards/correctness_rewards": 1.5,
      "rewards/int_reward_func": 0.5,
      "rewards/soft_format_reward_func": 0.5,
      "rewards/xmlcount_reward_func": 0.65625,
      "step": 196
    },
    {
      "completion_length": 551.25,
      "epoch": 0.05460088691796009,
      "grad_norm": 0.28885871171951294,
      "kl": 0.003492927411571145,
      "learning_rate": 4.999646737841032e-06,
      "loss": -0.0,
      "reward": 4.59375,
      "reward_std": 0.3125,
      "rewards/confident_score_func": 1.0,
      "rewards/correctness_rewards": 2.0,
      "rewards/int_reward_func": 0.5,
      "rewards/soft_format_reward_func": 0.375,
      "rewards/xmlcount_reward_func": 0.71875,
      "step": 197
    },
    {
      "completion_length": 502.5,
      "epoch": 0.054878048780487805,
      "grad_norm": 0.26625505089759827,
      "kl": 0.004594398662447929,
      "learning_rate": 4.999639340059204e-06,
      "loss": -0.0,
      "reward": 3.5,
      "reward_std": 2.0615527629852295,
      "rewards/confident_score_func": 0.75,
      "rewards/correctness_rewards": 1.0,
      "rewards/int_reward_func": 0.5,
      "rewards/soft_format_reward_func": 0.5,
      "rewards/xmlcount_reward_func": 0.75,
      "step": 198
    },
    {
      "completion_length": 457.75,
      "epoch": 0.05515521064301552,
      "grad_norm": 0.2867913246154785,
      "kl": 0.0034379991702735424,
      "learning_rate": 4.999631865623836e-06,
      "loss": -0.0,
      "reward": 3.25,
      "reward_std": 1.7320507764816284,
      "rewards/confident_score_func": 0.5,
      "rewards/correctness_rewards": 1.0,
      "rewards/int_reward_func": 0.5,
      "rewards/soft_format_reward_func": 0.5,
      "rewards/xmlcount_reward_func": 0.75,
      "step": 199
    },
    {
      "completion_length": 460.5,
      "epoch": 0.05543237250554324,
      "grad_norm": 0.5477243661880493,
      "kl": 0.0052807568572461605,
      "learning_rate": 4.9996243145351565e-06,
      "loss": -0.0,
      "reward": 2.25,
      "reward_std": 1.0,
      "rewards/confident_score_func": 0.0,
      "rewards/correctness_rewards": 0.5,
      "rewards/int_reward_func": 0.5,
      "rewards/soft_format_reward_func": 0.5,
      "rewards/xmlcount_reward_func": 0.75,
      "step": 200
    },
    {
      "completion_length": 501.25,
      "epoch": 0.055709534368070954,
      "grad_norm": 0.2605167031288147,
      "kl": 0.0032645564060658216,
      "learning_rate": 4.999616686793398e-06,
      "loss": 0.0,
      "reward": 2.5,
      "reward_std": 1.5,
      "rewards/confident_score_func": 0.25,
      "rewards/correctness_rewards": 0.5,
      "rewards/int_reward_func": 0.5,
      "rewards/soft_format_reward_func": 0.5,
      "rewards/xmlcount_reward_func": 0.75,
      "step": 201
    },
    {
      "completion_length": 538.5,
      "epoch": 0.05598669623059867,
      "grad_norm": 0.2509101331233978,
      "kl": 0.004279875196516514,
      "learning_rate": 4.999608982398793e-06,
      "loss": -0.0,
      "reward": 2.75,
      "reward_std": 2.0,
      "rewards/confident_score_func": 0.5,
      "rewards/correctness_rewards": 0.5,
      "rewards/int_reward_func": 0.5,
      "rewards/soft_format_reward_func": 0.5,
      "rewards/xmlcount_reward_func": 0.75,
      "step": 202
    },
    {
      "completion_length": 519.75,
      "epoch": 0.05626385809312639,
      "grad_norm": 0.27249786257743835,
      "kl": 0.004391232971101999,
      "learning_rate": 4.99960120135158e-06,
      "loss": 0.0,
      "reward": 4.5,
      "reward_std": 1.8929693698883057,
      "rewards/confident_score_func": 1.25,
      "rewards/correctness_rewards": 1.5,
      "rewards/int_reward_func": 0.5,
      "rewards/soft_format_reward_func": 0.5,
      "rewards/xmlcount_reward_func": 0.75,
      "step": 203
    },
    {
      "completion_length": 399.5,
      "epoch": 0.0565410199556541,
      "grad_norm": 0.30695903301239014,
      "kl": 0.004098030738532543,
      "learning_rate": 4.999593343651995e-06,
      "loss": 0.0,
      "reward": 4.75,
      "reward_std": 2.0,
      "rewards/confident_score_func": 1.625,
      "rewards/correctness_rewards": 1.5,
      "rewards/int_reward_func": 0.5,
      "rewards/soft_format_reward_func": 0.375,
      "rewards/xmlcount_reward_func": 0.75,
      "step": 204
    },
    {
      "completion_length": 518.25,
      "epoch": 0.056818181818181816,
      "grad_norm": 0.3343191146850586,
      "kl": 0.0038910030853003263,
      "learning_rate": 4.999585409300281e-06,
      "loss": -0.0,
      "reward": 2.0,
      "reward_std": 0.5,
      "rewards/confident_score_func": 0.25,
      "rewards/correctness_rewards": 0.0,
      "rewards/int_reward_func": 0.5,
      "rewards/soft_format_reward_func": 0.5,
      "rewards/xmlcount_reward_func": 0.75,
      "step": 205
    },
    {
      "completion_length": 496.75,
      "epoch": 0.05709534368070954,
      "grad_norm": 0.29982176423072815,
      "kl": 0.003883267054334283,
      "learning_rate": 4.99957739829668e-06,
      "loss": -0.0,
      "reward": 3.5,
      "reward_std": 2.0615527629852295,
      "rewards/confident_score_func": 0.75,
      "rewards/correctness_rewards": 1.0,
      "rewards/int_reward_func": 0.5,
      "rewards/soft_format_reward_func": 0.5,
      "rewards/xmlcount_reward_func": 0.75,
      "step": 206
    },
    {
      "completion_length": 432.25,
      "epoch": 0.05737250554323725,
      "grad_norm": 0.3081141412258148,
      "kl": 0.014592984691262245,
      "learning_rate": 4.999569310641439e-06,
      "loss": -0.0,
      "reward": 1.09375,
      "reward_std": 0.7995766997337341,
      "rewards/confident_score_func": -0.5,
      "rewards/correctness_rewards": 0.0,
      "rewards/int_reward_func": 0.5,
      "rewards/soft_format_reward_func": 0.375,
      "rewards/xmlcount_reward_func": 0.71875,
      "step": 207
    },
    {
      "completion_length": 509.5,
      "epoch": 0.057649667405764965,
      "grad_norm": 0.29632651805877686,
      "kl": 0.0042061153799295425,
      "learning_rate": 4.999561146334804e-06,
      "loss": -0.0,
      "reward": 3.875,
      "reward_std": 2.1746647357940674,
      "rewards/confident_score_func": 1.125,
      "rewards/correctness_rewards": 1.0,
      "rewards/int_reward_func": 0.5,
      "rewards/soft_format_reward_func": 0.5,
      "rewards/xmlcount_reward_func": 0.75,
      "step": 208
    },
    {
      "completion_length": 534.25,
      "epoch": 0.057926829268292686,
      "grad_norm": 0.2582140266895294,
      "kl": 0.003703604219481349,
      "learning_rate": 4.999552905377027e-06,
      "loss": 0.0,
      "reward": 4.875,
      "reward_std": 1.75,
      "rewards/confident_score_func": 1.625,
      "rewards/correctness_rewards": 1.5,
      "rewards/int_reward_func": 0.5,
      "rewards/soft_format_reward_func": 0.5,
      "rewards/xmlcount_reward_func": 0.75,
      "step": 209
    },
    {
      "completion_length": 512.0,
      "epoch": 0.0582039911308204,
      "grad_norm": 0.25513598322868347,
      "kl": 0.004958077799528837,
      "learning_rate": 4.999544587768362e-06,
      "loss": 0.0,
      "reward": 3.75,
      "reward_std": 1.7795131206512451,
      "rewards/confident_score_func": 1.0,
      "rewards/correctness_rewards": 1.0,
      "rewards/int_reward_func": 0.5,
      "rewards/soft_format_reward_func": 0.5,
      "rewards/xmlcount_reward_func": 0.75,
      "step": 210
    },
    {
      "completion_length": 412.75,
      "epoch": 0.058481152993348114,
      "grad_norm": 0.3151702880859375,
      "kl": 0.004077285062521696,
      "learning_rate": 4.99953619350906e-06,
      "loss": 0.0,
      "reward": 3.875,
      "reward_std": 2.1746647357940674,
      "rewards/confident_score_func": 1.125,
      "rewards/correctness_rewards": 1.0,
      "rewards/int_reward_func": 0.5,
      "rewards/soft_format_reward_func": 0.5,
      "rewards/xmlcount_reward_func": 0.75,
      "step": 211
    },
    {
      "completion_length": 526.0,
      "epoch": 0.058758314855875834,
      "grad_norm": 0.30898264050483704,
      "kl": 0.0024913251399993896,
      "learning_rate": 4.999527722599381e-06,
      "loss": 0.0,
      "reward": 4.625,
      "reward_std": 1.6520190238952637,
      "rewards/confident_score_func": 1.375,
      "rewards/correctness_rewards": 1.5,
      "rewards/int_reward_func": 0.5,
      "rewards/soft_format_reward_func": 0.5,
      "rewards/xmlcount_reward_func": 0.75,
      "step": 212
    },
    {
      "completion_length": 402.75,
      "epoch": 0.05903547671840355,
      "grad_norm": 0.31532740592956543,
      "kl": 0.0042966920882463455,
      "learning_rate": 4.999519175039585e-06,
      "loss": -0.0,
      "reward": 4.25,
      "reward_std": 1.7320507764816284,
      "rewards/confident_score_func": 1.0,
      "rewards/correctness_rewards": 1.5,
      "rewards/int_reward_func": 0.5,
      "rewards/soft_format_reward_func": 0.5,
      "rewards/xmlcount_reward_func": 0.75,
      "step": 213
    },
    {
      "completion_length": 475.75,
      "epoch": 0.05931263858093126,
      "grad_norm": 0.3384525179862976,
      "kl": 0.0043025235645473,
      "learning_rate": 4.999510550829934e-06,
      "loss": 0.0,
      "reward": 3.625,
      "reward_std": 1.9311050176620483,
      "rewards/confident_score_func": 0.875,
      "rewards/correctness_rewards": 1.0,
      "rewards/int_reward_func": 0.5,
      "rewards/soft_format_reward_func": 0.5,
      "rewards/xmlcount_reward_func": 0.75,
      "step": 214
    },
    {
      "completion_length": 549.5,
      "epoch": 0.05958980044345898,
      "grad_norm": 0.29684656858444214,
      "kl": 0.0037625788245350122,
      "learning_rate": 4.999501849970692e-06,
      "loss": 0.0,
      "reward": 5.5,
      "reward_std": 0.5,
      "rewards/confident_score_func": 1.75,
      "rewards/correctness_rewards": 2.0,
      "rewards/int_reward_func": 0.5,
      "rewards/soft_format_reward_func": 0.5,
      "rewards/xmlcount_reward_func": 0.75,
      "step": 215
    },
    {
      "completion_length": 470.5,
      "epoch": 0.0598669623059867,
      "grad_norm": 0.2916940450668335,
      "kl": 0.008584964089095592,
      "learning_rate": 4.999493072462126e-06,
      "loss": 0.0,
      "reward": 4.5,
      "reward_std": 1.8929693698883057,
      "rewards/confident_score_func": 1.25,
      "rewards/correctness_rewards": 1.5,
      "rewards/int_reward_func": 0.5,
      "rewards/soft_format_reward_func": 0.5,
      "rewards/xmlcount_reward_func": 0.75,
      "step": 216
    },
    {
      "completion_length": 553.75,
      "epoch": 0.06014412416851441,
      "grad_norm": 0.27805331349372864,
      "kl": 0.004453461151570082,
      "learning_rate": 4.999484218304504e-06,
      "loss": -0.0,
      "reward": 3.40625,
      "reward_std": 1.5591630935668945,
      "rewards/confident_score_func": 0.75,
      "rewards/correctness_rewards": 1.0,
      "rewards/int_reward_func": 0.5,
      "rewards/soft_format_reward_func": 0.5,
      "rewards/xmlcount_reward_func": 0.65625,
      "step": 217
    },
    {
      "completion_length": 443.5,
      "epoch": 0.06042128603104213,
      "grad_norm": 0.3378758728504181,
      "kl": 0.009934209287166595,
      "learning_rate": 4.9994752874981e-06,
      "loss": 0.0,
      "reward": 4.875,
      "reward_std": 1.75,
      "rewards/confident_score_func": 1.625,
      "rewards/correctness_rewards": 1.5,
      "rewards/int_reward_func": 0.5,
      "rewards/soft_format_reward_func": 0.5,
      "rewards/xmlcount_reward_func": 0.75,
      "step": 218
    },
    {
      "completion_length": 565.75,
      "epoch": 0.060698447893569846,
      "grad_norm": 0.263467013835907,
      "kl": 0.0037423439789563417,
      "learning_rate": 4.999466280043186e-06,
      "loss": 0.0,
      "reward": 5.25,
      "reward_std": 0.5773502588272095,
      "rewards/confident_score_func": 1.5,
      "rewards/correctness_rewards": 2.0,
      "rewards/int_reward_func": 0.5,
      "rewards/soft_format_reward_func": 0.5,
      "rewards/xmlcount_reward_func": 0.75,
      "step": 219
    },
    {
      "completion_length": 543.0,
      "epoch": 0.06097560975609756,
      "grad_norm": 0.2930412292480469,
      "kl": 0.017738934606313705,
      "learning_rate": 4.999457195940038e-06,
      "loss": 0.0,
      "reward": 3.09375,
      "reward_std": 2.0950710773468018,
      "rewards/confident_score_func": 0.5,
      "rewards/correctness_rewards": 1.0,
      "rewards/int_reward_func": 0.5,
      "rewards/soft_format_reward_func": 0.375,
      "rewards/xmlcount_reward_func": 0.71875,
      "step": 220
    },
    {
      "completion_length": 517.5,
      "epoch": 0.06125277161862528,
      "grad_norm": 0.32305464148521423,
      "kl": 0.003869486041367054,
      "learning_rate": 4.9994480351889364e-06,
      "loss": 0.0,
      "reward": 5.0,
      "reward_std": 0.5,
      "rewards/confident_score_func": 1.25,
      "rewards/correctness_rewards": 2.0,
      "rewards/int_reward_func": 0.5,
      "rewards/soft_format_reward_func": 0.5,
      "rewards/xmlcount_reward_func": 0.75,
      "step": 221
    },
    {
      "completion_length": 472.75,
      "epoch": 0.061529933481152994,
      "grad_norm": 0.3258194029331207,
      "kl": 0.005644797347486019,
      "learning_rate": 4.999438797790161e-06,
      "loss": -0.0,
      "reward": 3.875,
      "reward_std": 2.1746647357940674,
      "rewards/confident_score_func": 1.125,
      "rewards/correctness_rewards": 1.0,
      "rewards/int_reward_func": 0.5,
      "rewards/soft_format_reward_func": 0.5,
      "rewards/xmlcount_reward_func": 0.75,
      "step": 222
    },
    {
      "completion_length": 494.5,
      "epoch": 0.06180709534368071,
      "grad_norm": 0.26710057258605957,
      "kl": 0.0047498042695224285,
      "learning_rate": 4.999429483743994e-06,
      "loss": 0.0,
      "reward": 2.78125,
      "reward_std": 1.4302352666854858,
      "rewards/confident_score_func": 0.625,
      "rewards/correctness_rewards": 0.5,
      "rewards/int_reward_func": 0.5,
      "rewards/soft_format_reward_func": 0.5,
      "rewards/xmlcount_reward_func": 0.65625,
      "step": 223
    },
    {
      "completion_length": 496.0,
      "epoch": 0.06208425720620843,
      "grad_norm": 0.26376762986183167,
      "kl": 0.0037720282562077045,
      "learning_rate": 4.999420093050723e-06,
      "loss": -0.0,
      "reward": 5.25,
      "reward_std": 0.5773502588272095,
      "rewards/confident_score_func": 1.5,
      "rewards/correctness_rewards": 2.0,
      "rewards/int_reward_func": 0.5,
      "rewards/soft_format_reward_func": 0.5,
      "rewards/xmlcount_reward_func": 0.75,
      "step": 224
    },
    {
      "completion_length": 470.5,
      "epoch": 0.06236141906873614,
      "grad_norm": 0.3175991475582123,
      "kl": 0.003959296271204948,
      "learning_rate": 4.999410625710635e-06,
      "loss": -0.0,
      "reward": 4.875,
      "reward_std": 1.75,
      "rewards/confident_score_func": 1.625,
      "rewards/correctness_rewards": 1.5,
      "rewards/int_reward_func": 0.5,
      "rewards/soft_format_reward_func": 0.5,
      "rewards/xmlcount_reward_func": 0.75,
      "step": 225
    },
    {
      "completion_length": 541.5,
      "epoch": 0.06263858093126386,
      "grad_norm": 0.24735623598098755,
      "kl": 0.004283316899091005,
      "learning_rate": 4.99940108172402e-06,
      "loss": 0.0,
      "reward": 3.75,
      "reward_std": 2.309401035308838,
      "rewards/confident_score_func": 1.0,
      "rewards/correctness_rewards": 1.0,
      "rewards/int_reward_func": 0.5,
      "rewards/soft_format_reward_func": 0.5,
      "rewards/xmlcount_reward_func": 0.75,
      "step": 226
    },
    {
      "completion_length": 487.75,
      "epoch": 0.06291574279379157,
      "grad_norm": 0.25262972712516785,
      "kl": 0.004475950263440609,
      "learning_rate": 4.999391461091172e-06,
      "loss": -0.0,
      "reward": 4.375,
      "reward_std": 1.4930394887924194,
      "rewards/confident_score_func": 1.125,
      "rewards/correctness_rewards": 1.5,
      "rewards/int_reward_func": 0.5,
      "rewards/soft_format_reward_func": 0.5,
      "rewards/xmlcount_reward_func": 0.75,
      "step": 227
    },
    {
      "completion_length": 543.0,
      "epoch": 0.06319290465631928,
      "grad_norm": 0.0,
      "kl": 0.004400474485009909,
      "learning_rate": 4.999381763812384e-06,
      "loss": 0.0,
      "reward": 5.75,
      "reward_std": 0.0,
      "rewards/confident_score_func": 2.0,
      "rewards/correctness_rewards": 2.0,
      "rewards/int_reward_func": 0.5,
      "rewards/soft_format_reward_func": 0.5,
      "rewards/xmlcount_reward_func": 0.75,
      "step": 228
    },
    {
      "completion_length": 539.75,
      "epoch": 0.06347006651884701,
      "grad_norm": 0.30647414922714233,
      "kl": 0.00762728089466691,
      "learning_rate": 4.999371989887955e-06,
      "loss": 0.0,
      "reward": 2.59375,
      "reward_std": 2.71065616607666,
      "rewards/confident_score_func": 0.25,
      "rewards/correctness_rewards": 1.0,
      "rewards/int_reward_func": 0.375,
      "rewards/soft_format_reward_func": 0.375,
      "rewards/xmlcount_reward_func": 0.59375,
      "step": 229
    },
    {
      "completion_length": 504.75,
      "epoch": 0.06374722838137473,
      "grad_norm": 0.8001681566238403,
      "kl": 0.0040405988693237305,
      "learning_rate": 4.999362139318184e-06,
      "loss": -0.0,
      "reward": 3.75,
      "reward_std": 2.309401035308838,
      "rewards/confident_score_func": 1.0,
      "rewards/correctness_rewards": 1.0,
      "rewards/int_reward_func": 0.5,
      "rewards/soft_format_reward_func": 0.5,
      "rewards/xmlcount_reward_func": 0.75,
      "step": 230
    },
    {
      "completion_length": 531.75,
      "epoch": 0.06402439024390244,
      "grad_norm": 0.25891485810279846,
      "kl": 0.004642766900360584,
      "learning_rate": 4.999352212103373e-06,
      "loss": -0.0,
      "reward": 4.0,
      "reward_std": 1.5,
      "rewards/confident_score_func": 0.75,
      "rewards/correctness_rewards": 1.5,
      "rewards/int_reward_func": 0.5,
      "rewards/soft_format_reward_func": 0.5,
      "rewards/xmlcount_reward_func": 0.75,
      "step": 231
    },
    {
      "completion_length": 564.5,
      "epoch": 0.06430155210643015,
      "grad_norm": 0.2624202370643616,
      "kl": 0.0036628940142691135,
      "learning_rate": 4.999342208243827e-06,
      "loss": 0.0,
      "reward": 3.75,
      "reward_std": 1.7795131206512451,
      "rewards/confident_score_func": 1.0,
      "rewards/correctness_rewards": 1.0,
      "rewards/int_reward_func": 0.5,
      "rewards/soft_format_reward_func": 0.5,
      "rewards/xmlcount_reward_func": 0.75,
      "step": 232
    },
    {
      "completion_length": 519.0,
      "epoch": 0.06457871396895787,
      "grad_norm": 0.26207903027534485,
      "kl": 0.008784472942352295,
      "learning_rate": 4.9993321277398535e-06,
      "loss": -0.0,
      "reward": 2.5,
      "reward_std": 1.5,
      "rewards/confident_score_func": 0.25,
      "rewards/correctness_rewards": 0.5,
      "rewards/int_reward_func": 0.5,
      "rewards/soft_format_reward_func": 0.5,
      "rewards/xmlcount_reward_func": 0.75,
      "step": 233
    },
    {
      "completion_length": 439.75,
      "epoch": 0.06485587583148558,
      "grad_norm": 0.3140614926815033,
      "kl": 0.005611008033156395,
      "learning_rate": 4.999321970591759e-06,
      "loss": 0.0,
      "reward": 4.0625,
      "reward_std": 2.095381736755371,
      "rewards/confident_score_func": 1.0,
      "rewards/correctness_rewards": 1.5,
      "rewards/int_reward_func": 0.5,
      "rewards/soft_format_reward_func": 0.375,
      "rewards/xmlcount_reward_func": 0.6875,
      "step": 234
    },
    {
      "completion_length": 563.25,
      "epoch": 0.06513303769401331,
      "grad_norm": 0.2644613981246948,
      "kl": 0.003935815300792456,
      "learning_rate": 4.999311736799857e-06,
      "loss": 0.0,
      "reward": 3.0,
      "reward_std": 1.8484227657318115,
      "rewards/confident_score_func": 0.75,
      "rewards/correctness_rewards": 0.5,
      "rewards/int_reward_func": 0.5,
      "rewards/soft_format_reward_func": 0.5,
      "rewards/xmlcount_reward_func": 0.75,
      "step": 235
    },
    {
      "completion_length": 489.75,
      "epoch": 0.06541019955654102,
      "grad_norm": 0.27178606390953064,
      "kl": 0.0052208672277629375,
      "learning_rate": 4.999301426364461e-06,
      "loss": -0.0,
      "reward": 2.875,
      "reward_std": 1.9311050176620483,
      "rewards/confident_score_func": 0.625,
      "rewards/correctness_rewards": 0.5,
      "rewards/int_reward_func": 0.5,
      "rewards/soft_format_reward_func": 0.5,
      "rewards/xmlcount_reward_func": 0.75,
      "step": 236
    },
    {
      "completion_length": 465.0,
      "epoch": 0.06568736141906874,
      "grad_norm": 0.33051714301109314,
      "kl": 0.004651564639061689,
      "learning_rate": 4.999291039285887e-06,
      "loss": -0.0,
      "reward": 4.4375,
      "reward_std": 2.0142719745635986,
      "rewards/confident_score_func": 1.375,
      "rewards/correctness_rewards": 1.5,
      "rewards/int_reward_func": 0.5,
      "rewards/soft_format_reward_func": 0.375,
      "rewards/xmlcount_reward_func": 0.6875,
      "step": 237
    },
    {
      "completion_length": 570.25,
      "epoch": 0.06596452328159645,
      "grad_norm": 0.22187182307243347,
      "kl": 0.004795686807483435,
      "learning_rate": 4.999280575564454e-06,
      "loss": -0.0,
      "reward": 4.25,
      "reward_std": 1.7320507764816284,
      "rewards/confident_score_func": 1.0,
      "rewards/correctness_rewards": 1.5,
      "rewards/int_reward_func": 0.5,
      "rewards/soft_format_reward_func": 0.5,
      "rewards/xmlcount_reward_func": 0.75,
      "step": 238
    },
    {
      "completion_length": 575.0,
      "epoch": 0.06624168514412417,
      "grad_norm": 0.2659749388694763,
      "kl": 0.00839039497077465,
      "learning_rate": 4.999270035200483e-06,
      "loss": -0.0,
      "reward": 4.625,
      "reward_std": 1.6520190238952637,
      "rewards/confident_score_func": 1.375,
      "rewards/correctness_rewards": 1.5,
      "rewards/int_reward_func": 0.5,
      "rewards/soft_format_reward_func": 0.5,
      "rewards/xmlcount_reward_func": 0.75,
      "step": 239
    },
    {
      "completion_length": 585.0,
      "epoch": 0.06651884700665188,
      "grad_norm": 0.23789100348949432,
      "kl": 0.003910918720066547,
      "learning_rate": 4.9992594181942955e-06,
      "loss": -0.0,
      "reward": 3.5,
      "reward_std": 1.443375587463379,
      "rewards/confident_score_func": 0.75,
      "rewards/correctness_rewards": 1.0,
      "rewards/int_reward_func": 0.5,
      "rewards/soft_format_reward_func": 0.5,
      "rewards/xmlcount_reward_func": 0.75,
      "step": 240
    },
    {
      "completion_length": 490.25,
      "epoch": 0.06679600886917961,
      "grad_norm": 0.2820134460926056,
      "kl": 0.005339812487363815,
      "learning_rate": 4.99924872454622e-06,
      "loss": -0.0,
      "reward": 3.875,
      "reward_std": 2.1746647357940674,
      "rewards/confident_score_func": 1.125,
      "rewards/correctness_rewards": 1.0,
      "rewards/int_reward_func": 0.5,
      "rewards/soft_format_reward_func": 0.5,
      "rewards/xmlcount_reward_func": 0.75,
      "step": 241
    },
    {
      "completion_length": 563.25,
      "epoch": 0.06707317073170732,
      "grad_norm": 0.29395750164985657,
      "kl": 0.0036959671415388584,
      "learning_rate": 4.9992379542565804e-06,
      "loss": -0.0,
      "reward": 2.875,
      "reward_std": 1.9311050176620483,
      "rewards/confident_score_func": 0.75,
      "rewards/correctness_rewards": 0.5,
      "rewards/int_reward_func": 0.375,
      "rewards/soft_format_reward_func": 0.5,
      "rewards/xmlcount_reward_func": 0.75,
      "step": 242
    },
    {
      "completion_length": 666.75,
      "epoch": 0.06735033259423504,
      "grad_norm": 0.265852689743042,
      "kl": 0.007844896055758,
      "learning_rate": 4.999227107325711e-06,
      "loss": 0.0,
      "reward": 3.75,
      "reward_std": 2.309401035308838,
      "rewards/confident_score_func": 1.0,
      "rewards/correctness_rewards": 1.0,
      "rewards/int_reward_func": 0.5,
      "rewards/soft_format_reward_func": 0.5,
      "rewards/xmlcount_reward_func": 0.75,
      "step": 243
    },
    {
      "completion_length": 510.5,
      "epoch": 0.06762749445676275,
      "grad_norm": 0.2735859155654907,
      "kl": 0.005522553808987141,
      "learning_rate": 4.999216183753942e-06,
      "loss": -0.0,
      "reward": 2.125,
      "reward_std": 0.25,
      "rewards/confident_score_func": 0.375,
      "rewards/correctness_rewards": 0.0,
      "rewards/int_reward_func": 0.5,
      "rewards/soft_format_reward_func": 0.5,
      "rewards/xmlcount_reward_func": 0.75,
      "step": 244
    },
    {
      "completion_length": 543.25,
      "epoch": 0.06790465631929046,
      "grad_norm": 0.2506347894668579,
      "kl": 0.004082122817635536,
      "learning_rate": 4.99920518354161e-06,
      "loss": 0.0,
      "reward": 3.0,
      "reward_std": 1.8484227657318115,
      "rewards/confident_score_func": 0.75,
      "rewards/correctness_rewards": 0.5,
      "rewards/int_reward_func": 0.5,
      "rewards/soft_format_reward_func": 0.5,
      "rewards/xmlcount_reward_func": 0.75,
      "step": 245
    },
    {
      "completion_length": 535.0,
      "epoch": 0.06818181818181818,
      "grad_norm": 0.26216921210289,
      "kl": 0.00627948297187686,
      "learning_rate": 4.99919410668905e-06,
      "loss": -0.0,
      "reward": 5.5,
      "reward_std": 0.5,
      "rewards/confident_score_func": 1.75,
      "rewards/correctness_rewards": 2.0,
      "rewards/int_reward_func": 0.5,
      "rewards/soft_format_reward_func": 0.5,
      "rewards/xmlcount_reward_func": 0.75,
      "step": 246
    },
    {
      "completion_length": 412.75,
      "epoch": 0.0684589800443459,
      "grad_norm": 0.34052497148513794,
      "kl": 0.005706881172955036,
      "learning_rate": 4.999182953196604e-06,
      "loss": -0.0,
      "reward": 2.75,
      "reward_std": 1.4142135381698608,
      "rewards/confident_score_func": 0.5,
      "rewards/correctness_rewards": 0.5,
      "rewards/int_reward_func": 0.5,
      "rewards/soft_format_reward_func": 0.5,
      "rewards/xmlcount_reward_func": 0.75,
      "step": 247
    },
    {
      "completion_length": 552.5,
      "epoch": 0.06873614190687362,
      "grad_norm": 0.2775396406650543,
      "kl": 0.00552940322086215,
      "learning_rate": 4.999171723064614e-06,
      "loss": -0.0,
      "reward": 3.75,
      "reward_std": 1.7795131206512451,
      "rewards/confident_score_func": 1.0,
      "rewards/correctness_rewards": 1.0,
      "rewards/int_reward_func": 0.5,
      "rewards/soft_format_reward_func": 0.5,
      "rewards/xmlcount_reward_func": 0.75,
      "step": 248
    },
    {
      "completion_length": 871.75,
      "epoch": 0.06901330376940133,
      "grad_norm": 0.1770574450492859,
      "kl": 0.010729802772402763,
      "learning_rate": 4.999160416293422e-06,
      "loss": 0.0,
      "reward": 1.1875,
      "reward_std": 1.4012643098831177,
      "rewards/confident_score_func": 0.0,
      "rewards/correctness_rewards": 0.0,
      "rewards/int_reward_func": 0.375,
      "rewards/soft_format_reward_func": 0.25,
      "rewards/xmlcount_reward_func": 0.5625,
      "step": 249
    },
    {
      "completion_length": 455.0,
      "epoch": 0.06929046563192905,
      "grad_norm": 0.32184749841690063,
      "kl": 0.004980409052222967,
      "learning_rate": 4.999149032883377e-06,
      "loss": -0.0,
      "reward": 3.375,
      "reward_std": 1.6007810831069946,
      "rewards/confident_score_func": 0.625,
      "rewards/correctness_rewards": 1.0,
      "rewards/int_reward_func": 0.5,
      "rewards/soft_format_reward_func": 0.5,
      "rewards/xmlcount_reward_func": 0.75,
      "step": 250
    },
    {
      "completion_length": 514.5,
      "epoch": 0.06956762749445676,
      "grad_norm": 0.25205788016319275,
      "kl": 0.011082429438829422,
      "learning_rate": 4.999137572834828e-06,
      "loss": 0.0,
      "reward": 2.875,
      "reward_std": 1.25,
      "rewards/confident_score_func": 0.625,
      "rewards/correctness_rewards": 0.5,
      "rewards/int_reward_func": 0.5,
      "rewards/soft_format_reward_func": 0.5,
      "rewards/xmlcount_reward_func": 0.75,
      "step": 251
    },
    {
      "completion_length": 549.75,
      "epoch": 0.06984478935698447,
      "grad_norm": 0.26392266154289246,
      "kl": 0.005242338869720697,
      "learning_rate": 4.999126036148125e-06,
      "loss": 0.0,
      "reward": 4.5,
      "reward_std": 1.8929693698883057,
      "rewards/confident_score_func": 1.25,
      "rewards/correctness_rewards": 1.5,
      "rewards/int_reward_func": 0.5,
      "rewards/soft_format_reward_func": 0.5,
      "rewards/xmlcount_reward_func": 0.75,
      "step": 252
    },
    {
      "completion_length": 462.5,
      "epoch": 0.0701219512195122,
      "grad_norm": 0.3302958607673645,
      "kl": 0.0060844034887850285,
      "learning_rate": 4.999114422823622e-06,
      "loss": 0.0,
      "reward": 3.0,
      "reward_std": 1.5,
      "rewards/confident_score_func": 0.25,
      "rewards/correctness_rewards": 1.0,
      "rewards/int_reward_func": 0.5,
      "rewards/soft_format_reward_func": 0.5,
      "rewards/xmlcount_reward_func": 0.75,
      "step": 253
    },
    {
      "completion_length": 537.5,
      "epoch": 0.07039911308203992,
      "grad_norm": 0.32323965430259705,
      "kl": 0.0115456348285079,
      "learning_rate": 4.999102732861677e-06,
      "loss": 0.0,
      "reward": 4.75,
      "reward_std": 2.0,
      "rewards/confident_score_func": 1.5,
      "rewards/correctness_rewards": 1.5,
      "rewards/int_reward_func": 0.5,
      "rewards/soft_format_reward_func": 0.5,
      "rewards/xmlcount_reward_func": 0.75,
      "step": 254
    },
    {
      "completion_length": 490.25,
      "epoch": 0.07067627494456763,
      "grad_norm": 0.303234338760376,
      "kl": 0.007120540365576744,
      "learning_rate": 4.999090966262646e-06,
      "loss": -0.0,
      "reward": 4.75,
      "reward_std": 2.0,
      "rewards/confident_score_func": 1.5,
      "rewards/correctness_rewards": 1.5,
      "rewards/int_reward_func": 0.5,
      "rewards/soft_format_reward_func": 0.5,
      "rewards/xmlcount_reward_func": 0.75,
      "step": 255
    },
    {
      "completion_length": 490.75,
      "epoch": 0.07095343680709534,
      "grad_norm": 0.3324601352214813,
      "kl": 0.007813826203346252,
      "learning_rate": 4.999079123026892e-06,
      "loss": 0.0,
      "reward": 3.625,
      "reward_std": 1.9311050176620483,
      "rewards/confident_score_func": 0.875,
      "rewards/correctness_rewards": 1.0,
      "rewards/int_reward_func": 0.5,
      "rewards/soft_format_reward_func": 0.5,
      "rewards/xmlcount_reward_func": 0.75,
      "step": 256
    },
    {
      "completion_length": 465.5,
      "epoch": 0.07123059866962306,
      "grad_norm": 0.3458840250968933,
      "kl": 0.005496314261108637,
      "learning_rate": 4.999067203154777e-06,
      "loss": -0.0,
      "reward": 3.625,
      "reward_std": 1.9311050176620483,
      "rewards/confident_score_func": 0.875,
      "rewards/correctness_rewards": 1.0,
      "rewards/int_reward_func": 0.5,
      "rewards/soft_format_reward_func": 0.5,
      "rewards/xmlcount_reward_func": 0.75,
      "step": 257
    },
    {
      "completion_length": 583.0,
      "epoch": 0.07150776053215077,
      "grad_norm": 0.3096715807914734,
      "kl": 0.00865244772285223,
      "learning_rate": 4.999055206646667e-06,
      "loss": 0.0,
      "reward": 2.6875,
      "reward_std": 2.7262229919433594,
      "rewards/confident_score_func": 0.375,
      "rewards/correctness_rewards": 1.0,
      "rewards/int_reward_func": 0.375,
      "rewards/soft_format_reward_func": 0.375,
      "rewards/xmlcount_reward_func": 0.5625,
      "step": 258
    },
    {
      "completion_length": 480.25,
      "epoch": 0.07178492239467849,
      "grad_norm": 0.2842094302177429,
      "kl": 0.0067632971331477165,
      "learning_rate": 4.999043133502929e-06,
      "loss": 0.0,
      "reward": 4.75,
      "reward_std": 2.0,
      "rewards/confident_score_func": 1.5,
      "rewards/correctness_rewards": 1.5,
      "rewards/int_reward_func": 0.5,
      "rewards/soft_format_reward_func": 0.5,
      "rewards/xmlcount_reward_func": 0.75,
      "step": 259
    },
    {
      "completion_length": 545.75,
      "epoch": 0.07206208425720621,
      "grad_norm": 0.27135348320007324,
      "kl": 0.00945165567100048,
      "learning_rate": 4.999030983723934e-06,
      "loss": 0.0,
      "reward": 4.375,
      "reward_std": 1.4930394887924194,
      "rewards/confident_score_func": 1.125,
      "rewards/correctness_rewards": 1.5,
      "rewards/int_reward_func": 0.5,
      "rewards/soft_format_reward_func": 0.5,
      "rewards/xmlcount_reward_func": 0.75,
      "step": 260
    },
    {
      "completion_length": 525.25,
      "epoch": 0.07233924611973393,
      "grad_norm": 0.29009535908699036,
      "kl": 0.005237874574959278,
      "learning_rate": 4.999018757310055e-06,
      "loss": -0.0,
      "reward": 3.75,
      "reward_std": 2.309401035308838,
      "rewards/confident_score_func": 1.0,
      "rewards/correctness_rewards": 1.0,
      "rewards/int_reward_func": 0.5,
      "rewards/soft_format_reward_func": 0.5,
      "rewards/xmlcount_reward_func": 0.75,
      "step": 261
    },
    {
      "completion_length": 487.75,
      "epoch": 0.07261640798226164,
      "grad_norm": 0.30857548117637634,
      "kl": 0.00764172850176692,
      "learning_rate": 4.999006454261665e-06,
      "loss": -0.0,
      "reward": 2.875,
      "reward_std": 1.9311050176620483,
      "rewards/confident_score_func": 0.625,
      "rewards/correctness_rewards": 0.5,
      "rewards/int_reward_func": 0.5,
      "rewards/soft_format_reward_func": 0.5,
      "rewards/xmlcount_reward_func": 0.75,
      "step": 262
    },
    {
      "completion_length": 544.25,
      "epoch": 0.07289356984478935,
      "grad_norm": 0.2531295716762543,
      "kl": 0.005134346429258585,
      "learning_rate": 4.998994074579144e-06,
      "loss": 0.0,
      "reward": 3.75,
      "reward_std": 1.7795131206512451,
      "rewards/confident_score_func": 1.0,
      "rewards/correctness_rewards": 1.0,
      "rewards/int_reward_func": 0.5,
      "rewards/soft_format_reward_func": 0.5,
      "rewards/xmlcount_reward_func": 0.75,
      "step": 263
    },
    {
      "completion_length": 480.0,
      "epoch": 0.07317073170731707,
      "grad_norm": 0.33574023842811584,
      "kl": 0.006391293369233608,
      "learning_rate": 4.99898161826287e-06,
      "loss": 0.0,
      "reward": 4.875,
      "reward_std": 1.75,
      "rewards/confident_score_func": 1.625,
      "rewards/correctness_rewards": 1.5,
      "rewards/int_reward_func": 0.5,
      "rewards/soft_format_reward_func": 0.5,
      "rewards/xmlcount_reward_func": 0.75,
      "step": 264
    },
    {
      "completion_length": 497.0,
      "epoch": 0.07344789356984478,
      "grad_norm": 0.2729950249195099,
      "kl": 0.015186267904937267,
      "learning_rate": 4.998969085313225e-06,
      "loss": -0.0,
      "reward": 5.5,
      "reward_std": 0.5,
      "rewards/confident_score_func": 1.75,
      "rewards/correctness_rewards": 2.0,
      "rewards/int_reward_func": 0.5,
      "rewards/soft_format_reward_func": 0.5,
      "rewards/xmlcount_reward_func": 0.75,
      "step": 265
    },
    {
      "completion_length": 430.0,
      "epoch": 0.07372505543237251,
      "grad_norm": 0.34028229117393494,
      "kl": 0.007000184152275324,
      "learning_rate": 4.998956475730593e-06,
      "loss": 0.0,
      "reward": 3.75,
      "reward_std": 2.309401035308838,
      "rewards/confident_score_func": 1.0,
      "rewards/correctness_rewards": 1.0,
      "rewards/int_reward_func": 0.5,
      "rewards/soft_format_reward_func": 0.5,
      "rewards/xmlcount_reward_func": 0.75,
      "step": 266
    },
    {
      "completion_length": 618.75,
      "epoch": 0.07400221729490022,
      "grad_norm": 0.23451335728168488,
      "kl": 0.00906932633370161,
      "learning_rate": 4.998943789515363e-06,
      "loss": 0.0,
      "reward": 4.75,
      "reward_std": 2.0,
      "rewards/confident_score_func": 1.5,
      "rewards/correctness_rewards": 1.5,
      "rewards/int_reward_func": 0.5,
      "rewards/soft_format_reward_func": 0.5,
      "rewards/xmlcount_reward_func": 0.75,
      "step": 267
    },
    {
      "completion_length": 477.75,
      "epoch": 0.07427937915742794,
      "grad_norm": 0.3186436593532562,
      "kl": 0.006322004366666079,
      "learning_rate": 4.998931026667921e-06,
      "loss": 0.0,
      "reward": 4.75,
      "reward_std": 2.0,
      "rewards/confident_score_func": 1.5,
      "rewards/correctness_rewards": 1.5,
      "rewards/int_reward_func": 0.5,
      "rewards/soft_format_reward_func": 0.5,
      "rewards/xmlcount_reward_func": 0.75,
      "step": 268
    },
    {
      "completion_length": 623.0,
      "epoch": 0.07455654101995565,
      "grad_norm": 0.2667928636074066,
      "kl": 0.00692044897004962,
      "learning_rate": 4.99891818718866e-06,
      "loss": 0.0,
      "reward": 4.625,
      "reward_std": 1.6520190238952637,
      "rewards/confident_score_func": 1.375,
      "rewards/correctness_rewards": 1.5,
      "rewards/int_reward_func": 0.5,
      "rewards/soft_format_reward_func": 0.5,
      "rewards/xmlcount_reward_func": 0.75,
      "step": 269
    },
    {
      "completion_length": 483.25,
      "epoch": 0.07483370288248337,
      "grad_norm": 0.3931860029697418,
      "kl": 0.006671704351902008,
      "learning_rate": 4.9989052710779735e-06,
      "loss": 0.0,
      "reward": 4.5,
      "reward_std": 1.8929693698883057,
      "rewards/confident_score_func": 1.25,
      "rewards/correctness_rewards": 1.5,
      "rewards/int_reward_func": 0.5,
      "rewards/soft_format_reward_func": 0.5,
      "rewards/xmlcount_reward_func": 0.75,
      "step": 270
    },
    {
      "completion_length": 506.25,
      "epoch": 0.07511086474501108,
      "grad_norm": 0.27710139751434326,
      "kl": 0.006162886042147875,
      "learning_rate": 4.998892278336257e-06,
      "loss": 0.0,
      "reward": 2.875,
      "reward_std": 1.9311050176620483,
      "rewards/confident_score_func": 0.625,
      "rewards/correctness_rewards": 0.5,
      "rewards/int_reward_func": 0.5,
      "rewards/soft_format_reward_func": 0.5,
      "rewards/xmlcount_reward_func": 0.75,
      "step": 271
    },
    {
      "completion_length": 525.25,
      "epoch": 0.07538802660753881,
      "grad_norm": 0.268667072057724,
      "kl": 0.010916204191744328,
      "learning_rate": 4.9988792089639104e-06,
      "loss": -0.0,
      "reward": 3.0,
      "reward_std": 1.8484227657318115,
      "rewards/confident_score_func": 0.75,
      "rewards/correctness_rewards": 0.5,
      "rewards/int_reward_func": 0.5,
      "rewards/soft_format_reward_func": 0.5,
      "rewards/xmlcount_reward_func": 0.75,
      "step": 272
    },
    {
      "completion_length": 571.0,
      "epoch": 0.07566518847006652,
      "grad_norm": 0.2656092643737793,
      "kl": 0.006535908207297325,
      "learning_rate": 4.998866062961333e-06,
      "loss": -0.0,
      "reward": 3.5,
      "reward_std": 2.0615527629852295,
      "rewards/confident_score_func": 0.75,
      "rewards/correctness_rewards": 1.0,
      "rewards/int_reward_func": 0.5,
      "rewards/soft_format_reward_func": 0.5,
      "rewards/xmlcount_reward_func": 0.75,
      "step": 273
    },
    {
      "completion_length": 524.25,
      "epoch": 0.07594235033259424,
      "grad_norm": 0.2874826192855835,
      "kl": 0.007042960729449987,
      "learning_rate": 4.998852840328928e-06,
      "loss": -0.0,
      "reward": 4.125,
      "reward_std": 1.8874585628509521,
      "rewards/confident_score_func": 1.375,
      "rewards/correctness_rewards": 1.0,
      "rewards/int_reward_func": 0.5,
      "rewards/soft_format_reward_func": 0.5,
      "rewards/xmlcount_reward_func": 0.75,
      "step": 274
    },
    {
      "completion_length": 504.75,
      "epoch": 0.07621951219512195,
      "grad_norm": 0.26913368701934814,
      "kl": 0.008896050043404102,
      "learning_rate": 4.9988395410671024e-06,
      "loss": -0.0,
      "reward": 4.25,
      "reward_std": 1.7320507764816284,
      "rewards/confident_score_func": 1.0,
      "rewards/correctness_rewards": 1.5,
      "rewards/int_reward_func": 0.5,
      "rewards/soft_format_reward_func": 0.5,
      "rewards/xmlcount_reward_func": 0.75,
      "step": 275
    },
    {
      "completion_length": 601.5,
      "epoch": 0.07649667405764966,
      "grad_norm": 0.23629991710186005,
      "kl": 0.006967225112020969,
      "learning_rate": 4.998826165176263e-06,
      "loss": 0.0,
      "reward": 4.0,
      "reward_std": 2.0615527629852295,
      "rewards/confident_score_func": 0.75,
      "rewards/correctness_rewards": 1.5,
      "rewards/int_reward_func": 0.5,
      "rewards/soft_format_reward_func": 0.5,
      "rewards/xmlcount_reward_func": 0.75,
      "step": 276
    },
    {
      "completion_length": 489.75,
      "epoch": 0.07677383592017738,
      "grad_norm": 0.32739174365997314,
      "kl": 0.008099419996142387,
      "learning_rate": 4.998812712656819e-06,
      "loss": -0.0,
      "reward": 3.375,
      "reward_std": 1.6007810831069946,
      "rewards/confident_score_func": 0.625,
      "rewards/correctness_rewards": 1.0,
      "rewards/int_reward_func": 0.5,
      "rewards/soft_format_reward_func": 0.5,
      "rewards/xmlcount_reward_func": 0.75,
      "step": 277
    },
    {
      "completion_length": 595.0,
      "epoch": 0.0770509977827051,
      "grad_norm": 0.27353352308273315,
      "kl": 0.006412680726498365,
      "learning_rate": 4.998799183509184e-06,
      "loss": -0.0,
      "reward": 2.875,
      "reward_std": 1.9311050176620483,
      "rewards/confident_score_func": 0.625,
      "rewards/correctness_rewards": 0.5,
      "rewards/int_reward_func": 0.5,
      "rewards/soft_format_reward_func": 0.5,
      "rewards/xmlcount_reward_func": 0.75,
      "step": 278
    },
    {
      "completion_length": 546.75,
      "epoch": 0.07732815964523282,
      "grad_norm": 0.2805147171020508,
      "kl": 0.005846321117132902,
      "learning_rate": 4.998785577733774e-06,
      "loss": -0.0,
      "reward": 5.25,
      "reward_std": 0.5773502588272095,
      "rewards/confident_score_func": 1.5,
      "rewards/correctness_rewards": 2.0,
      "rewards/int_reward_func": 0.5,
      "rewards/soft_format_reward_func": 0.5,
      "rewards/xmlcount_reward_func": 0.75,
      "step": 279
    },
    {
      "completion_length": 527.5,
      "epoch": 0.07760532150776053,
      "grad_norm": 0.24775809049606323,
      "kl": 0.009753408841788769,
      "learning_rate": 4.998771895331004e-06,
      "loss": 0.0,
      "reward": 2.5,
      "reward_std": 1.5,
      "rewards/confident_score_func": 0.25,
      "rewards/correctness_rewards": 0.5,
      "rewards/int_reward_func": 0.5,
      "rewards/soft_format_reward_func": 0.5,
      "rewards/xmlcount_reward_func": 0.75,
      "step": 280
    },
    {
      "completion_length": 516.5,
      "epoch": 0.07788248337028825,
      "grad_norm": 0.28076377511024475,
      "kl": 0.007833130657672882,
      "learning_rate": 4.998758136301295e-06,
      "loss": 0.0,
      "reward": 4.28125,
      "reward_std": 1.473286509513855,
      "rewards/confident_score_func": 1.125,
      "rewards/correctness_rewards": 1.5,
      "rewards/int_reward_func": 0.5,
      "rewards/soft_format_reward_func": 0.5,
      "rewards/xmlcount_reward_func": 0.65625,
      "step": 281
    },
    {
      "completion_length": 477.75,
      "epoch": 0.07815964523281596,
      "grad_norm": 0.29942917823791504,
      "kl": 0.009398751892149448,
      "learning_rate": 4.998744300645068e-06,
      "loss": 0.0,
      "reward": 3.71875,
      "reward_std": 2.3460404872894287,
      "rewards/confident_score_func": 1.0,
      "rewards/correctness_rewards": 1.0,
      "rewards/int_reward_func": 0.5,
      "rewards/soft_format_reward_func": 0.5,
      "rewards/xmlcount_reward_func": 0.71875,
      "step": 282
    },
    {
      "completion_length": 483.5,
      "epoch": 0.07843680709534367,
      "grad_norm": 0.2916673719882965,
      "kl": 0.010522013530135155,
      "learning_rate": 4.9987303883627484e-06,
      "loss": 0.0,
      "reward": 4.25,
      "reward_std": 1.7320507764816284,
      "rewards/confident_score_func": 1.0,
      "rewards/correctness_rewards": 1.5,
      "rewards/int_reward_func": 0.5,
      "rewards/soft_format_reward_func": 0.5,
      "rewards/xmlcount_reward_func": 0.75,
      "step": 283
    },
    {
      "completion_length": 526.5,
      "epoch": 0.0787139689578714,
      "grad_norm": 0.2725765109062195,
      "kl": 0.006917167920619249,
      "learning_rate": 4.998716399454762e-06,
      "loss": 0.0,
      "reward": 4.71875,
      "reward_std": 1.6719967126846313,
      "rewards/confident_score_func": 1.625,
      "rewards/correctness_rewards": 1.5,
      "rewards/int_reward_func": 0.5,
      "rewards/soft_format_reward_func": 0.375,
      "rewards/xmlcount_reward_func": 0.71875,
      "step": 284
    },
    {
      "completion_length": 500.25,
      "epoch": 0.07899113082039912,
      "grad_norm": 0.27490487694740295,
      "kl": 0.009358661249279976,
      "learning_rate": 4.998702333921538e-06,
      "loss": -0.0,
      "reward": 4.875,
      "reward_std": 1.75,
      "rewards/confident_score_func": 1.625,
      "rewards/correctness_rewards": 1.5,
      "rewards/int_reward_func": 0.5,
      "rewards/soft_format_reward_func": 0.5,
      "rewards/xmlcount_reward_func": 0.75,
      "step": 285
    },
    {
      "completion_length": 518.0,
      "epoch": 0.07926829268292683,
      "grad_norm": 0.31717202067375183,
      "kl": 0.012628131546080112,
      "learning_rate": 4.998688191763508e-06,
      "loss": 0.0,
      "reward": 3.34375,
      "reward_std": 1.9562267065048218,
      "rewards/confident_score_func": 0.75,
      "rewards/correctness_rewards": 1.0,
      "rewards/int_reward_func": 0.5,
      "rewards/soft_format_reward_func": 0.375,
      "rewards/xmlcount_reward_func": 0.71875,
      "step": 286
    },
    {
      "completion_length": 595.5,
      "epoch": 0.07954545454545454,
      "grad_norm": 0.2649040222167969,
      "kl": 0.006281724199652672,
      "learning_rate": 4.998673972981105e-06,
      "loss": 0.0,
      "reward": 2.0,
      "reward_std": 0.28867512941360474,
      "rewards/confident_score_func": 0.25,
      "rewards/correctness_rewards": 0.0,
      "rewards/int_reward_func": 0.5,
      "rewards/soft_format_reward_func": 0.5,
      "rewards/xmlcount_reward_func": 0.75,
      "step": 287
    },
    {
      "completion_length": 500.5,
      "epoch": 0.07982261640798226,
      "grad_norm": 0.3368074893951416,
      "kl": 0.010276351124048233,
      "learning_rate": 4.9986596775747655e-06,
      "loss": -0.0,
      "reward": 4.875,
      "reward_std": 1.75,
      "rewards/confident_score_func": 1.625,
      "rewards/correctness_rewards": 1.5,
      "rewards/int_reward_func": 0.5,
      "rewards/soft_format_reward_func": 0.5,
      "rewards/xmlcount_reward_func": 0.75,
      "step": 288
    },
    {
      "completion_length": 592.5,
      "epoch": 0.08009977827050997,
      "grad_norm": 0.2393447309732437,
      "kl": 0.0074746571481227875,
      "learning_rate": 4.998645305544928e-06,
      "loss": 0.0,
      "reward": 2.875,
      "reward_std": 1.9311050176620483,
      "rewards/confident_score_func": 0.625,
      "rewards/correctness_rewards": 0.5,
      "rewards/int_reward_func": 0.5,
      "rewards/soft_format_reward_func": 0.5,
      "rewards/xmlcount_reward_func": 0.75,
      "step": 289
    },
    {
      "completion_length": 592.75,
      "epoch": 0.0803769401330377,
      "grad_norm": 0.2616846561431885,
      "kl": 0.005527774337679148,
      "learning_rate": 4.998630856892033e-06,
      "loss": 0.0,
      "reward": 2.65625,
      "reward_std": 2.0700619220733643,
      "rewards/confident_score_func": 0.5,
      "rewards/correctness_rewards": 0.5,
      "rewards/int_reward_func": 0.5,
      "rewards/soft_format_reward_func": 0.5,
      "rewards/xmlcount_reward_func": 0.65625,
      "step": 290
    },
    {
      "completion_length": 511.0,
      "epoch": 0.08065410199556541,
      "grad_norm": 0.309346079826355,
      "kl": 0.008619229309260845,
      "learning_rate": 4.998616331616524e-06,
      "loss": 0.0,
      "reward": 3.625,
      "reward_std": 1.314977765083313,
      "rewards/confident_score_func": 0.375,
      "rewards/correctness_rewards": 1.5,
      "rewards/int_reward_func": 0.5,
      "rewards/soft_format_reward_func": 0.5,
      "rewards/xmlcount_reward_func": 0.75,
      "step": 291
    },
    {
      "completion_length": 565.25,
      "epoch": 0.08093126385809313,
      "grad_norm": 0.2505832612514496,
      "kl": 0.00758202001452446,
      "learning_rate": 4.998601729718846e-06,
      "loss": 0.0,
      "reward": 2.0,
      "reward_std": 0.28867512941360474,
      "rewards/confident_score_func": 0.25,
      "rewards/correctness_rewards": 0.0,
      "rewards/int_reward_func": 0.5,
      "rewards/soft_format_reward_func": 0.5,
      "rewards/xmlcount_reward_func": 0.75,
      "step": 292
    },
    {
      "completion_length": 512.5,
      "epoch": 0.08120842572062084,
      "grad_norm": 0.3840636909008026,
      "kl": 0.005987056531012058,
      "learning_rate": 4.998587051199447e-06,
      "loss": -0.0,
      "reward": 2.75,
      "reward_std": 2.0,
      "rewards/confident_score_func": 0.5,
      "rewards/correctness_rewards": 0.5,
      "rewards/int_reward_func": 0.5,
      "rewards/soft_format_reward_func": 0.5,
      "rewards/xmlcount_reward_func": 0.75,
      "step": 293
    },
    {
      "completion_length": 500.0,
      "epoch": 0.08148558758314856,
      "grad_norm": 0.2677765190601349,
      "kl": 0.0075174071826040745,
      "learning_rate": 4.998572296058777e-06,
      "loss": 0.0,
      "reward": 3.625,
      "reward_std": 1.9311050176620483,
      "rewards/confident_score_func": 0.875,
      "rewards/correctness_rewards": 1.0,
      "rewards/int_reward_func": 0.5,
      "rewards/soft_format_reward_func": 0.5,
      "rewards/xmlcount_reward_func": 0.75,
      "step": 294
    },
    {
      "completion_length": 546.25,
      "epoch": 0.08176274944567627,
      "grad_norm": 0.2772693932056427,
      "kl": 0.025189436972141266,
      "learning_rate": 4.998557464297288e-06,
      "loss": -0.0,
      "reward": 2.59375,
      "reward_std": 1.4626424312591553,
      "rewards/confident_score_func": 0.5,
      "rewards/correctness_rewards": 0.5,
      "rewards/int_reward_func": 0.5,
      "rewards/soft_format_reward_func": 0.375,
      "rewards/xmlcount_reward_func": 0.71875,
      "step": 295
    },
    {
      "completion_length": 505.5,
      "epoch": 0.082039911308204,
      "grad_norm": 0.27071747183799744,
      "kl": 0.007671544793993235,
      "learning_rate": 4.998542555915435e-06,
      "loss": -0.0,
      "reward": 3.5,
      "reward_std": 2.0615527629852295,
      "rewards/confident_score_func": 0.75,
      "rewards/correctness_rewards": 1.0,
      "rewards/int_reward_func": 0.5,
      "rewards/soft_format_reward_func": 0.5,
      "rewards/xmlcount_reward_func": 0.75,
      "step": 296
    },
    {
      "completion_length": 608.5,
      "epoch": 0.08231707317073171,
      "grad_norm": 0.25338616967201233,
      "kl": 0.007628303486853838,
      "learning_rate": 4.998527570913676e-06,
      "loss": -0.0,
      "reward": 2.375,
      "reward_std": 1.6007810831069946,
      "rewards/confident_score_func": 0.25,
      "rewards/correctness_rewards": 0.5,
      "rewards/int_reward_func": 0.375,
      "rewards/soft_format_reward_func": 0.5,
      "rewards/xmlcount_reward_func": 0.75,
      "step": 297
    },
    {
      "completion_length": 606.5,
      "epoch": 0.08259423503325942,
      "grad_norm": 0.23785322904586792,
      "kl": 0.007008650805801153,
      "learning_rate": 4.998512509292471e-06,
      "loss": -0.0,
      "reward": 1.875,
      "reward_std": 0.25,
      "rewards/confident_score_func": 0.125,
      "rewards/correctness_rewards": 0.0,
      "rewards/int_reward_func": 0.5,
      "rewards/soft_format_reward_func": 0.5,
      "rewards/xmlcount_reward_func": 0.75,
      "step": 298
    },
    {
      "completion_length": 574.75,
      "epoch": 0.08287139689578714,
      "grad_norm": 0.2740609347820282,
      "kl": 0.005773882381618023,
      "learning_rate": 4.99849737105228e-06,
      "loss": 0.0,
      "reward": 3.0,
      "reward_std": 1.8484227657318115,
      "rewards/confident_score_func": 0.75,
      "rewards/correctness_rewards": 0.5,
      "rewards/int_reward_func": 0.5,
      "rewards/soft_format_reward_func": 0.5,
      "rewards/xmlcount_reward_func": 0.75,
      "step": 299
    },
    {
      "completion_length": 519.75,
      "epoch": 0.08314855875831485,
      "grad_norm": 0.3043326139450073,
      "kl": 0.007631715852767229,
      "learning_rate": 4.998482156193568e-06,
      "loss": -0.0,
      "reward": 2.375,
      "reward_std": 0.9464846849441528,
      "rewards/confident_score_func": 0.125,
      "rewards/correctness_rewards": 0.5,
      "rewards/int_reward_func": 0.5,
      "rewards/soft_format_reward_func": 0.5,
      "rewards/xmlcount_reward_func": 0.75,
      "step": 300
    },
    {
      "completion_length": 504.0,
      "epoch": 0.08342572062084257,
      "grad_norm": 1.0090659856796265,
      "kl": 0.007216877769678831,
      "learning_rate": 4.998466864716801e-06,
      "loss": 0.0,
      "reward": 2.875,
      "reward_std": 1.9311050176620483,
      "rewards/confident_score_func": 0.625,
      "rewards/correctness_rewards": 0.5,
      "rewards/int_reward_func": 0.5,
      "rewards/soft_format_reward_func": 0.5,
      "rewards/xmlcount_reward_func": 0.75,
      "step": 301
    },
    {
      "completion_length": 571.5,
      "epoch": 0.0837028824833703,
      "grad_norm": 0.28385403752326965,
      "kl": 0.0069475905038416386,
      "learning_rate": 4.9984514966224505e-06,
      "loss": 0.0,
      "reward": 3.0,
      "reward_std": 1.8484227657318115,
      "rewards/confident_score_func": 0.75,
      "rewards/correctness_rewards": 0.5,
      "rewards/int_reward_func": 0.5,
      "rewards/soft_format_reward_func": 0.5,
      "rewards/xmlcount_reward_func": 0.75,
      "step": 302
    },
    {
      "completion_length": 1069.0,
      "epoch": 0.08398004434589801,
      "grad_norm": 0.18082185089588165,
      "kl": 0.0047687627375125885,
      "learning_rate": 4.998436051910985e-06,
      "loss": 0.0,
      "reward": 2.46875,
      "reward_std": 2.7125768661499023,
      "rewards/confident_score_func": 0.625,
      "rewards/correctness_rewards": 0.5,
      "rewards/int_reward_func": 0.375,
      "rewards/soft_format_reward_func": 0.375,
      "rewards/xmlcount_reward_func": 0.59375,
      "step": 303
    },
    {
      "completion_length": 678.75,
      "epoch": 0.08425720620842572,
      "grad_norm": 0.22086772322654724,
      "kl": 0.005693936720490456,
      "learning_rate": 4.998420530582878e-06,
      "loss": 0.0,
      "reward": 3.125,
      "reward_std": 1.7969882488250732,
      "rewards/confident_score_func": 0.875,
      "rewards/correctness_rewards": 0.5,
      "rewards/int_reward_func": 0.5,
      "rewards/soft_format_reward_func": 0.5,
      "rewards/xmlcount_reward_func": 0.75,
      "step": 304
    },
    {
      "completion_length": 571.75,
      "epoch": 0.08453436807095344,
      "grad_norm": 0.2723041772842407,
      "kl": 0.006788196973502636,
      "learning_rate": 4.998404932638608e-06,
      "loss": 0.0,
      "reward": 5.25,
      "reward_std": 0.5773502588272095,
      "rewards/confident_score_func": 1.5,
      "rewards/correctness_rewards": 2.0,
      "rewards/int_reward_func": 0.5,
      "rewards/soft_format_reward_func": 0.5,
      "rewards/xmlcount_reward_func": 0.75,
      "step": 305
    },
    {
      "completion_length": 591.5,
      "epoch": 0.08481152993348115,
      "grad_norm": 0.2589077651500702,
      "kl": 0.005792629439383745,
      "learning_rate": 4.9983892580786505e-06,
      "loss": -0.0,
      "reward": 1.875,
      "reward_std": 0.25,
      "rewards/confident_score_func": 0.125,
      "rewards/correctness_rewards": 0.0,
      "rewards/int_reward_func": 0.5,
      "rewards/soft_format_reward_func": 0.5,
      "rewards/xmlcount_reward_func": 0.75,
      "step": 306
    },
    {
      "completion_length": 688.5,
      "epoch": 0.08508869179600886,
      "grad_norm": 0.26657506823539734,
      "kl": 0.009044020436704159,
      "learning_rate": 4.998373506903488e-06,
      "loss": -0.0,
      "reward": 4.375,
      "reward_std": 1.4930394887924194,
      "rewards/confident_score_func": 1.125,
      "rewards/correctness_rewards": 1.5,
      "rewards/int_reward_func": 0.5,
      "rewards/soft_format_reward_func": 0.5,
      "rewards/xmlcount_reward_func": 0.75,
      "step": 307
    },
    {
      "completion_length": 540.25,
      "epoch": 0.08536585365853659,
      "grad_norm": 0.2896694540977478,
      "kl": 0.00786986667662859,
      "learning_rate": 4.998357679113604e-06,
      "loss": 0.0,
      "reward": 4.0,
      "reward_std": 2.0615527629852295,
      "rewards/confident_score_func": 1.25,
      "rewards/correctness_rewards": 1.0,
      "rewards/int_reward_func": 0.5,
      "rewards/soft_format_reward_func": 0.5,
      "rewards/xmlcount_reward_func": 0.75,
      "step": 308
    },
    {
      "completion_length": 547.0,
      "epoch": 0.0856430155210643,
      "grad_norm": 0.23579251766204834,
      "kl": 0.008822621777653694,
      "learning_rate": 4.998341774709482e-06,
      "loss": -0.0,
      "reward": 4.25,
      "reward_std": 1.7320507764816284,
      "rewards/confident_score_func": 1.0,
      "rewards/correctness_rewards": 1.5,
      "rewards/int_reward_func": 0.5,
      "rewards/soft_format_reward_func": 0.5,
      "rewards/xmlcount_reward_func": 0.75,
      "step": 309
    },
    {
      "completion_length": 580.75,
      "epoch": 0.08592017738359202,
      "grad_norm": 0.24550193548202515,
      "kl": 0.00836852379143238,
      "learning_rate": 4.998325793691611e-06,
      "loss": -0.0,
      "reward": 1.6875,
      "reward_std": 0.5153881907463074,
      "rewards/confident_score_func": 0.125,
      "rewards/correctness_rewards": 0.0,
      "rewards/int_reward_func": 0.5,
      "rewards/soft_format_reward_func": 0.375,
      "rewards/xmlcount_reward_func": 0.6875,
      "step": 310
    },
    {
      "completion_length": 540.5,
      "epoch": 0.08619733924611973,
      "grad_norm": 0.27241185307502747,
      "kl": 0.006924949120730162,
      "learning_rate": 4.99830973606048e-06,
      "loss": 0.0,
      "reward": 2.625,
      "reward_std": 1.4361406564712524,
      "rewards/confident_score_func": 0.375,
      "rewards/correctness_rewards": 0.5,
      "rewards/int_reward_func": 0.5,
      "rewards/soft_format_reward_func": 0.5,
      "rewards/xmlcount_reward_func": 0.75,
      "step": 311
    },
    {
      "completion_length": 544.0,
      "epoch": 0.08647450110864745,
      "grad_norm": 0.30217209458351135,
      "kl": 0.008890831843018532,
      "learning_rate": 4.998293601816582e-06,
      "loss": 0.0,
      "reward": 4.0,
      "reward_std": 2.020725965499878,
      "rewards/confident_score_func": 1.25,
      "rewards/correctness_rewards": 1.0,
      "rewards/int_reward_func": 0.5,
      "rewards/soft_format_reward_func": 0.5,
      "rewards/xmlcount_reward_func": 0.75,
      "step": 312
    },
    {
      "completion_length": 514.25,
      "epoch": 0.08675166297117516,
      "grad_norm": 0.2723393738269806,
      "kl": 0.006328696850687265,
      "learning_rate": 4.998277390960413e-06,
      "loss": -0.0,
      "reward": 4.375,
      "reward_std": 1.8874585628509521,
      "rewards/confident_score_func": 1.25,
      "rewards/correctness_rewards": 1.5,
      "rewards/int_reward_func": 0.5,
      "rewards/soft_format_reward_func": 0.375,
      "rewards/xmlcount_reward_func": 0.75,
      "step": 313
    },
    {
      "completion_length": 456.25,
      "epoch": 0.08702882483370289,
      "grad_norm": 0.3072836697101593,
      "kl": 0.007432885002344847,
      "learning_rate": 4.998261103492468e-06,
      "loss": 0.0,
      "reward": 3.75,
      "reward_std": 2.309401035308838,
      "rewards/confident_score_func": 1.0,
      "rewards/correctness_rewards": 1.0,
      "rewards/int_reward_func": 0.5,
      "rewards/soft_format_reward_func": 0.5,
      "rewards/xmlcount_reward_func": 0.75,
      "step": 314
    },
    {
      "completion_length": 446.5,
      "epoch": 0.0873059866962306,
      "grad_norm": 0.2854975461959839,
      "kl": 0.008049027062952518,
      "learning_rate": 4.9982447394132475e-06,
      "loss": -0.0,
      "reward": 5.25,
      "reward_std": 0.5773502588272095,
      "rewards/confident_score_func": 1.5,
      "rewards/correctness_rewards": 2.0,
      "rewards/int_reward_func": 0.5,
      "rewards/soft_format_reward_func": 0.5,
      "rewards/xmlcount_reward_func": 0.75,
      "step": 315
    },
    {
      "completion_length": 566.25,
      "epoch": 0.08758314855875832,
      "grad_norm": 0.23696820437908173,
      "kl": 0.0104129109531641,
      "learning_rate": 4.998228298723254e-06,
      "loss": -0.0,
      "reward": 5.5,
      "reward_std": 0.5,
      "rewards/confident_score_func": 1.75,
      "rewards/correctness_rewards": 2.0,
      "rewards/int_reward_func": 0.5,
      "rewards/soft_format_reward_func": 0.5,
      "rewards/xmlcount_reward_func": 0.75,
      "step": 316
    },
    {
      "completion_length": 609.0,
      "epoch": 0.08786031042128603,
      "grad_norm": 0.30479153990745544,
      "kl": 0.008555449545383453,
      "learning_rate": 4.998211781422991e-06,
      "loss": -0.0,
      "reward": 2.0,
      "reward_std": 0.28867512941360474,
      "rewards/confident_score_func": 0.25,
      "rewards/correctness_rewards": 0.0,
      "rewards/int_reward_func": 0.5,
      "rewards/soft_format_reward_func": 0.5,
      "rewards/xmlcount_reward_func": 0.75,
      "step": 317
    },
    {
      "completion_length": 641.75,
      "epoch": 0.08813747228381374,
      "grad_norm": 0.2540670335292816,
      "kl": 0.00729199917986989,
      "learning_rate": 4.998195187512964e-06,
      "loss": -0.0,
      "reward": 3.375,
      "reward_std": 2.212653160095215,
      "rewards/confident_score_func": 0.75,
      "rewards/correctness_rewards": 1.0,
      "rewards/int_reward_func": 0.375,
      "rewards/soft_format_reward_func": 0.5,
      "rewards/xmlcount_reward_func": 0.75,
      "step": 318
    },
    {
      "completion_length": 473.5,
      "epoch": 0.08841463414634146,
      "grad_norm": 0.3386506736278534,
      "kl": 0.00992652028799057,
      "learning_rate": 4.998178516993683e-06,
      "loss": 0.0,
      "reward": 3.0,
      "reward_std": 1.8484227657318115,
      "rewards/confident_score_func": 0.75,
      "rewards/correctness_rewards": 0.5,
      "rewards/int_reward_func": 0.5,
      "rewards/soft_format_reward_func": 0.5,
      "rewards/xmlcount_reward_func": 0.75,
      "step": 319
    },
    {
      "completion_length": 597.0,
      "epoch": 0.08869179600886919,
      "grad_norm": 0.26284879446029663,
      "kl": 0.013334193266928196,
      "learning_rate": 4.99816176986566e-06,
      "loss": 0.0,
      "reward": 2.75,
      "reward_std": 1.3540064096450806,
      "rewards/confident_score_func": 0.5,
      "rewards/correctness_rewards": 0.5,
      "rewards/int_reward_func": 0.5,
      "rewards/soft_format_reward_func": 0.5,
      "rewards/xmlcount_reward_func": 0.75,
      "step": 320
    },
    {
      "completion_length": 492.0,
      "epoch": 0.0889689578713969,
      "grad_norm": 0.2996481955051422,
      "kl": 0.0075319381430745125,
      "learning_rate": 4.998144946129407e-06,
      "loss": 0.0,
      "reward": 3.625,
      "reward_std": 2.1746647357940674,
      "rewards/confident_score_func": 1.0,
      "rewards/correctness_rewards": 1.0,
      "rewards/int_reward_func": 0.5,
      "rewards/soft_format_reward_func": 0.375,
      "rewards/xmlcount_reward_func": 0.75,
      "step": 321
    },
    {
      "completion_length": 529.75,
      "epoch": 0.08924611973392461,
      "grad_norm": 0.0,
      "kl": 0.00888336356729269,
      "learning_rate": 4.9981280457854406e-06,
      "loss": 0.0,
      "reward": 1.75,
      "reward_std": 0.0,
      "rewards/confident_score_func": 0.0,
      "rewards/correctness_rewards": 0.0,
      "rewards/int_reward_func": 0.5,
      "rewards/soft_format_reward_func": 0.5,
      "rewards/xmlcount_reward_func": 0.75,
      "step": 322
    },
    {
      "completion_length": 501.0,
      "epoch": 0.08952328159645233,
      "grad_norm": 0.3193089962005615,
      "kl": 0.008006121963262558,
      "learning_rate": 4.998111068834278e-06,
      "loss": -0.0,
      "reward": 4.625,
      "reward_std": 1.6520190238952637,
      "rewards/confident_score_func": 1.375,
      "rewards/correctness_rewards": 1.5,
      "rewards/int_reward_func": 0.5,
      "rewards/soft_format_reward_func": 0.5,
      "rewards/xmlcount_reward_func": 0.75,
      "step": 323
    },
    {
      "completion_length": 518.0,
      "epoch": 0.08980044345898004,
      "grad_norm": 0.28511443734169006,
      "kl": 0.010036446154117584,
      "learning_rate": 4.998094015276442e-06,
      "loss": 0.0,
      "reward": 3.625,
      "reward_std": 1.9311050176620483,
      "rewards/confident_score_func": 0.875,
      "rewards/correctness_rewards": 1.0,
      "rewards/int_reward_func": 0.5,
      "rewards/soft_format_reward_func": 0.5,
      "rewards/xmlcount_reward_func": 0.75,
      "step": 324
    },
    {
      "completion_length": 507.75,
      "epoch": 0.09007760532150776,
      "grad_norm": 0.5216866135597229,
      "kl": 0.010400841943919659,
      "learning_rate": 4.998076885112454e-06,
      "loss": -0.0,
      "reward": 3.0,
      "reward_std": 1.5,
      "rewards/confident_score_func": 0.25,
      "rewards/correctness_rewards": 1.0,
      "rewards/int_reward_func": 0.5,
      "rewards/soft_format_reward_func": 0.5,
      "rewards/xmlcount_reward_func": 0.75,
      "step": 325
    },
    {
      "completion_length": 554.25,
      "epoch": 0.09035476718403547,
      "grad_norm": 0.2701990604400635,
      "kl": 0.010388349182903767,
      "learning_rate": 4.99805967834284e-06,
      "loss": 0.0,
      "reward": 3.125,
      "reward_std": 1.6007810831069946,
      "rewards/confident_score_func": 0.5,
      "rewards/correctness_rewards": 1.0,
      "rewards/int_reward_func": 0.5,
      "rewards/soft_format_reward_func": 0.375,
      "rewards/xmlcount_reward_func": 0.75,
      "step": 326
    },
    {
      "completion_length": 577.25,
      "epoch": 0.0906319290465632,
      "grad_norm": 0.2696262001991272,
      "kl": 0.01161970105022192,
      "learning_rate": 4.998042394968127e-06,
      "loss": 0.0,
      "reward": 4.84375,
      "reward_std": 1.8125,
      "rewards/confident_score_func": 1.75,
      "rewards/correctness_rewards": 1.5,
      "rewards/int_reward_func": 0.5,
      "rewards/soft_format_reward_func": 0.375,
      "rewards/xmlcount_reward_func": 0.71875,
      "step": 327
    },
    {
      "completion_length": 583.25,
      "epoch": 0.09090909090909091,
      "grad_norm": 0.29645928740501404,
      "kl": 0.008947372436523438,
      "learning_rate": 4.998025034988846e-06,
      "loss": -0.0,
      "reward": 3.96875,
      "reward_std": 2.9339518547058105,
      "rewards/confident_score_func": 1.0,
      "rewards/correctness_rewards": 1.5,
      "rewards/int_reward_func": 0.375,
      "rewards/soft_format_reward_func": 0.375,
      "rewards/xmlcount_reward_func": 0.71875,
      "step": 328
    },
    {
      "completion_length": 564.0,
      "epoch": 0.09118625277161863,
      "grad_norm": 0.25202324986457825,
      "kl": 0.01646338775753975,
      "learning_rate": 4.998007598405527e-06,
      "loss": 0.0,
      "reward": 3.125,
      "reward_std": 1.75,
      "rewards/confident_score_func": 0.875,
      "rewards/correctness_rewards": 0.5,
      "rewards/int_reward_func": 0.5,
      "rewards/soft_format_reward_func": 0.5,
      "rewards/xmlcount_reward_func": 0.75,
      "step": 329
    },
    {
      "completion_length": 526.75,
      "epoch": 0.09146341463414634,
      "grad_norm": 0.27728745341300964,
      "kl": 0.009050238877534866,
      "learning_rate": 4.997990085218709e-06,
      "loss": -0.0,
      "reward": 3.625,
      "reward_std": 1.314977765083313,
      "rewards/confident_score_func": 0.375,
      "rewards/correctness_rewards": 1.5,
      "rewards/int_reward_func": 0.5,
      "rewards/soft_format_reward_func": 0.5,
      "rewards/xmlcount_reward_func": 0.75,
      "step": 330
    },
    {
      "completion_length": 650.5,
      "epoch": 0.09174057649667405,
      "grad_norm": 0.24188946187496185,
      "kl": 0.00791819766163826,
      "learning_rate": 4.997972495428924e-06,
      "loss": -0.0,
      "reward": 2.875,
      "reward_std": 1.9311050176620483,
      "rewards/confident_score_func": 0.625,
      "rewards/correctness_rewards": 0.5,
      "rewards/int_reward_func": 0.5,
      "rewards/soft_format_reward_func": 0.5,
      "rewards/xmlcount_reward_func": 0.75,
      "step": 331
    },
    {
      "completion_length": 931.75,
      "epoch": 0.09201773835920177,
      "grad_norm": 0.2899530231952667,
      "kl": 0.008083630353212357,
      "learning_rate": 4.997954829036715e-06,
      "loss": 0.0,
      "reward": 1.84375,
      "reward_std": 2.9072020053863525,
      "rewards/confident_score_func": 0.375,
      "rewards/correctness_rewards": 0.5,
      "rewards/int_reward_func": 0.25,
      "rewards/soft_format_reward_func": 0.25,
      "rewards/xmlcount_reward_func": 0.46875,
      "step": 332
    },
    {
      "completion_length": 519.0,
      "epoch": 0.0922949002217295,
      "grad_norm": 0.3107350170612335,
      "kl": 0.015942372381687164,
      "learning_rate": 4.997937086042623e-06,
      "loss": -0.0,
      "reward": 3.59375,
      "reward_std": 2.5028629302978516,
      "rewards/confident_score_func": 1.0,
      "rewards/correctness_rewards": 1.0,
      "rewards/int_reward_func": 0.5,
      "rewards/soft_format_reward_func": 0.375,
      "rewards/xmlcount_reward_func": 0.71875,
      "step": 333
    },
    {
      "completion_length": 585.0,
      "epoch": 0.09257206208425721,
      "grad_norm": 0.24886614084243774,
      "kl": 0.007958298549056053,
      "learning_rate": 4.997919266447191e-06,
      "loss": 0.0,
      "reward": 5.0,
      "reward_std": 0.5,
      "rewards/confident_score_func": 1.25,
      "rewards/correctness_rewards": 2.0,
      "rewards/int_reward_func": 0.5,
      "rewards/soft_format_reward_func": 0.5,
      "rewards/xmlcount_reward_func": 0.75,
      "step": 334
    },
    {
      "completion_length": 579.0,
      "epoch": 0.09284922394678492,
      "grad_norm": 0.2713007926940918,
      "kl": 0.01936263032257557,
      "learning_rate": 4.997901370250966e-06,
      "loss": -0.0,
      "reward": 3.625,
      "reward_std": 1.9311050176620483,
      "rewards/confident_score_func": 0.875,
      "rewards/correctness_rewards": 1.0,
      "rewards/int_reward_func": 0.5,
      "rewards/soft_format_reward_func": 0.5,
      "rewards/xmlcount_reward_func": 0.75,
      "step": 335
    },
    {
      "completion_length": 421.75,
      "epoch": 0.09312638580931264,
      "grad_norm": 0.32639744877815247,
      "kl": 0.012141681276261806,
      "learning_rate": 4.997883397454498e-06,
      "loss": 0.0,
      "reward": 4.75,
      "reward_std": 2.0,
      "rewards/confident_score_func": 1.5,
      "rewards/correctness_rewards": 1.5,
      "rewards/int_reward_func": 0.5,
      "rewards/soft_format_reward_func": 0.5,
      "rewards/xmlcount_reward_func": 0.75,
      "step": 336
    },
    {
      "completion_length": 576.0,
      "epoch": 0.09340354767184035,
      "grad_norm": 0.26375219225883484,
      "kl": 0.00893515907227993,
      "learning_rate": 4.997865348058337e-06,
      "loss": 0.0,
      "reward": 3.125,
      "reward_std": 1.3768926858901978,
      "rewards/confident_score_func": 0.375,
      "rewards/correctness_rewards": 1.0,
      "rewards/int_reward_func": 0.5,
      "rewards/soft_format_reward_func": 0.5,
      "rewards/xmlcount_reward_func": 0.75,
      "step": 337
    },
    {
      "completion_length": 495.75,
      "epoch": 0.09368070953436806,
      "grad_norm": 0.28011229634284973,
      "kl": 0.014946239069104195,
      "learning_rate": 4.9978472220630356e-06,
      "loss": -0.0,
      "reward": 5.25,
      "reward_std": 0.5773502588272095,
      "rewards/confident_score_func": 1.5,
      "rewards/correctness_rewards": 2.0,
      "rewards/int_reward_func": 0.5,
      "rewards/soft_format_reward_func": 0.5,
      "rewards/xmlcount_reward_func": 0.75,
      "step": 338
    },
    {
      "completion_length": 518.25,
      "epoch": 0.09395787139689579,
      "grad_norm": 0.0,
      "kl": 0.012209571897983551,
      "learning_rate": 4.997829019469151e-06,
      "loss": 0.0,
      "reward": 1.75,
      "reward_std": 0.0,
      "rewards/confident_score_func": 0.0,
      "rewards/correctness_rewards": 0.0,
      "rewards/int_reward_func": 0.5,
      "rewards/soft_format_reward_func": 0.5,
      "rewards/xmlcount_reward_func": 0.75,
      "step": 339
    },
    {
      "completion_length": 537.25,
      "epoch": 0.0942350332594235,
      "grad_norm": 0.2664746642112732,
      "kl": 0.009598378092050552,
      "learning_rate": 4.997810740277242e-06,
      "loss": 0.0,
      "reward": 3.125,
      "reward_std": 1.6007810831069946,
      "rewards/confident_score_func": 0.5,
      "rewards/correctness_rewards": 1.0,
      "rewards/int_reward_func": 0.5,
      "rewards/soft_format_reward_func": 0.375,
      "rewards/xmlcount_reward_func": 0.75,
      "step": 340
    },
    {
      "completion_length": 467.75,
      "epoch": 0.09451219512195122,
      "grad_norm": 0.29182934761047363,
      "kl": 0.00878247618675232,
      "learning_rate": 4.997792384487867e-06,
      "loss": 0.0,
      "reward": 2.0,
      "reward_std": 0.28867512941360474,
      "rewards/confident_score_func": 0.25,
      "rewards/correctness_rewards": 0.0,
      "rewards/int_reward_func": 0.5,
      "rewards/soft_format_reward_func": 0.5,
      "rewards/xmlcount_reward_func": 0.75,
      "step": 341
    },
    {
      "completion_length": 578.75,
      "epoch": 0.09478935698447893,
      "grad_norm": 0.0,
      "kl": 0.008617885410785675,
      "learning_rate": 4.997773952101591e-06,
      "loss": 0.0,
      "reward": 1.75,
      "reward_std": 0.0,
      "rewards/confident_score_func": 0.0,
      "rewards/correctness_rewards": 0.0,
      "rewards/int_reward_func": 0.5,
      "rewards/soft_format_reward_func": 0.5,
      "rewards/xmlcount_reward_func": 0.75,
      "step": 342
    },
    {
      "completion_length": 600.75,
      "epoch": 0.09506651884700665,
      "grad_norm": 0.24266192317008972,
      "kl": 0.010930730029940605,
      "learning_rate": 4.9977554431189786e-06,
      "loss": 0.0,
      "reward": 4.375,
      "reward_std": 1.4930394887924194,
      "rewards/confident_score_func": 1.125,
      "rewards/correctness_rewards": 1.5,
      "rewards/int_reward_func": 0.5,
      "rewards/soft_format_reward_func": 0.5,
      "rewards/xmlcount_reward_func": 0.75,
      "step": 343
    },
    {
      "completion_length": 642.75,
      "epoch": 0.09534368070953436,
      "grad_norm": 0.21375784277915955,
      "kl": 0.006948431022465229,
      "learning_rate": 4.9977368575405965e-06,
      "loss": 0.0,
      "reward": 4.875,
      "reward_std": 1.75,
      "rewards/confident_score_func": 1.625,
      "rewards/correctness_rewards": 1.5,
      "rewards/int_reward_func": 0.5,
      "rewards/soft_format_reward_func": 0.5,
      "rewards/xmlcount_reward_func": 0.75,
      "step": 344
    },
    {
      "completion_length": 540.25,
      "epoch": 0.09562084257206209,
      "grad_norm": 0.2864329218864441,
      "kl": 0.009313181973993778,
      "learning_rate": 4.997718195367015e-06,
      "loss": 0.0,
      "reward": 3.34375,
      "reward_std": 2.253180503845215,
      "rewards/confident_score_func": 0.875,
      "rewards/correctness_rewards": 1.0,
      "rewards/int_reward_func": 0.375,
      "rewards/soft_format_reward_func": 0.375,
      "rewards/xmlcount_reward_func": 0.71875,
      "step": 345
    },
    {
      "completion_length": 563.0,
      "epoch": 0.0958980044345898,
      "grad_norm": 0.25084638595581055,
      "kl": 0.007333079352974892,
      "learning_rate": 4.9976994565988076e-06,
      "loss": -0.0,
      "reward": 5.5,
      "reward_std": 0.5,
      "rewards/confident_score_func": 1.75,
      "rewards/correctness_rewards": 2.0,
      "rewards/int_reward_func": 0.5,
      "rewards/soft_format_reward_func": 0.5,
      "rewards/xmlcount_reward_func": 0.75,
      "step": 346
    },
    {
      "completion_length": 518.75,
      "epoch": 0.09617516629711752,
      "grad_norm": 0.2824084758758545,
      "kl": 0.008606897667050362,
      "learning_rate": 4.9976806412365475e-06,
      "loss": -0.0,
      "reward": 3.375,
      "reward_std": 1.6007810831069946,
      "rewards/confident_score_func": 0.625,
      "rewards/correctness_rewards": 1.0,
      "rewards/int_reward_func": 0.5,
      "rewards/soft_format_reward_func": 0.5,
      "rewards/xmlcount_reward_func": 0.75,
      "step": 347
    },
    {
      "completion_length": 645.5,
      "epoch": 0.09645232815964523,
      "grad_norm": 0.19883979856967926,
      "kl": 0.010571745224297047,
      "learning_rate": 4.997661749280812e-06,
      "loss": 0.0,
      "reward": 2.78125,
      "reward_std": 1.74515700340271,
      "rewards/confident_score_func": 0.625,
      "rewards/correctness_rewards": 0.5,
      "rewards/int_reward_func": 0.5,
      "rewards/soft_format_reward_func": 0.5,
      "rewards/xmlcount_reward_func": 0.65625,
      "step": 348
    },
    {
      "completion_length": 514.5,
      "epoch": 0.09672949002217295,
      "grad_norm": 0.2860449552536011,
      "kl": 0.011602706275880337,
      "learning_rate": 4.997642780732181e-06,
      "loss": -0.0,
      "reward": 4.875,
      "reward_std": 1.75,
      "rewards/confident_score_func": 1.625,
      "rewards/correctness_rewards": 1.5,
      "rewards/int_reward_func": 0.5,
      "rewards/soft_format_reward_func": 0.5,
      "rewards/xmlcount_reward_func": 0.75,
      "step": 349
    },
    {
      "completion_length": 526.5,
      "epoch": 0.09700665188470066,
      "grad_norm": 0.291399747133255,
      "kl": 0.011087669059634209,
      "learning_rate": 4.997623735591236e-06,
      "loss": 0.0,
      "reward": 5.5,
      "reward_std": 0.5,
      "rewards/confident_score_func": 1.75,
      "rewards/correctness_rewards": 2.0,
      "rewards/int_reward_func": 0.5,
      "rewards/soft_format_reward_func": 0.5,
      "rewards/xmlcount_reward_func": 0.75,
      "step": 350
    },
    {
      "completion_length": 532.0,
      "epoch": 0.09728381374722839,
      "grad_norm": 0.29351261258125305,
      "kl": 0.010485474951565266,
      "learning_rate": 4.997604613858561e-06,
      "loss": -0.0,
      "reward": 4.25,
      "reward_std": 1.7320507764816284,
      "rewards/confident_score_func": 1.0,
      "rewards/correctness_rewards": 1.5,
      "rewards/int_reward_func": 0.5,
      "rewards/soft_format_reward_func": 0.5,
      "rewards/xmlcount_reward_func": 0.75,
      "step": 351
    },
    {
      "completion_length": 510.25,
      "epoch": 0.0975609756097561,
      "grad_norm": 0.33261212706565857,
      "kl": 0.010849088430404663,
      "learning_rate": 4.997585415534742e-06,
      "loss": 0.0,
      "reward": 4.875,
      "reward_std": 1.75,
      "rewards/confident_score_func": 1.625,
      "rewards/correctness_rewards": 1.5,
      "rewards/int_reward_func": 0.5,
      "rewards/soft_format_reward_func": 0.5,
      "rewards/xmlcount_reward_func": 0.75,
      "step": 352
    },
    {
      "completion_length": 550.5,
      "epoch": 0.09783813747228381,
      "grad_norm": 0.2817225754261017,
      "kl": 0.008797934278845787,
      "learning_rate": 4.9975661406203676e-06,
      "loss": 0.0,
      "reward": 2.5,
      "reward_std": 1.5,
      "rewards/confident_score_func": 0.25,
      "rewards/correctness_rewards": 0.5,
      "rewards/int_reward_func": 0.5,
      "rewards/soft_format_reward_func": 0.5,
      "rewards/xmlcount_reward_func": 0.75,
      "step": 353
    },
    {
      "completion_length": 477.0,
      "epoch": 0.09811529933481153,
      "grad_norm": 0.31825873255729675,
      "kl": 0.010974342003464699,
      "learning_rate": 4.99754678911603e-06,
      "loss": 0.0,
      "reward": 4.75,
      "reward_std": 2.0,
      "rewards/confident_score_func": 1.625,
      "rewards/correctness_rewards": 1.5,
      "rewards/int_reward_func": 0.375,
      "rewards/soft_format_reward_func": 0.5,
      "rewards/xmlcount_reward_func": 0.75,
      "step": 354
    },
    {
      "completion_length": 473.75,
      "epoch": 0.09839246119733924,
      "grad_norm": 0.0,
      "kl": 0.0131355756893754,
      "learning_rate": 4.9975273610223215e-06,
      "loss": 0.0,
      "reward": 5.75,
      "reward_std": 0.0,
      "rewards/confident_score_func": 2.0,
      "rewards/correctness_rewards": 2.0,
      "rewards/int_reward_func": 0.5,
      "rewards/soft_format_reward_func": 0.5,
      "rewards/xmlcount_reward_func": 0.75,
      "step": 355
    },
    {
      "completion_length": 632.25,
      "epoch": 0.09866962305986696,
      "grad_norm": 0.2742297053337097,
      "kl": 0.006825553253293037,
      "learning_rate": 4.997507856339839e-06,
      "loss": 0.0,
      "reward": 2.75,
      "reward_std": 2.041241407394409,
      "rewards/confident_score_func": 0.625,
      "rewards/correctness_rewards": 0.5,
      "rewards/int_reward_func": 0.5,
      "rewards/soft_format_reward_func": 0.5,
      "rewards/xmlcount_reward_func": 0.625,
      "step": 356
    },
    {
      "completion_length": 615.75,
      "epoch": 0.09894678492239468,
      "grad_norm": 0.291454017162323,
      "kl": 0.008995168842375278,
      "learning_rate": 4.997488275069179e-06,
      "loss": -0.0,
      "reward": 3.5,
      "reward_std": 1.443375587463379,
      "rewards/confident_score_func": 0.75,
      "rewards/correctness_rewards": 1.0,
      "rewards/int_reward_func": 0.5,
      "rewards/soft_format_reward_func": 0.5,
      "rewards/xmlcount_reward_func": 0.75,
      "step": 357
    },
    {
      "completion_length": 532.0,
      "epoch": 0.0992239467849224,
      "grad_norm": 0.3130916357040405,
      "kl": 0.010285998694598675,
      "learning_rate": 4.997468617210943e-06,
      "loss": -0.0,
      "reward": 2.75,
      "reward_std": 2.0,
      "rewards/confident_score_func": 0.5,
      "rewards/correctness_rewards": 0.5,
      "rewards/int_reward_func": 0.5,
      "rewards/soft_format_reward_func": 0.5,
      "rewards/xmlcount_reward_func": 0.75,
      "step": 358
    },
    {
      "completion_length": 577.5,
      "epoch": 0.09950110864745011,
      "grad_norm": 0.0,
      "kl": 0.008849053643643856,
      "learning_rate": 4.997448882765734e-06,
      "loss": 0.0,
      "reward": 1.75,
      "reward_std": 0.0,
      "rewards/confident_score_func": 0.0,
      "rewards/correctness_rewards": 0.0,
      "rewards/int_reward_func": 0.5,
      "rewards/soft_format_reward_func": 0.5,
      "rewards/xmlcount_reward_func": 0.75,
      "step": 359
    },
    {
      "completion_length": 600.5,
      "epoch": 0.09977827050997783,
      "grad_norm": 0.28047049045562744,
      "kl": 0.00806396547704935,
      "learning_rate": 4.997429071734156e-06,
      "loss": 0.0,
      "reward": 2.125,
      "reward_std": 0.25,
      "rewards/confident_score_func": 0.375,
      "rewards/correctness_rewards": 0.0,
      "rewards/int_reward_func": 0.5,
      "rewards/soft_format_reward_func": 0.5,
      "rewards/xmlcount_reward_func": 0.75,
      "step": 360
    },
    {
      "completion_length": 546.0,
      "epoch": 0.10005543237250554,
      "grad_norm": 0.2801942527294159,
      "kl": 0.00986945629119873,
      "learning_rate": 4.9974091841168195e-06,
      "loss": 0.0,
      "reward": 3.625,
      "reward_std": 1.9311050176620483,
      "rewards/confident_score_func": 0.875,
      "rewards/correctness_rewards": 1.0,
      "rewards/int_reward_func": 0.5,
      "rewards/soft_format_reward_func": 0.5,
      "rewards/xmlcount_reward_func": 0.75,
      "step": 361
    },
    {
      "completion_length": 595.25,
      "epoch": 0.10033259423503325,
      "grad_norm": 0.23681581020355225,
      "kl": 0.009464333765208721,
      "learning_rate": 4.997389219914331e-06,
      "loss": -0.0,
      "reward": 4.125,
      "reward_std": 1.25,
      "rewards/confident_score_func": 0.875,
      "rewards/correctness_rewards": 1.5,
      "rewards/int_reward_func": 0.5,
      "rewards/soft_format_reward_func": 0.5,
      "rewards/xmlcount_reward_func": 0.75,
      "step": 362
    },
    {
      "completion_length": 618.0,
      "epoch": 0.10060975609756098,
      "grad_norm": 0.24660171568393707,
      "kl": 0.014353018254041672,
      "learning_rate": 4.997369179127304e-06,
      "loss": 0.0,
      "reward": 3.0,
      "reward_std": 1.8484227657318115,
      "rewards/confident_score_func": 0.75,
      "rewards/correctness_rewards": 0.5,
      "rewards/int_reward_func": 0.5,
      "rewards/soft_format_reward_func": 0.5,
      "rewards/xmlcount_reward_func": 0.75,
      "step": 363
    },
    {
      "completion_length": 596.0,
      "epoch": 0.1008869179600887,
      "grad_norm": 0.2683423161506653,
      "kl": 0.008174603804945946,
      "learning_rate": 4.997349061756353e-06,
      "loss": 0.0,
      "reward": 3.75,
      "reward_std": 1.7795131206512451,
      "rewards/confident_score_func": 1.0,
      "rewards/correctness_rewards": 1.0,
      "rewards/int_reward_func": 0.5,
      "rewards/soft_format_reward_func": 0.5,
      "rewards/xmlcount_reward_func": 0.75,
      "step": 364
    },
    {
      "completion_length": 518.25,
      "epoch": 0.10116407982261641,
      "grad_norm": 0.0,
      "kl": 0.012032673694193363,
      "learning_rate": 4.997328867802095e-06,
      "loss": 0.0,
      "reward": 1.75,
      "reward_std": 0.0,
      "rewards/confident_score_func": 0.0,
      "rewards/correctness_rewards": 0.0,
      "rewards/int_reward_func": 0.5,
      "rewards/soft_format_reward_func": 0.5,
      "rewards/xmlcount_reward_func": 0.75,
      "step": 365
    },
    {
      "completion_length": 619.0,
      "epoch": 0.10144124168514412,
      "grad_norm": 0.2190849334001541,
      "kl": 0.008783023804426193,
      "learning_rate": 4.997308597265149e-06,
      "loss": 0.0,
      "reward": 5.5,
      "reward_std": 0.5,
      "rewards/confident_score_func": 1.75,
      "rewards/correctness_rewards": 2.0,
      "rewards/int_reward_func": 0.5,
      "rewards/soft_format_reward_func": 0.5,
      "rewards/xmlcount_reward_func": 0.75,
      "step": 366
    },
    {
      "completion_length": 490.75,
      "epoch": 0.10171840354767184,
      "grad_norm": 0.2837628126144409,
      "kl": 0.010267123579978943,
      "learning_rate": 4.997288250146138e-06,
      "loss": 0.0,
      "reward": 5.5,
      "reward_std": 0.5,
      "rewards/confident_score_func": 1.75,
      "rewards/correctness_rewards": 2.0,
      "rewards/int_reward_func": 0.5,
      "rewards/soft_format_reward_func": 0.5,
      "rewards/xmlcount_reward_func": 0.75,
      "step": 367
    },
    {
      "completion_length": 562.25,
      "epoch": 0.10199556541019955,
      "grad_norm": 0.2866198420524597,
      "kl": 0.010968263261020184,
      "learning_rate": 4.9972678264456846e-06,
      "loss": 0.0,
      "reward": 5.15625,
      "reward_std": 0.702488124370575,
      "rewards/confident_score_func": 1.5,
      "rewards/correctness_rewards": 2.0,
      "rewards/int_reward_func": 0.5,
      "rewards/soft_format_reward_func": 0.5,
      "rewards/xmlcount_reward_func": 0.65625,
      "step": 368
    },
    {
      "completion_length": 543.75,
      "epoch": 0.10227272727272728,
      "grad_norm": 0.0,
      "kl": 0.008264879696071148,
      "learning_rate": 4.9972473261644135e-06,
      "loss": 0.0,
      "reward": 1.75,
      "reward_std": 0.0,
      "rewards/confident_score_func": 0.125,
      "rewards/correctness_rewards": 0.0,
      "rewards/int_reward_func": 0.375,
      "rewards/soft_format_reward_func": 0.5,
      "rewards/xmlcount_reward_func": 0.75,
      "step": 369
    },
    {
      "completion_length": 536.5,
      "epoch": 0.10254988913525499,
      "grad_norm": 0.28394559025764465,
      "kl": 0.00834739115089178,
      "learning_rate": 4.997226749302957e-06,
      "loss": -0.0,
      "reward": 3.5,
      "reward_std": 2.0615527629852295,
      "rewards/confident_score_func": 0.75,
      "rewards/correctness_rewards": 1.0,
      "rewards/int_reward_func": 0.5,
      "rewards/soft_format_reward_func": 0.5,
      "rewards/xmlcount_reward_func": 0.75,
      "step": 370
    },
    {
      "completion_length": 513.0,
      "epoch": 0.1028270509977827,
      "grad_norm": 0.294697642326355,
      "kl": 0.01112053357064724,
      "learning_rate": 4.997206095861944e-06,
      "loss": -0.0,
      "reward": 3.5,
      "reward_std": 2.0615527629852295,
      "rewards/confident_score_func": 0.75,
      "rewards/correctness_rewards": 1.0,
      "rewards/int_reward_func": 0.5,
      "rewards/soft_format_reward_func": 0.5,
      "rewards/xmlcount_reward_func": 0.75,
      "step": 371
    },
    {
      "completion_length": 724.75,
      "epoch": 0.10310421286031042,
      "grad_norm": 0.2654609978199005,
      "kl": 0.00890235137194395,
      "learning_rate": 4.997185365842008e-06,
      "loss": 0.0,
      "reward": 3.0,
      "reward_std": 1.8484227657318115,
      "rewards/confident_score_func": 0.875,
      "rewards/correctness_rewards": 0.5,
      "rewards/int_reward_func": 0.5,
      "rewards/soft_format_reward_func": 0.5,
      "rewards/xmlcount_reward_func": 0.625,
      "step": 372
    },
    {
      "completion_length": 515.25,
      "epoch": 0.10338137472283813,
      "grad_norm": 0.2891392111778259,
      "kl": 0.017710192129015923,
      "learning_rate": 4.997164559243785e-06,
      "loss": -0.0,
      "reward": 2.75,
      "reward_std": 2.0,
      "rewards/confident_score_func": 0.5,
      "rewards/correctness_rewards": 0.5,
      "rewards/int_reward_func": 0.5,
      "rewards/soft_format_reward_func": 0.5,
      "rewards/xmlcount_reward_func": 0.75,
      "step": 373
    },
    {
      "completion_length": 559.75,
      "epoch": 0.10365853658536585,
      "grad_norm": 0.2877143621444702,
      "kl": 0.009405824355781078,
      "learning_rate": 4.997143676067913e-06,
      "loss": -0.0,
      "reward": 1.59375,
      "reward_std": 0.6875,
      "rewards/confident_score_func": 0.125,
      "rewards/correctness_rewards": 0.0,
      "rewards/int_reward_func": 0.375,
      "rewards/soft_format_reward_func": 0.375,
      "rewards/xmlcount_reward_func": 0.71875,
      "step": 374
    },
    {
      "completion_length": 599.0,
      "epoch": 0.10393569844789358,
      "grad_norm": 0.2525196969509125,
      "kl": 0.010500085540115833,
      "learning_rate": 4.997122716315032e-06,
      "loss": -0.0,
      "reward": 3.625,
      "reward_std": 2.462214469909668,
      "rewards/confident_score_func": 1.0,
      "rewards/correctness_rewards": 1.0,
      "rewards/int_reward_func": 0.375,
      "rewards/soft_format_reward_func": 0.5,
      "rewards/xmlcount_reward_func": 0.75,
      "step": 375
    },
    {
      "completion_length": 567.75,
      "epoch": 0.10421286031042129,
      "grad_norm": 0.28292903304100037,
      "kl": 0.008447705768048763,
      "learning_rate": 4.997101679985784e-06,
      "loss": -0.0,
      "reward": 4.25,
      "reward_std": 1.7320507764816284,
      "rewards/confident_score_func": 1.0,
      "rewards/correctness_rewards": 1.5,
      "rewards/int_reward_func": 0.5,
      "rewards/soft_format_reward_func": 0.5,
      "rewards/xmlcount_reward_func": 0.75,
      "step": 376
    },
    {
      "completion_length": 564.25,
      "epoch": 0.104490022172949,
      "grad_norm": 0.30437031388282776,
      "kl": 0.008061797358095646,
      "learning_rate": 4.9970805670808174e-06,
      "loss": 0.0,
      "reward": 4.5,
      "reward_std": 1.8929693698883057,
      "rewards/confident_score_func": 1.25,
      "rewards/correctness_rewards": 1.5,
      "rewards/int_reward_func": 0.5,
      "rewards/soft_format_reward_func": 0.5,
      "rewards/xmlcount_reward_func": 0.75,
      "step": 377
    },
    {
      "completion_length": 585.25,
      "epoch": 0.10476718403547672,
      "grad_norm": 0.5474949479103088,
      "kl": 0.0072782705537974834,
      "learning_rate": 4.997059377600776e-06,
      "loss": 0.0,
      "reward": 4.75,
      "reward_std": 2.0,
      "rewards/confident_score_func": 1.5,
      "rewards/correctness_rewards": 1.5,
      "rewards/int_reward_func": 0.5,
      "rewards/soft_format_reward_func": 0.5,
      "rewards/xmlcount_reward_func": 0.75,
      "step": 378
    },
    {
      "completion_length": 500.75,
      "epoch": 0.10504434589800443,
      "grad_norm": 0.2867445945739746,
      "kl": 0.0070358081720769405,
      "learning_rate": 4.9970381115463105e-06,
      "loss": -0.0,
      "reward": 2.84375,
      "reward_std": 1.9455478191375732,
      "rewards/confident_score_func": 0.25,
      "rewards/correctness_rewards": 1.0,
      "rewards/int_reward_func": 0.5,
      "rewards/soft_format_reward_func": 0.375,
      "rewards/xmlcount_reward_func": 0.71875,
      "step": 379
    },
    {
      "completion_length": 618.5,
      "epoch": 0.10532150776053215,
      "grad_norm": 0.26157820224761963,
      "kl": 0.032926157116889954,
      "learning_rate": 4.997016768918075e-06,
      "loss": -0.0,
      "reward": 4.34375,
      "reward_std": 1.8912490606307983,
      "rewards/confident_score_func": 1.25,
      "rewards/correctness_rewards": 1.5,
      "rewards/int_reward_func": 0.5,
      "rewards/soft_format_reward_func": 0.375,
      "rewards/xmlcount_reward_func": 0.71875,
      "step": 380
    },
    {
      "completion_length": 632.5,
      "epoch": 0.10559866962305987,
      "grad_norm": 0.2731629014015198,
      "kl": 0.008561252616345882,
      "learning_rate": 4.996995349716722e-06,
      "loss": -0.0,
      "reward": 3.34375,
      "reward_std": 1.846660852432251,
      "rewards/confident_score_func": 0.75,
      "rewards/correctness_rewards": 1.0,
      "rewards/int_reward_func": 0.5,
      "rewards/soft_format_reward_func": 0.375,
      "rewards/xmlcount_reward_func": 0.71875,
      "step": 381
    },
    {
      "completion_length": 587.25,
      "epoch": 0.10587583148558759,
      "grad_norm": 0.26181933283805847,
      "kl": 0.00872268620878458,
      "learning_rate": 4.996973853942908e-06,
      "loss": 0.0,
      "reward": 2.625,
      "reward_std": 1.4361406564712524,
      "rewards/confident_score_func": 0.375,
      "rewards/correctness_rewards": 0.5,
      "rewards/int_reward_func": 0.5,
      "rewards/soft_format_reward_func": 0.5,
      "rewards/xmlcount_reward_func": 0.75,
      "step": 382
    },
    {
      "completion_length": 573.0,
      "epoch": 0.1061529933481153,
      "grad_norm": 0.0,
      "kl": 0.010241072624921799,
      "learning_rate": 4.996952281597294e-06,
      "loss": 0.0,
      "reward": 5.75,
      "reward_std": 0.0,
      "rewards/confident_score_func": 2.0,
      "rewards/correctness_rewards": 2.0,
      "rewards/int_reward_func": 0.5,
      "rewards/soft_format_reward_func": 0.5,
      "rewards/xmlcount_reward_func": 0.75,
      "step": 383
    },
    {
      "completion_length": 560.5,
      "epoch": 0.10643015521064302,
      "grad_norm": 0.23241972923278809,
      "kl": 0.008187344297766685,
      "learning_rate": 4.996930632680541e-06,
      "loss": 0.0,
      "reward": 4.5,
      "reward_std": 1.8929693698883057,
      "rewards/confident_score_func": 1.25,
      "rewards/correctness_rewards": 1.5,
      "rewards/int_reward_func": 0.5,
      "rewards/soft_format_reward_func": 0.5,
      "rewards/xmlcount_reward_func": 0.75,
      "step": 384
    },
    {
      "completion_length": 595.25,
      "epoch": 0.10670731707317073,
      "grad_norm": 0.2234736829996109,
      "kl": 0.009712145663797855,
      "learning_rate": 4.996908907193311e-06,
      "loss": -0.0,
      "reward": 1.875,
      "reward_std": 0.25,
      "rewards/confident_score_func": 0.125,
      "rewards/correctness_rewards": 0.0,
      "rewards/int_reward_func": 0.5,
      "rewards/soft_format_reward_func": 0.5,
      "rewards/xmlcount_reward_func": 0.75,
      "step": 385
    },
    {
      "completion_length": 463.75,
      "epoch": 0.10698447893569844,
      "grad_norm": 0.2810760736465454,
      "kl": 0.010606026276946068,
      "learning_rate": 4.996887105136273e-06,
      "loss": -0.0,
      "reward": 3.375,
      "reward_std": 1.6007810831069946,
      "rewards/confident_score_func": 0.625,
      "rewards/correctness_rewards": 1.0,
      "rewards/int_reward_func": 0.5,
      "rewards/soft_format_reward_func": 0.5,
      "rewards/xmlcount_reward_func": 0.75,
      "step": 386
    },
    {
      "completion_length": 574.0,
      "epoch": 0.10726164079822616,
      "grad_norm": 0.24918359518051147,
      "kl": 0.01038257498294115,
      "learning_rate": 4.996865226510094e-06,
      "loss": -0.0,
      "reward": 3.75,
      "reward_std": 1.7795131206512451,
      "rewards/confident_score_func": 1.0,
      "rewards/correctness_rewards": 1.0,
      "rewards/int_reward_func": 0.5,
      "rewards/soft_format_reward_func": 0.5,
      "rewards/xmlcount_reward_func": 0.75,
      "step": 387
    },
    {
      "completion_length": 579.5,
      "epoch": 0.10753880266075388,
      "grad_norm": 0.28346163034439087,
      "kl": 0.008679847232997417,
      "learning_rate": 4.9968432713154445e-06,
      "loss": -0.0,
      "reward": 3.5,
      "reward_std": 2.0615527629852295,
      "rewards/confident_score_func": 0.75,
      "rewards/correctness_rewards": 1.0,
      "rewards/int_reward_func": 0.5,
      "rewards/soft_format_reward_func": 0.5,
      "rewards/xmlcount_reward_func": 0.75,
      "step": 388
    },
    {
      "completion_length": 567.0,
      "epoch": 0.1078159645232816,
      "grad_norm": 0.2564204931259155,
      "kl": 0.008754831738770008,
      "learning_rate": 4.996821239552999e-06,
      "loss": -0.0,
      "reward": 3.25,
      "reward_std": 1.7320507764816284,
      "rewards/confident_score_func": 0.5,
      "rewards/correctness_rewards": 1.0,
      "rewards/int_reward_func": 0.5,
      "rewards/soft_format_reward_func": 0.5,
      "rewards/xmlcount_reward_func": 0.75,
      "step": 389
    },
    {
      "completion_length": 481.5,
      "epoch": 0.10809312638580931,
      "grad_norm": 0.29320141673088074,
      "kl": 0.010893772356212139,
      "learning_rate": 4.996799131223433e-06,
      "loss": -0.0,
      "reward": 2.875,
      "reward_std": 1.9311050176620483,
      "rewards/confident_score_func": 0.625,
      "rewards/correctness_rewards": 0.5,
      "rewards/int_reward_func": 0.5,
      "rewards/soft_format_reward_func": 0.5,
      "rewards/xmlcount_reward_func": 0.75,
      "step": 390
    },
    {
      "completion_length": 644.5,
      "epoch": 0.10837028824833703,
      "grad_norm": 0.2689422369003296,
      "kl": 0.008407491259276867,
      "learning_rate": 4.996776946327423e-06,
      "loss": -0.0,
      "reward": 3.21875,
      "reward_std": 1.7089684009552002,
      "rewards/confident_score_func": 1.0,
      "rewards/correctness_rewards": 0.5,
      "rewards/int_reward_func": 0.5,
      "rewards/soft_format_reward_func": 0.5,
      "rewards/xmlcount_reward_func": 0.71875,
      "step": 391
    },
    {
      "completion_length": 557.75,
      "epoch": 0.10864745011086474,
      "grad_norm": 0.362271785736084,
      "kl": 0.010499771684408188,
      "learning_rate": 4.996754684865651e-06,
      "loss": -0.0,
      "reward": 4.3125,
      "reward_std": 1.4772582054138184,
      "rewards/confident_score_func": 1.125,
      "rewards/correctness_rewards": 1.5,
      "rewards/int_reward_func": 0.5,
      "rewards/soft_format_reward_func": 0.5,
      "rewards/xmlcount_reward_func": 0.6875,
      "step": 392
    },
    {
      "completion_length": 645.25,
      "epoch": 0.10892461197339245,
      "grad_norm": 0.24999703466892242,
      "kl": 0.009168712422251701,
      "learning_rate": 4.9967323468388e-06,
      "loss": 0.0,
      "reward": 3.5,
      "reward_std": 2.0615527629852295,
      "rewards/confident_score_func": 0.75,
      "rewards/correctness_rewards": 1.0,
      "rewards/int_reward_func": 0.5,
      "rewards/soft_format_reward_func": 0.5,
      "rewards/xmlcount_reward_func": 0.75,
      "step": 393
    },
    {
      "completion_length": 464.25,
      "epoch": 0.10920177383592018,
      "grad_norm": 0.3000907301902771,
      "kl": 0.012932860292494297,
      "learning_rate": 4.996709932247553e-06,
      "loss": -0.0,
      "reward": 1.875,
      "reward_std": 0.25,
      "rewards/confident_score_func": 0.125,
      "rewards/correctness_rewards": 0.0,
      "rewards/int_reward_func": 0.5,
      "rewards/soft_format_reward_func": 0.5,
      "rewards/xmlcount_reward_func": 0.75,
      "step": 394
    },
    {
      "completion_length": 598.5,
      "epoch": 0.1094789356984479,
      "grad_norm": 0.2674823999404907,
      "kl": 0.02078094519674778,
      "learning_rate": 4.996687441092598e-06,
      "loss": -0.0,
      "reward": 2.875,
      "reward_std": 1.9311050176620483,
      "rewards/confident_score_func": 0.625,
      "rewards/correctness_rewards": 0.5,
      "rewards/int_reward_func": 0.5,
      "rewards/soft_format_reward_func": 0.5,
      "rewards/xmlcount_reward_func": 0.75,
      "step": 395
    },
    {
      "completion_length": 556.75,
      "epoch": 0.10975609756097561,
      "grad_norm": 0.28585389256477356,
      "kl": 0.009022681973874569,
      "learning_rate": 4.996664873374626e-06,
      "loss": 0.0,
      "reward": 2.875,
      "reward_std": 1.9311050176620483,
      "rewards/confident_score_func": 0.625,
      "rewards/correctness_rewards": 0.5,
      "rewards/int_reward_func": 0.5,
      "rewards/soft_format_reward_func": 0.5,
      "rewards/xmlcount_reward_func": 0.75,
      "step": 396
    },
    {
      "completion_length": 549.5,
      "epoch": 0.11003325942350332,
      "grad_norm": 0.2722783386707306,
      "kl": 0.010802957229316235,
      "learning_rate": 4.9966422290943285e-06,
      "loss": 0.0,
      "reward": 3.0,
      "reward_std": 1.8484227657318115,
      "rewards/confident_score_func": 0.75,
      "rewards/correctness_rewards": 0.5,
      "rewards/int_reward_func": 0.5,
      "rewards/soft_format_reward_func": 0.5,
      "rewards/xmlcount_reward_func": 0.75,
      "step": 397
    },
    {
      "completion_length": 603.25,
      "epoch": 0.11031042128603104,
      "grad_norm": 0.2457823008298874,
      "kl": 0.013656833209097385,
      "learning_rate": 4.996619508252399e-06,
      "loss": -0.0,
      "reward": 4.875,
      "reward_std": 1.75,
      "rewards/confident_score_func": 1.625,
      "rewards/correctness_rewards": 1.5,
      "rewards/int_reward_func": 0.5,
      "rewards/soft_format_reward_func": 0.5,
      "rewards/xmlcount_reward_func": 0.75,
      "step": 398
    },
    {
      "completion_length": 526.75,
      "epoch": 0.11058758314855875,
      "grad_norm": 0.2862286865711212,
      "kl": 0.013049881905317307,
      "learning_rate": 4.996596710849535e-06,
      "loss": -0.0,
      "reward": 3.75,
      "reward_std": 2.309401035308838,
      "rewards/confident_score_func": 1.0,
      "rewards/correctness_rewards": 1.0,
      "rewards/int_reward_func": 0.5,
      "rewards/soft_format_reward_func": 0.5,
      "rewards/xmlcount_reward_func": 0.75,
      "step": 399
    },
    {
      "completion_length": 571.75,
      "epoch": 0.11086474501108648,
      "grad_norm": 0.2510634660720825,
      "kl": 0.008914025500416756,
      "learning_rate": 4.9965738368864345e-06,
      "loss": 0.0,
      "reward": 3.625,
      "reward_std": 1.9311050176620483,
      "rewards/confident_score_func": 0.875,
      "rewards/correctness_rewards": 1.0,
      "rewards/int_reward_func": 0.5,
      "rewards/soft_format_reward_func": 0.5,
      "rewards/xmlcount_reward_func": 0.75,
      "step": 400
    },
    {
      "completion_length": 562.5,
      "epoch": 0.1111419068736142,
      "grad_norm": 0.2769409418106079,
      "kl": 0.010706186294555664,
      "learning_rate": 4.996550886363801e-06,
      "loss": -0.0,
      "reward": 1.8125,
      "reward_std": 0.3145764470100403,
      "rewards/confident_score_func": 0.125,
      "rewards/correctness_rewards": 0.0,
      "rewards/int_reward_func": 0.5,
      "rewards/soft_format_reward_func": 0.5,
      "rewards/xmlcount_reward_func": 0.6875,
      "step": 401
    },
    {
      "completion_length": 527.5,
      "epoch": 0.11141906873614191,
      "grad_norm": 0.3236878514289856,
      "kl": 0.007896852679550648,
      "learning_rate": 4.996527859282337e-06,
      "loss": 0.0,
      "reward": 2.84375,
      "reward_std": 2.448160409927368,
      "rewards/confident_score_func": 0.375,
      "rewards/correctness_rewards": 1.0,
      "rewards/int_reward_func": 0.375,
      "rewards/soft_format_reward_func": 0.375,
      "rewards/xmlcount_reward_func": 0.71875,
      "step": 402
    },
    {
      "completion_length": 539.25,
      "epoch": 0.11169623059866962,
      "grad_norm": 0.30927106738090515,
      "kl": 0.011580236256122589,
      "learning_rate": 4.99650475564275e-06,
      "loss": -0.0,
      "reward": 4.875,
      "reward_std": 1.75,
      "rewards/confident_score_func": 1.625,
      "rewards/correctness_rewards": 1.5,
      "rewards/int_reward_func": 0.5,
      "rewards/soft_format_reward_func": 0.5,
      "rewards/xmlcount_reward_func": 0.75,
      "step": 403
    },
    {
      "completion_length": 484.75,
      "epoch": 0.11197339246119734,
      "grad_norm": 0.3029186427593231,
      "kl": 0.012618943117558956,
      "learning_rate": 4.996481575445745e-06,
      "loss": 0.0,
      "reward": 5.5,
      "reward_std": 0.5,
      "rewards/confident_score_func": 1.75,
      "rewards/correctness_rewards": 2.0,
      "rewards/int_reward_func": 0.5,
      "rewards/soft_format_reward_func": 0.5,
      "rewards/xmlcount_reward_func": 0.75,
      "step": 404
    },
    {
      "completion_length": 607.75,
      "epoch": 0.11225055432372505,
      "grad_norm": 0.0,
      "kl": 0.009084698744118214,
      "learning_rate": 4.996458318692037e-06,
      "loss": 0.0,
      "reward": 5.75,
      "reward_std": 0.0,
      "rewards/confident_score_func": 2.0,
      "rewards/correctness_rewards": 2.0,
      "rewards/int_reward_func": 0.5,
      "rewards/soft_format_reward_func": 0.5,
      "rewards/xmlcount_reward_func": 0.75,
      "step": 405
    },
    {
      "completion_length": 550.0,
      "epoch": 0.11252771618625278,
      "grad_norm": 0.24101264774799347,
      "kl": 0.011917212046682835,
      "learning_rate": 4.996434985382337e-06,
      "loss": 0.0,
      "reward": 2.0,
      "reward_std": 0.5,
      "rewards/confident_score_func": -0.25,
      "rewards/correctness_rewards": 0.5,
      "rewards/int_reward_func": 0.5,
      "rewards/soft_format_reward_func": 0.5,
      "rewards/xmlcount_reward_func": 0.75,
      "step": 406
    },
    {
      "completion_length": 551.75,
      "epoch": 0.11280487804878049,
      "grad_norm": 0.2669553756713867,
      "kl": 0.015854548662900925,
      "learning_rate": 4.99641157551736e-06,
      "loss": 0.0,
      "reward": 4.59375,
      "reward_std": 1.9185905456542969,
      "rewards/confident_score_func": 1.5,
      "rewards/correctness_rewards": 1.5,
      "rewards/int_reward_func": 0.5,
      "rewards/soft_format_reward_func": 0.375,
      "rewards/xmlcount_reward_func": 0.71875,
      "step": 407
    },
    {
      "completion_length": 427.5,
      "epoch": 0.1130820399113082,
      "grad_norm": 0.32891786098480225,
      "kl": 0.014153419993817806,
      "learning_rate": 4.996388089097826e-06,
      "loss": 0.0,
      "reward": 2.75,
      "reward_std": 2.0,
      "rewards/confident_score_func": 0.5,
      "rewards/correctness_rewards": 0.5,
      "rewards/int_reward_func": 0.5,
      "rewards/soft_format_reward_func": 0.5,
      "rewards/xmlcount_reward_func": 0.75,
      "step": 408
    },
    {
      "completion_length": 490.0,
      "epoch": 0.11335920177383592,
      "grad_norm": 0.29333165287971497,
      "kl": 0.013264011591672897,
      "learning_rate": 4.996364526124453e-06,
      "loss": 0.0,
      "reward": 3.75,
      "reward_std": 2.309401035308838,
      "rewards/confident_score_func": 1.0,
      "rewards/correctness_rewards": 1.0,
      "rewards/int_reward_func": 0.5,
      "rewards/soft_format_reward_func": 0.5,
      "rewards/xmlcount_reward_func": 0.75,
      "step": 409
    },
    {
      "completion_length": 566.25,
      "epoch": 0.11363636363636363,
      "grad_norm": 0.321139931678772,
      "kl": 0.010038134641945362,
      "learning_rate": 4.996340886597966e-06,
      "loss": -0.0,
      "reward": 4.0,
      "reward_std": 2.020725965499878,
      "rewards/confident_score_func": 1.25,
      "rewards/correctness_rewards": 1.0,
      "rewards/int_reward_func": 0.5,
      "rewards/soft_format_reward_func": 0.5,
      "rewards/xmlcount_reward_func": 0.75,
      "step": 410
    },
    {
      "completion_length": 495.5,
      "epoch": 0.11391352549889135,
      "grad_norm": 0.2806561291217804,
      "kl": 0.011251037940382957,
      "learning_rate": 4.996317170519087e-06,
      "loss": 0.0,
      "reward": 2.875,
      "reward_std": 1.25,
      "rewards/confident_score_func": 0.625,
      "rewards/correctness_rewards": 0.5,
      "rewards/int_reward_func": 0.5,
      "rewards/soft_format_reward_func": 0.5,
      "rewards/xmlcount_reward_func": 0.75,
      "step": 411
    },
    {
      "completion_length": 529.0,
      "epoch": 0.11419068736141907,
      "grad_norm": 0.3078991174697876,
      "kl": 0.011859896592795849,
      "learning_rate": 4.996293377888546e-06,
      "loss": -0.0,
      "reward": 3.25,
      "reward_std": 1.7320507764816284,
      "rewards/confident_score_func": 0.5,
      "rewards/correctness_rewards": 1.0,
      "rewards/int_reward_func": 0.5,
      "rewards/soft_format_reward_func": 0.5,
      "rewards/xmlcount_reward_func": 0.75,
      "step": 412
    },
    {
      "completion_length": 513.5,
      "epoch": 0.11446784922394679,
      "grad_norm": 0.3305742144584656,
      "kl": 0.011826644651591778,
      "learning_rate": 4.99626950870707e-06,
      "loss": 0.0,
      "reward": 3.625,
      "reward_std": 1.9311050176620483,
      "rewards/confident_score_func": 0.875,
      "rewards/correctness_rewards": 1.0,
      "rewards/int_reward_func": 0.5,
      "rewards/soft_format_reward_func": 0.5,
      "rewards/xmlcount_reward_func": 0.75,
      "step": 413
    },
    {
      "completion_length": 392.5,
      "epoch": 0.1147450110864745,
      "grad_norm": 0.32554683089256287,
      "kl": 0.045970603823661804,
      "learning_rate": 4.996245562975394e-06,
      "loss": -0.0,
      "reward": 4.75,
      "reward_std": 2.0,
      "rewards/confident_score_func": 1.5,
      "rewards/correctness_rewards": 1.5,
      "rewards/int_reward_func": 0.5,
      "rewards/soft_format_reward_func": 0.5,
      "rewards/xmlcount_reward_func": 0.75,
      "step": 414
    },
    {
      "completion_length": 806.25,
      "epoch": 0.11502217294900222,
      "grad_norm": 0.2838173508644104,
      "kl": 0.02108391374349594,
      "learning_rate": 4.99622154069425e-06,
      "loss": -0.0,
      "reward": 2.21875,
      "reward_std": 2.7240729331970215,
      "rewards/confident_score_func": 0.375,
      "rewards/correctness_rewards": 0.5,
      "rewards/int_reward_func": 0.375,
      "rewards/soft_format_reward_func": 0.375,
      "rewards/xmlcount_reward_func": 0.59375,
      "step": 415
    },
    {
      "completion_length": 955.0,
      "epoch": 0.11529933481152993,
      "grad_norm": 0.24369527399539948,
      "kl": 0.00988956168293953,
      "learning_rate": 4.996197441864375e-06,
      "loss": -0.0,
      "reward": 2.5,
      "reward_std": 1.5,
      "rewards/confident_score_func": 0.25,
      "rewards/correctness_rewards": 0.5,
      "rewards/int_reward_func": 0.5,
      "rewards/soft_format_reward_func": 0.5,
      "rewards/xmlcount_reward_func": 0.75,
      "step": 416
    },
    {
      "completion_length": 475.0,
      "epoch": 0.11557649667405764,
      "grad_norm": 0.28483524918556213,
      "kl": 0.00985225010663271,
      "learning_rate": 4.9961732664865085e-06,
      "loss": 0.0,
      "reward": 4.875,
      "reward_std": 1.75,
      "rewards/confident_score_func": 1.625,
      "rewards/correctness_rewards": 1.5,
      "rewards/int_reward_func": 0.5,
      "rewards/soft_format_reward_func": 0.5,
      "rewards/xmlcount_reward_func": 0.75,
      "step": 417
    },
    {
      "completion_length": 480.25,
      "epoch": 0.11585365853658537,
      "grad_norm": 0.30248865485191345,
      "kl": 0.013049555942416191,
      "learning_rate": 4.996149014561392e-06,
      "loss": 0.0,
      "reward": 5.25,
      "reward_std": 0.5773502588272095,
      "rewards/confident_score_func": 1.5,
      "rewards/correctness_rewards": 2.0,
      "rewards/int_reward_func": 0.5,
      "rewards/soft_format_reward_func": 0.5,
      "rewards/xmlcount_reward_func": 0.75,
      "step": 418
    },
    {
      "completion_length": 635.25,
      "epoch": 0.11613082039911309,
      "grad_norm": 0.23825614154338837,
      "kl": 0.00919595081359148,
      "learning_rate": 4.996124686089769e-06,
      "loss": -0.0,
      "reward": 2.0,
      "reward_std": 0.28867512941360474,
      "rewards/confident_score_func": 0.25,
      "rewards/correctness_rewards": 0.0,
      "rewards/int_reward_func": 0.5,
      "rewards/soft_format_reward_func": 0.5,
      "rewards/xmlcount_reward_func": 0.75,
      "step": 419
    },
    {
      "completion_length": 675.0,
      "epoch": 0.1164079822616408,
      "grad_norm": 0.2727813124656677,
      "kl": 0.013185232877731323,
      "learning_rate": 4.996100281072385e-06,
      "loss": 0.0,
      "reward": 3.75,
      "reward_std": 1.7795131206512451,
      "rewards/confident_score_func": 1.0,
      "rewards/correctness_rewards": 1.0,
      "rewards/int_reward_func": 0.5,
      "rewards/soft_format_reward_func": 0.5,
      "rewards/xmlcount_reward_func": 0.75,
      "step": 420
    },
    {
      "completion_length": 593.5,
      "epoch": 0.11668514412416851,
      "grad_norm": 0.3139597773551941,
      "kl": 0.015473646111786366,
      "learning_rate": 4.9960757995099895e-06,
      "loss": 0.0,
      "reward": 4.5,
      "reward_std": 1.8929693698883057,
      "rewards/confident_score_func": 1.25,
      "rewards/correctness_rewards": 1.5,
      "rewards/int_reward_func": 0.5,
      "rewards/soft_format_reward_func": 0.5,
      "rewards/xmlcount_reward_func": 0.75,
      "step": 421
    },
    {
      "completion_length": 556.0,
      "epoch": 0.11696230598669623,
      "grad_norm": 0.2492779642343521,
      "kl": 0.010901713743805885,
      "learning_rate": 4.9960512414033325e-06,
      "loss": -0.0,
      "reward": 3.375,
      "reward_std": 1.6007810831069946,
      "rewards/confident_score_func": 0.625,
      "rewards/correctness_rewards": 1.0,
      "rewards/int_reward_func": 0.5,
      "rewards/soft_format_reward_func": 0.5,
      "rewards/xmlcount_reward_func": 0.75,
      "step": 422
    },
    {
      "completion_length": 655.0,
      "epoch": 0.11723946784922394,
      "grad_norm": 0.2776035666465759,
      "kl": 0.008187444880604744,
      "learning_rate": 4.996026606753167e-06,
      "loss": 0.0,
      "reward": 3.75,
      "reward_std": 1.7795131206512451,
      "rewards/confident_score_func": 1.0,
      "rewards/correctness_rewards": 1.0,
      "rewards/int_reward_func": 0.5,
      "rewards/soft_format_reward_func": 0.5,
      "rewards/xmlcount_reward_func": 0.75,
      "step": 423
    },
    {
      "completion_length": 572.25,
      "epoch": 0.11751662971175167,
      "grad_norm": 0.2734625041484833,
      "kl": 0.011468918062746525,
      "learning_rate": 4.996001895560249e-06,
      "loss": -0.0,
      "reward": 2.5,
      "reward_std": 1.5,
      "rewards/confident_score_func": 0.25,
      "rewards/correctness_rewards": 0.5,
      "rewards/int_reward_func": 0.5,
      "rewards/soft_format_reward_func": 0.5,
      "rewards/xmlcount_reward_func": 0.75,
      "step": 424
    },
    {
      "completion_length": 560.5,
      "epoch": 0.11779379157427938,
      "grad_norm": 0.27693501114845276,
      "kl": 0.01610645465552807,
      "learning_rate": 4.995977107825336e-06,
      "loss": 0.0,
      "reward": 4.875,
      "reward_std": 1.75,
      "rewards/confident_score_func": 1.625,
      "rewards/correctness_rewards": 1.5,
      "rewards/int_reward_func": 0.5,
      "rewards/soft_format_reward_func": 0.5,
      "rewards/xmlcount_reward_func": 0.75,
      "step": 425
    },
    {
      "completion_length": 526.5,
      "epoch": 0.1180709534368071,
      "grad_norm": 0.3647044599056244,
      "kl": 0.03527112305164337,
      "learning_rate": 4.995952243549188e-06,
      "loss": -0.0,
      "reward": 2.875,
      "reward_std": 1.9311050176620483,
      "rewards/confident_score_func": 0.625,
      "rewards/correctness_rewards": 0.5,
      "rewards/int_reward_func": 0.5,
      "rewards/soft_format_reward_func": 0.5,
      "rewards/xmlcount_reward_func": 0.75,
      "step": 426
    },
    {
      "completion_length": 562.5,
      "epoch": 0.11834811529933481,
      "grad_norm": 0.29632264375686646,
      "kl": 0.011425329372286797,
      "learning_rate": 4.9959273027325675e-06,
      "loss": 0.0,
      "reward": 3.40625,
      "reward_std": 2.1731672286987305,
      "rewards/confident_score_func": 0.75,
      "rewards/correctness_rewards": 1.0,
      "rewards/int_reward_func": 0.5,
      "rewards/soft_format_reward_func": 0.5,
      "rewards/xmlcount_reward_func": 0.65625,
      "step": 427
    },
    {
      "completion_length": 491.5,
      "epoch": 0.11862527716186252,
      "grad_norm": 0.2910871207714081,
      "kl": 0.011075750924646854,
      "learning_rate": 4.99590228537624e-06,
      "loss": 0.0,
      "reward": 3.75,
      "reward_std": 1.7795131206512451,
      "rewards/confident_score_func": 1.0,
      "rewards/correctness_rewards": 1.0,
      "rewards/int_reward_func": 0.5,
      "rewards/soft_format_reward_func": 0.5,
      "rewards/xmlcount_reward_func": 0.75,
      "step": 428
    },
    {
      "completion_length": 699.0,
      "epoch": 0.11890243902439024,
      "grad_norm": 0.2638415992259979,
      "kl": 0.011031696572899818,
      "learning_rate": 4.995877191480971e-06,
      "loss": -0.0,
      "reward": 5.5,
      "reward_std": 0.5,
      "rewards/confident_score_func": 1.75,
      "rewards/correctness_rewards": 2.0,
      "rewards/int_reward_func": 0.5,
      "rewards/soft_format_reward_func": 0.5,
      "rewards/xmlcount_reward_func": 0.75,
      "step": 429
    },
    {
      "completion_length": 553.75,
      "epoch": 0.11917960088691797,
      "grad_norm": 0.2916988432407379,
      "kl": 0.01419891882687807,
      "learning_rate": 4.9958520210475315e-06,
      "loss": 0.0,
      "reward": 3.875,
      "reward_std": 2.1746647357940674,
      "rewards/confident_score_func": 1.125,
      "rewards/correctness_rewards": 1.0,
      "rewards/int_reward_func": 0.5,
      "rewards/soft_format_reward_func": 0.5,
      "rewards/xmlcount_reward_func": 0.75,
      "step": 430
    },
    {
      "completion_length": 516.25,
      "epoch": 0.11945676274944568,
      "grad_norm": 0.24851743876934052,
      "kl": 0.012266779318451881,
      "learning_rate": 4.995826774076693e-06,
      "loss": 0.0,
      "reward": 2.5,
      "reward_std": 1.5,
      "rewards/confident_score_func": 0.25,
      "rewards/correctness_rewards": 0.5,
      "rewards/int_reward_func": 0.5,
      "rewards/soft_format_reward_func": 0.5,
      "rewards/xmlcount_reward_func": 0.75,
      "step": 431
    },
    {
      "completion_length": 485.25,
      "epoch": 0.1197339246119734,
      "grad_norm": 0.30134379863739014,
      "kl": 0.013474212028086185,
      "learning_rate": 4.99580145056923e-06,
      "loss": -0.0,
      "reward": 3.875,
      "reward_std": 1.6520190238952637,
      "rewards/confident_score_func": 1.125,
      "rewards/correctness_rewards": 1.0,
      "rewards/int_reward_func": 0.5,
      "rewards/soft_format_reward_func": 0.5,
      "rewards/xmlcount_reward_func": 0.75,
      "step": 432
    },
    {
      "completion_length": 529.0,
      "epoch": 0.12001108647450111,
      "grad_norm": 0.3121477961540222,
      "kl": 0.02145874686539173,
      "learning_rate": 4.995776050525919e-06,
      "loss": -0.0,
      "reward": 2.75,
      "reward_std": 2.0,
      "rewards/confident_score_func": 0.5,
      "rewards/correctness_rewards": 0.5,
      "rewards/int_reward_func": 0.5,
      "rewards/soft_format_reward_func": 0.5,
      "rewards/xmlcount_reward_func": 0.75,
      "step": 433
    },
    {
      "completion_length": 589.75,
      "epoch": 0.12028824833702882,
      "grad_norm": 0.2440590262413025,
      "kl": 0.011722201481461525,
      "learning_rate": 4.995750573947538e-06,
      "loss": 0.0,
      "reward": 4.5,
      "reward_std": 1.8929693698883057,
      "rewards/confident_score_func": 1.25,
      "rewards/correctness_rewards": 1.5,
      "rewards/int_reward_func": 0.5,
      "rewards/soft_format_reward_func": 0.5,
      "rewards/xmlcount_reward_func": 0.75,
      "step": 434
    },
    {
      "completion_length": 533.5,
      "epoch": 0.12056541019955654,
      "grad_norm": 0.0,
      "kl": 0.014227804727852345,
      "learning_rate": 4.9957250208348696e-06,
      "loss": 0.0,
      "reward": 5.75,
      "reward_std": 0.0,
      "rewards/confident_score_func": 2.0,
      "rewards/correctness_rewards": 2.0,
      "rewards/int_reward_func": 0.5,
      "rewards/soft_format_reward_func": 0.5,
      "rewards/xmlcount_reward_func": 0.75,
      "step": 435
    },
    {
      "completion_length": 633.75,
      "epoch": 0.12084257206208426,
      "grad_norm": 0.2628498375415802,
      "kl": 0.00986568070948124,
      "learning_rate": 4.995699391188696e-06,
      "loss": -0.0,
      "reward": 2.5625,
      "reward_std": 1.4912941455841064,
      "rewards/confident_score_func": 0.375,
      "rewards/correctness_rewards": 0.5,
      "rewards/int_reward_func": 0.5,
      "rewards/soft_format_reward_func": 0.5,
      "rewards/xmlcount_reward_func": 0.6875,
      "step": 436
    },
    {
      "completion_length": 478.25,
      "epoch": 0.12111973392461198,
      "grad_norm": 0.2878575325012207,
      "kl": 0.013845988549292088,
      "learning_rate": 4.995673685009806e-06,
      "loss": 0.0,
      "reward": 3.375,
      "reward_std": 1.7969882488250732,
      "rewards/confident_score_func": 0.625,
      "rewards/correctness_rewards": 1.0,
      "rewards/int_reward_func": 0.5,
      "rewards/soft_format_reward_func": 0.5,
      "rewards/xmlcount_reward_func": 0.75,
      "step": 437
    },
    {
      "completion_length": 588.75,
      "epoch": 0.12139689578713969,
      "grad_norm": 0.38887572288513184,
      "kl": 0.011323816142976284,
      "learning_rate": 4.9956479022989836e-06,
      "loss": 0.0,
      "reward": 4.75,
      "reward_std": 2.0,
      "rewards/confident_score_func": 1.5,
      "rewards/correctness_rewards": 1.5,
      "rewards/int_reward_func": 0.5,
      "rewards/soft_format_reward_func": 0.5,
      "rewards/xmlcount_reward_func": 0.75,
      "step": 438
    },
    {
      "completion_length": 601.75,
      "epoch": 0.1216740576496674,
      "grad_norm": 0.2575204372406006,
      "kl": 0.011730782687664032,
      "learning_rate": 4.995622043057023e-06,
      "loss": 0.0,
      "reward": 4.5,
      "reward_std": 1.8929693698883057,
      "rewards/confident_score_func": 1.25,
      "rewards/correctness_rewards": 1.5,
      "rewards/int_reward_func": 0.5,
      "rewards/soft_format_reward_func": 0.5,
      "rewards/xmlcount_reward_func": 0.75,
      "step": 439
    },
    {
      "completion_length": 528.5,
      "epoch": 0.12195121951219512,
      "grad_norm": 0.2786175310611725,
      "kl": 0.012202276848256588,
      "learning_rate": 4.9955961072847145e-06,
      "loss": -0.0,
      "reward": 3.875,
      "reward_std": 2.1746647357940674,
      "rewards/confident_score_func": 1.125,
      "rewards/correctness_rewards": 1.0,
      "rewards/int_reward_func": 0.5,
      "rewards/soft_format_reward_func": 0.5,
      "rewards/xmlcount_reward_func": 0.75,
      "step": 440
    },
    {
      "completion_length": 554.0,
      "epoch": 0.12222838137472283,
      "grad_norm": 0.3509441912174225,
      "kl": 0.011919002048671246,
      "learning_rate": 4.995570094982856e-06,
      "loss": -0.0,
      "reward": 2.59375,
      "reward_std": 1.6875,
      "rewards/confident_score_func": 0.5,
      "rewards/correctness_rewards": 0.5,
      "rewards/int_reward_func": 0.5,
      "rewards/soft_format_reward_func": 0.375,
      "rewards/xmlcount_reward_func": 0.71875,
      "step": 441
    },
    {
      "completion_length": 560.75,
      "epoch": 0.12250554323725056,
      "grad_norm": 0.3583238422870636,
      "kl": 0.014090409502387047,
      "learning_rate": 4.995544006152243e-06,
      "loss": 0.0,
      "reward": 4.75,
      "reward_std": 2.0,
      "rewards/confident_score_func": 1.5,
      "rewards/correctness_rewards": 1.5,
      "rewards/int_reward_func": 0.5,
      "rewards/soft_format_reward_func": 0.5,
      "rewards/xmlcount_reward_func": 0.75,
      "step": 442
    },
    {
      "completion_length": 568.5,
      "epoch": 0.12278270509977827,
      "grad_norm": 0.31855615973472595,
      "kl": 0.013690127059817314,
      "learning_rate": 4.995517840793677e-06,
      "loss": 0.0,
      "reward": 3.25,
      "reward_std": 1.7320507764816284,
      "rewards/confident_score_func": 0.5,
      "rewards/correctness_rewards": 1.0,
      "rewards/int_reward_func": 0.5,
      "rewards/soft_format_reward_func": 0.5,
      "rewards/xmlcount_reward_func": 0.75,
      "step": 443
    },
    {
      "completion_length": 943.75,
      "epoch": 0.12305986696230599,
      "grad_norm": 0.25765693187713623,
      "kl": 0.01062240544706583,
      "learning_rate": 4.99549159890796e-06,
      "loss": 0.0,
      "reward": 2.625,
      "reward_std": 1.4361406564712524,
      "rewards/confident_score_func": 0.375,
      "rewards/correctness_rewards": 0.5,
      "rewards/int_reward_func": 0.5,
      "rewards/soft_format_reward_func": 0.5,
      "rewards/xmlcount_reward_func": 0.75,
      "step": 444
    },
    {
      "completion_length": 621.25,
      "epoch": 0.1233370288248337,
      "grad_norm": 0.255987286567688,
      "kl": 0.011262648738920689,
      "learning_rate": 4.995465280495897e-06,
      "loss": 0.0,
      "reward": 3.25,
      "reward_std": 1.7320507764816284,
      "rewards/confident_score_func": 0.5,
      "rewards/correctness_rewards": 1.0,
      "rewards/int_reward_func": 0.5,
      "rewards/soft_format_reward_func": 0.5,
      "rewards/xmlcount_reward_func": 0.75,
      "step": 445
    },
    {
      "completion_length": 525.0,
      "epoch": 0.12361419068736142,
      "grad_norm": 0.3379601240158081,
      "kl": 0.011584070511162281,
      "learning_rate": 4.995438885558294e-06,
      "loss": -0.0,
      "reward": 5.0,
      "reward_std": 0.9574271440505981,
      "rewards/confident_score_func": 1.25,
      "rewards/correctness_rewards": 2.0,
      "rewards/int_reward_func": 0.5,
      "rewards/soft_format_reward_func": 0.5,
      "rewards/xmlcount_reward_func": 0.75,
      "step": 446
    },
    {
      "completion_length": 608.5,
      "epoch": 0.12389135254988913,
      "grad_norm": 0.0,
      "kl": 0.013573270291090012,
      "learning_rate": 4.995412414095961e-06,
      "loss": 0.0,
      "reward": 1.75,
      "reward_std": 0.0,
      "rewards/confident_score_func": 0.0,
      "rewards/correctness_rewards": 0.0,
      "rewards/int_reward_func": 0.5,
      "rewards/soft_format_reward_func": 0.5,
      "rewards/xmlcount_reward_func": 0.75,
      "step": 447
    },
    {
      "completion_length": 570.5,
      "epoch": 0.12416851441241686,
      "grad_norm": 0.27646541595458984,
      "kl": 0.014613611623644829,
      "learning_rate": 4.995385866109711e-06,
      "loss": 0.0,
      "reward": 1.71875,
      "reward_std": 0.46069467067718506,
      "rewards/confident_score_func": 0.125,
      "rewards/correctness_rewards": 0.0,
      "rewards/int_reward_func": 0.5,
      "rewards/soft_format_reward_func": 0.375,
      "rewards/xmlcount_reward_func": 0.71875,
      "step": 448
    },
    {
      "completion_length": 555.75,
      "epoch": 0.12444567627494457,
      "grad_norm": 0.30039241909980774,
      "kl": 0.016051331534981728,
      "learning_rate": 4.995359241600357e-06,
      "loss": 0.0,
      "reward": 3.625,
      "reward_std": 1.9311050176620483,
      "rewards/confident_score_func": 0.875,
      "rewards/correctness_rewards": 1.0,
      "rewards/int_reward_func": 0.5,
      "rewards/soft_format_reward_func": 0.5,
      "rewards/xmlcount_reward_func": 0.75,
      "step": 449
    },
    {
      "completion_length": 475.75,
      "epoch": 0.12472283813747229,
      "grad_norm": 0.3888663649559021,
      "kl": 0.01018838956952095,
      "learning_rate": 4.995332540568715e-06,
      "loss": -0.0,
      "reward": 3.0,
      "reward_std": 1.8484227657318115,
      "rewards/confident_score_func": 0.75,
      "rewards/correctness_rewards": 0.5,
      "rewards/int_reward_func": 0.5,
      "rewards/soft_format_reward_func": 0.5,
      "rewards/xmlcount_reward_func": 0.75,
      "step": 450
    },
    {
      "completion_length": 586.5,
      "epoch": 0.125,
      "grad_norm": 0.2376839518547058,
      "kl": 0.012960893101990223,
      "learning_rate": 4.995305763015604e-06,
      "loss": 0.0,
      "reward": 5.625,
      "reward_std": 0.25,
      "rewards/confident_score_func": 2.0,
      "rewards/correctness_rewards": 2.0,
      "rewards/int_reward_func": 0.5,
      "rewards/soft_format_reward_func": 0.5,
      "rewards/xmlcount_reward_func": 0.625,
      "step": 451
    },
    {
      "completion_length": 535.5,
      "epoch": 0.12527716186252771,
      "grad_norm": 0.3031328618526459,
      "kl": 0.022141581401228905,
      "learning_rate": 4.995278908941845e-06,
      "loss": 0.0,
      "reward": 4.5,
      "reward_std": 1.8929693698883057,
      "rewards/confident_score_func": 1.25,
      "rewards/correctness_rewards": 1.5,
      "rewards/int_reward_func": 0.5,
      "rewards/soft_format_reward_func": 0.5,
      "rewards/xmlcount_reward_func": 0.75,
      "step": 452
    },
    {
      "completion_length": 556.5,
      "epoch": 0.12555432372505543,
      "grad_norm": 0.25992169976234436,
      "kl": 0.015524713322520256,
      "learning_rate": 4.995251978348263e-06,
      "loss": -0.0,
      "reward": 2.75,
      "reward_std": 2.0,
      "rewards/confident_score_func": 0.5,
      "rewards/correctness_rewards": 0.5,
      "rewards/int_reward_func": 0.5,
      "rewards/soft_format_reward_func": 0.5,
      "rewards/xmlcount_reward_func": 0.75,
      "step": 453
    },
    {
      "completion_length": 484.0,
      "epoch": 0.12583148558758314,
      "grad_norm": 0.29005125164985657,
      "kl": 0.01509784534573555,
      "learning_rate": 4.995224971235683e-06,
      "loss": -0.0,
      "reward": 3.5,
      "reward_std": 2.0615527629852295,
      "rewards/confident_score_func": 0.75,
      "rewards/correctness_rewards": 1.0,
      "rewards/int_reward_func": 0.5,
      "rewards/soft_format_reward_func": 0.5,
      "rewards/xmlcount_reward_func": 0.75,
      "step": 454
    },
    {
      "completion_length": 513.0,
      "epoch": 0.12610864745011086,
      "grad_norm": 0.3984679877758026,
      "kl": 0.0152598200365901,
      "learning_rate": 4.995197887604932e-06,
      "loss": 0.0,
      "reward": 2.625,
      "reward_std": 1.4361406564712524,
      "rewards/confident_score_func": 0.375,
      "rewards/correctness_rewards": 0.5,
      "rewards/int_reward_func": 0.5,
      "rewards/soft_format_reward_func": 0.5,
      "rewards/xmlcount_reward_func": 0.75,
      "step": 455
    },
    {
      "completion_length": 645.25,
      "epoch": 0.12638580931263857,
      "grad_norm": 0.24016231298446655,
      "kl": 0.013699004426598549,
      "learning_rate": 4.995170727456842e-06,
      "loss": 0.0,
      "reward": 5.25,
      "reward_std": 0.5773502588272095,
      "rewards/confident_score_func": 1.5,
      "rewards/correctness_rewards": 2.0,
      "rewards/int_reward_func": 0.5,
      "rewards/soft_format_reward_func": 0.5,
      "rewards/xmlcount_reward_func": 0.75,
      "step": 456
    },
    {
      "completion_length": 617.75,
      "epoch": 0.12666297117516628,
      "grad_norm": 0.2645907700061798,
      "kl": 0.01106535829603672,
      "learning_rate": 4.995143490792246e-06,
      "loss": -0.0,
      "reward": 3.5,
      "reward_std": 2.0615527629852295,
      "rewards/confident_score_func": 0.75,
      "rewards/correctness_rewards": 1.0,
      "rewards/int_reward_func": 0.5,
      "rewards/soft_format_reward_func": 0.5,
      "rewards/xmlcount_reward_func": 0.75,
      "step": 457
    },
    {
      "completion_length": 646.75,
      "epoch": 0.12694013303769403,
      "grad_norm": 0.26844871044158936,
      "kl": 0.01189558394253254,
      "learning_rate": 4.995116177611978e-06,
      "loss": 0.0,
      "reward": 5.5,
      "reward_std": 0.5,
      "rewards/confident_score_func": 1.75,
      "rewards/correctness_rewards": 2.0,
      "rewards/int_reward_func": 0.5,
      "rewards/soft_format_reward_func": 0.5,
      "rewards/xmlcount_reward_func": 0.75,
      "step": 458
    },
    {
      "completion_length": 604.0,
      "epoch": 0.12721729490022174,
      "grad_norm": 0.24473167955875397,
      "kl": 0.01646513119339943,
      "learning_rate": 4.995088787916877e-06,
      "loss": 0.0,
      "reward": 2.96875,
      "reward_std": 1.8662992715835571,
      "rewards/confident_score_func": 0.375,
      "rewards/correctness_rewards": 1.0,
      "rewards/int_reward_func": 0.5,
      "rewards/soft_format_reward_func": 0.375,
      "rewards/xmlcount_reward_func": 0.71875,
      "step": 459
    },
    {
      "completion_length": 604.0,
      "epoch": 0.12749445676274945,
      "grad_norm": 0.26254117488861084,
      "kl": 0.010784992948174477,
      "learning_rate": 4.995061321707781e-06,
      "loss": 0.0,
      "reward": 2.75,
      "reward_std": 1.3540064096450806,
      "rewards/confident_score_func": 0.625,
      "rewards/correctness_rewards": 0.5,
      "rewards/int_reward_func": 0.375,
      "rewards/soft_format_reward_func": 0.5,
      "rewards/xmlcount_reward_func": 0.75,
      "step": 460
    },
    {
      "completion_length": 484.75,
      "epoch": 0.12777161862527717,
      "grad_norm": 0.30859071016311646,
      "kl": 0.016539964824914932,
      "learning_rate": 4.995033778985534e-06,
      "loss": -0.0,
      "reward": 3.875,
      "reward_std": 2.1746647357940674,
      "rewards/confident_score_func": 1.125,
      "rewards/correctness_rewards": 1.0,
      "rewards/int_reward_func": 0.5,
      "rewards/soft_format_reward_func": 0.5,
      "rewards/xmlcount_reward_func": 0.75,
      "step": 461
    },
    {
      "completion_length": 582.75,
      "epoch": 0.12804878048780488,
      "grad_norm": 0.30148911476135254,
      "kl": 0.016737353056669235,
      "learning_rate": 4.99500615975098e-06,
      "loss": -0.0,
      "reward": 2.875,
      "reward_std": 1.9311050176620483,
      "rewards/confident_score_func": 0.625,
      "rewards/correctness_rewards": 0.5,
      "rewards/int_reward_func": 0.5,
      "rewards/soft_format_reward_func": 0.5,
      "rewards/xmlcount_reward_func": 0.75,
      "step": 462
    },
    {
      "completion_length": 516.0,
      "epoch": 0.1283259423503326,
      "grad_norm": 0.3810352087020874,
      "kl": 0.01474794466048479,
      "learning_rate": 4.994978464004967e-06,
      "loss": -0.0,
      "reward": 3.375,
      "reward_std": 1.6007810831069946,
      "rewards/confident_score_func": 0.625,
      "rewards/correctness_rewards": 1.0,
      "rewards/int_reward_func": 0.5,
      "rewards/soft_format_reward_func": 0.5,
      "rewards/xmlcount_reward_func": 0.75,
      "step": 463
    },
    {
      "completion_length": 513.75,
      "epoch": 0.1286031042128603,
      "grad_norm": 0.3015996217727661,
      "kl": 0.017074020579457283,
      "learning_rate": 4.994950691748342e-06,
      "loss": -0.0,
      "reward": 1.59375,
      "reward_std": 0.3125,
      "rewards/confident_score_func": 0.0,
      "rewards/correctness_rewards": 0.0,
      "rewards/int_reward_func": 0.5,
      "rewards/soft_format_reward_func": 0.375,
      "rewards/xmlcount_reward_func": 0.71875,
      "step": 464
    },
    {
      "completion_length": 606.75,
      "epoch": 0.12888026607538802,
      "grad_norm": 0.0,
      "kl": 0.014301312156021595,
      "learning_rate": 4.994922842981958e-06,
      "loss": 0.0,
      "reward": 1.75,
      "reward_std": 0.0,
      "rewards/confident_score_func": 0.0,
      "rewards/correctness_rewards": 0.0,
      "rewards/int_reward_func": 0.5,
      "rewards/soft_format_reward_func": 0.5,
      "rewards/xmlcount_reward_func": 0.75,
      "step": 465
    },
    {
      "completion_length": 520.5,
      "epoch": 0.12915742793791574,
      "grad_norm": 0.3250337839126587,
      "kl": 0.012701382860541344,
      "learning_rate": 4.994894917706671e-06,
      "loss": -0.0,
      "reward": 3.5,
      "reward_std": 2.0615527629852295,
      "rewards/confident_score_func": 0.75,
      "rewards/correctness_rewards": 1.0,
      "rewards/int_reward_func": 0.5,
      "rewards/soft_format_reward_func": 0.5,
      "rewards/xmlcount_reward_func": 0.75,
      "step": 466
    },
    {
      "completion_length": 544.5,
      "epoch": 0.12943458980044345,
      "grad_norm": 0.2486903965473175,
      "kl": 0.01508486270904541,
      "learning_rate": 4.9948669159233334e-06,
      "loss": 0.0,
      "reward": 5.5,
      "reward_std": 0.5,
      "rewards/confident_score_func": 1.75,
      "rewards/correctness_rewards": 2.0,
      "rewards/int_reward_func": 0.5,
      "rewards/soft_format_reward_func": 0.5,
      "rewards/xmlcount_reward_func": 0.75,
      "step": 467
    },
    {
      "completion_length": 588.75,
      "epoch": 0.12971175166297116,
      "grad_norm": 0.25133371353149414,
      "kl": 0.01142136100679636,
      "learning_rate": 4.994838837632807e-06,
      "loss": 0.0,
      "reward": 4.625,
      "reward_std": 1.6520190238952637,
      "rewards/confident_score_func": 1.375,
      "rewards/correctness_rewards": 1.5,
      "rewards/int_reward_func": 0.5,
      "rewards/soft_format_reward_func": 0.5,
      "rewards/xmlcount_reward_func": 0.75,
      "step": 468
    },
    {
      "completion_length": 581.25,
      "epoch": 0.12998891352549888,
      "grad_norm": 0.0,
      "kl": 0.012077090330421925,
      "learning_rate": 4.994810682835951e-06,
      "loss": 0.0,
      "reward": 5.75,
      "reward_std": 0.0,
      "rewards/confident_score_func": 2.0,
      "rewards/correctness_rewards": 2.0,
      "rewards/int_reward_func": 0.5,
      "rewards/soft_format_reward_func": 0.5,
      "rewards/xmlcount_reward_func": 0.75,
      "step": 469
    },
    {
      "completion_length": 576.0,
      "epoch": 0.13026607538802662,
      "grad_norm": 0.2636439800262451,
      "kl": 0.012037253938615322,
      "learning_rate": 4.99478245153363e-06,
      "loss": -0.0,
      "reward": 2.75,
      "reward_std": 2.0,
      "rewards/confident_score_func": 0.5,
      "rewards/correctness_rewards": 0.5,
      "rewards/int_reward_func": 0.5,
      "rewards/soft_format_reward_func": 0.5,
      "rewards/xmlcount_reward_func": 0.75,
      "step": 470
    },
    {
      "completion_length": 526.75,
      "epoch": 0.13054323725055433,
      "grad_norm": 0.2847610116004944,
      "kl": 0.019691606983542442,
      "learning_rate": 4.994754143726709e-06,
      "loss": 0.0,
      "reward": 3.875,
      "reward_std": 2.1746647357940674,
      "rewards/confident_score_func": 1.125,
      "rewards/correctness_rewards": 1.0,
      "rewards/int_reward_func": 0.5,
      "rewards/soft_format_reward_func": 0.5,
      "rewards/xmlcount_reward_func": 0.75,
      "step": 471
    },
    {
      "completion_length": 583.75,
      "epoch": 0.13082039911308205,
      "grad_norm": 0.24681171774864197,
      "kl": 0.011356879957020283,
      "learning_rate": 4.9947257594160556e-06,
      "loss": -0.0,
      "reward": 2.875,
      "reward_std": 1.9311050176620483,
      "rewards/confident_score_func": 0.625,
      "rewards/correctness_rewards": 0.5,
      "rewards/int_reward_func": 0.5,
      "rewards/soft_format_reward_func": 0.5,
      "rewards/xmlcount_reward_func": 0.75,
      "step": 472
    },
    {
      "completion_length": 510.5,
      "epoch": 0.13109756097560976,
      "grad_norm": 0.28339627385139465,
      "kl": 0.013071756809949875,
      "learning_rate": 4.994697298602542e-06,
      "loss": -0.0,
      "reward": 3.25,
      "reward_std": 1.7320507764816284,
      "rewards/confident_score_func": 0.5,
      "rewards/correctness_rewards": 1.0,
      "rewards/int_reward_func": 0.5,
      "rewards/soft_format_reward_func": 0.5,
      "rewards/xmlcount_reward_func": 0.75,
      "step": 473
    },
    {
      "completion_length": 598.0,
      "epoch": 0.13137472283813748,
      "grad_norm": 0.32244178652763367,
      "kl": 0.021649716421961784,
      "learning_rate": 4.9946687612870394e-06,
      "loss": -0.0,
      "reward": 2.875,
      "reward_std": 1.9311050176620483,
      "rewards/confident_score_func": 0.625,
      "rewards/correctness_rewards": 0.5,
      "rewards/int_reward_func": 0.5,
      "rewards/soft_format_reward_func": 0.5,
      "rewards/xmlcount_reward_func": 0.75,
      "step": 474
    },
    {
      "completion_length": 632.0,
      "epoch": 0.1316518847006652,
      "grad_norm": 0.0,
      "kl": 0.01582184061408043,
      "learning_rate": 4.994640147470424e-06,
      "loss": 0.0,
      "reward": 4.75,
      "reward_std": 0.0,
      "rewards/confident_score_func": 1.0,
      "rewards/correctness_rewards": 2.0,
      "rewards/int_reward_func": 0.5,
      "rewards/soft_format_reward_func": 0.5,
      "rewards/xmlcount_reward_func": 0.75,
      "step": 475
    },
    {
      "completion_length": 698.0,
      "epoch": 0.1319290465631929,
      "grad_norm": 0.236092209815979,
      "kl": 0.026537545025348663,
      "learning_rate": 4.994611457153572e-06,
      "loss": -0.0,
      "reward": 3.71875,
      "reward_std": 2.390029191970825,
      "rewards/confident_score_func": 1.125,
      "rewards/correctness_rewards": 1.0,
      "rewards/int_reward_func": 0.5,
      "rewards/soft_format_reward_func": 0.375,
      "rewards/xmlcount_reward_func": 0.71875,
      "step": 476
    },
    {
      "completion_length": 575.25,
      "epoch": 0.13220620842572062,
      "grad_norm": 0.23448577523231506,
      "kl": 0.013198057189583778,
      "learning_rate": 4.994582690337365e-06,
      "loss": -0.0,
      "reward": 2.75,
      "reward_std": 2.0,
      "rewards/confident_score_func": 0.5,
      "rewards/correctness_rewards": 0.5,
      "rewards/int_reward_func": 0.5,
      "rewards/soft_format_reward_func": 0.5,
      "rewards/xmlcount_reward_func": 0.75,
      "step": 477
    },
    {
      "completion_length": 595.0,
      "epoch": 0.13248337028824833,
      "grad_norm": 0.24670638144016266,
      "kl": 0.01292665395885706,
      "learning_rate": 4.994553847022683e-06,
      "loss": 0.0,
      "reward": 3.625,
      "reward_std": 1.9311050176620483,
      "rewards/confident_score_func": 0.875,
      "rewards/correctness_rewards": 1.0,
      "rewards/int_reward_func": 0.5,
      "rewards/soft_format_reward_func": 0.5,
      "rewards/xmlcount_reward_func": 0.75,
      "step": 478
    },
    {
      "completion_length": 590.5,
      "epoch": 0.13276053215077604,
      "grad_norm": 0.24097318947315216,
      "kl": 0.011891084723174572,
      "learning_rate": 4.994524927210412e-06,
      "loss": -0.0,
      "reward": 3.375,
      "reward_std": 1.6007810831069946,
      "rewards/confident_score_func": 0.625,
      "rewards/correctness_rewards": 1.0,
      "rewards/int_reward_func": 0.5,
      "rewards/soft_format_reward_func": 0.5,
      "rewards/xmlcount_reward_func": 0.75,
      "step": 479
    },
    {
      "completion_length": 458.25,
      "epoch": 0.13303769401330376,
      "grad_norm": 0.0,
      "kl": 0.017252717167139053,
      "learning_rate": 4.994495930901438e-06,
      "loss": 0.0,
      "reward": 5.75,
      "reward_std": 0.0,
      "rewards/confident_score_func": 2.0,
      "rewards/correctness_rewards": 2.0,
      "rewards/int_reward_func": 0.5,
      "rewards/soft_format_reward_func": 0.5,
      "rewards/xmlcount_reward_func": 0.75,
      "step": 480
    },
    {
      "completion_length": 580.0,
      "epoch": 0.13331485587583147,
      "grad_norm": 0.2571314871311188,
      "kl": 0.013605281710624695,
      "learning_rate": 4.994466858096652e-06,
      "loss": 0.0,
      "reward": 5.5,
      "reward_std": 0.5,
      "rewards/confident_score_func": 1.75,
      "rewards/correctness_rewards": 2.0,
      "rewards/int_reward_func": 0.5,
      "rewards/soft_format_reward_func": 0.5,
      "rewards/xmlcount_reward_func": 0.75,
      "step": 481
    },
    {
      "completion_length": 573.0,
      "epoch": 0.13359201773835921,
      "grad_norm": 0.24764439463615417,
      "kl": 0.014911593869328499,
      "learning_rate": 4.994437708796943e-06,
      "loss": 0.0,
      "reward": 4.0,
      "reward_std": 1.5,
      "rewards/confident_score_func": 0.75,
      "rewards/correctness_rewards": 1.5,
      "rewards/int_reward_func": 0.5,
      "rewards/soft_format_reward_func": 0.5,
      "rewards/xmlcount_reward_func": 0.75,
      "step": 482
    },
    {
      "completion_length": 582.0,
      "epoch": 0.13386917960088693,
      "grad_norm": 0.2913679778575897,
      "kl": 0.013406328856945038,
      "learning_rate": 4.9944084830032055e-06,
      "loss": -0.0,
      "reward": 2.75,
      "reward_std": 2.0,
      "rewards/confident_score_func": 0.5,
      "rewards/correctness_rewards": 0.5,
      "rewards/int_reward_func": 0.5,
      "rewards/soft_format_reward_func": 0.5,
      "rewards/xmlcount_reward_func": 0.75,
      "step": 483
    },
    {
      "completion_length": 607.75,
      "epoch": 0.13414634146341464,
      "grad_norm": 0.28370359539985657,
      "kl": 0.01871001161634922,
      "learning_rate": 4.994379180716338e-06,
      "loss": -0.0,
      "reward": 2.59375,
      "reward_std": 1.4626424312591553,
      "rewards/confident_score_func": 0.5,
      "rewards/correctness_rewards": 0.5,
      "rewards/int_reward_func": 0.5,
      "rewards/soft_format_reward_func": 0.375,
      "rewards/xmlcount_reward_func": 0.71875,
      "step": 484
    },
    {
      "completion_length": 653.0,
      "epoch": 0.13442350332594236,
      "grad_norm": 0.2517474293708801,
      "kl": 0.012899363413453102,
      "learning_rate": 4.994349801937236e-06,
      "loss": 0.0,
      "reward": 5.25,
      "reward_std": 0.5773502588272095,
      "rewards/confident_score_func": 1.5,
      "rewards/correctness_rewards": 2.0,
      "rewards/int_reward_func": 0.5,
      "rewards/soft_format_reward_func": 0.5,
      "rewards/xmlcount_reward_func": 0.75,
      "step": 485
    },
    {
      "completion_length": 582.0,
      "epoch": 0.13470066518847007,
      "grad_norm": 0.2633453607559204,
      "kl": 0.011680581606924534,
      "learning_rate": 4.994320346666803e-06,
      "loss": 0.0,
      "reward": 5.5,
      "reward_std": 0.5,
      "rewards/confident_score_func": 1.75,
      "rewards/correctness_rewards": 2.0,
      "rewards/int_reward_func": 0.5,
      "rewards/soft_format_reward_func": 0.5,
      "rewards/xmlcount_reward_func": 0.75,
      "step": 486
    },
    {
      "completion_length": 543.0,
      "epoch": 0.13497782705099778,
      "grad_norm": 0.2910776138305664,
      "kl": 0.011736645363271236,
      "learning_rate": 4.9942908149059395e-06,
      "loss": 0.0,
      "reward": 5.5,
      "reward_std": 0.5,
      "rewards/confident_score_func": 1.75,
      "rewards/correctness_rewards": 2.0,
      "rewards/int_reward_func": 0.5,
      "rewards/soft_format_reward_func": 0.5,
      "rewards/xmlcount_reward_func": 0.75,
      "step": 487
    },
    {
      "completion_length": 536.25,
      "epoch": 0.1352549889135255,
      "grad_norm": 0.27956756949424744,
      "kl": 0.011400609277188778,
      "learning_rate": 4.994261206655554e-06,
      "loss": 0.0,
      "reward": 4.25,
      "reward_std": 1.7320507764816284,
      "rewards/confident_score_func": 1.0,
      "rewards/correctness_rewards": 1.5,
      "rewards/int_reward_func": 0.5,
      "rewards/soft_format_reward_func": 0.5,
      "rewards/xmlcount_reward_func": 0.75,
      "step": 488
    },
    {
      "completion_length": 551.0,
      "epoch": 0.1355321507760532,
      "grad_norm": 0.26625487208366394,
      "kl": 0.01121117826551199,
      "learning_rate": 4.994231521916553e-06,
      "loss": -0.0,
      "reward": 3.25,
      "reward_std": 1.7320507764816284,
      "rewards/confident_score_func": 0.625,
      "rewards/correctness_rewards": 1.0,
      "rewards/int_reward_func": 0.5,
      "rewards/soft_format_reward_func": 0.375,
      "rewards/xmlcount_reward_func": 0.75,
      "step": 489
    },
    {
      "completion_length": 401.0,
      "epoch": 0.13580931263858093,
      "grad_norm": 0.33662980794906616,
      "kl": 0.024227041751146317,
      "learning_rate": 4.994201760689847e-06,
      "loss": 0.0,
      "reward": 4.75,
      "reward_std": 2.0,
      "rewards/confident_score_func": 1.5,
      "rewards/correctness_rewards": 1.5,
      "rewards/int_reward_func": 0.5,
      "rewards/soft_format_reward_func": 0.5,
      "rewards/xmlcount_reward_func": 0.75,
      "step": 490
    },
    {
      "completion_length": 473.25,
      "epoch": 0.13608647450110864,
      "grad_norm": 0.3164840638637543,
      "kl": 0.015716426074504852,
      "learning_rate": 4.994171922976349e-06,
      "loss": 0.0,
      "reward": 5.5,
      "reward_std": 0.5,
      "rewards/confident_score_func": 1.75,
      "rewards/correctness_rewards": 2.0,
      "rewards/int_reward_func": 0.5,
      "rewards/soft_format_reward_func": 0.5,
      "rewards/xmlcount_reward_func": 0.75,
      "step": 491
    },
    {
      "completion_length": 578.0,
      "epoch": 0.13636363636363635,
      "grad_norm": 0.24282212555408478,
      "kl": 0.011174133978784084,
      "learning_rate": 4.994142008776972e-06,
      "loss": 0.0,
      "reward": 2.5,
      "reward_std": 1.5,
      "rewards/confident_score_func": 0.25,
      "rewards/correctness_rewards": 0.5,
      "rewards/int_reward_func": 0.5,
      "rewards/soft_format_reward_func": 0.5,
      "rewards/xmlcount_reward_func": 0.75,
      "step": 492
    },
    {
      "completion_length": 880.0,
      "epoch": 0.13664079822616407,
      "grad_norm": 0.19305139780044556,
      "kl": 0.011374962516129017,
      "learning_rate": 4.994112018092636e-06,
      "loss": -0.0,
      "reward": 2.21875,
      "reward_std": 2.7240729331970215,
      "rewards/confident_score_func": 0.375,
      "rewards/correctness_rewards": 0.5,
      "rewards/int_reward_func": 0.375,
      "rewards/soft_format_reward_func": 0.375,
      "rewards/xmlcount_reward_func": 0.59375,
      "step": 493
    },
    {
      "completion_length": 496.5,
      "epoch": 0.1369179600886918,
      "grad_norm": 0.2880307137966156,
      "kl": 0.011024456471204758,
      "learning_rate": 4.99408195092426e-06,
      "loss": 0.0,
      "reward": 4.75,
      "reward_std": 2.0,
      "rewards/confident_score_func": 1.5,
      "rewards/correctness_rewards": 1.5,
      "rewards/int_reward_func": 0.5,
      "rewards/soft_format_reward_func": 0.5,
      "rewards/xmlcount_reward_func": 0.75,
      "step": 494
    },
    {
      "completion_length": 451.5,
      "epoch": 0.13719512195121952,
      "grad_norm": 0.30747029185295105,
      "kl": 0.01718844100832939,
      "learning_rate": 4.994051807272765e-06,
      "loss": 0.0,
      "reward": 4.5,
      "reward_std": 1.8929693698883057,
      "rewards/confident_score_func": 1.25,
      "rewards/correctness_rewards": 1.5,
      "rewards/int_reward_func": 0.5,
      "rewards/soft_format_reward_func": 0.5,
      "rewards/xmlcount_reward_func": 0.75,
      "step": 495
    },
    {
      "completion_length": 454.0,
      "epoch": 0.13747228381374724,
      "grad_norm": 0.3002479076385498,
      "kl": 0.012612885795533657,
      "learning_rate": 4.9940215871390765e-06,
      "loss": -0.0,
      "reward": 3.625,
      "reward_std": 1.9311050176620483,
      "rewards/confident_score_func": 0.875,
      "rewards/correctness_rewards": 1.0,
      "rewards/int_reward_func": 0.5,
      "rewards/soft_format_reward_func": 0.5,
      "rewards/xmlcount_reward_func": 0.75,
      "step": 496
    },
    {
      "completion_length": 600.0,
      "epoch": 0.13774944567627495,
      "grad_norm": 0.2661634385585785,
      "kl": 0.012211484834551811,
      "learning_rate": 4.9939912905241215e-06,
      "loss": -0.0,
      "reward": 3.875,
      "reward_std": 2.1746647357940674,
      "rewards/confident_score_func": 1.125,
      "rewards/correctness_rewards": 1.0,
      "rewards/int_reward_func": 0.5,
      "rewards/soft_format_reward_func": 0.5,
      "rewards/xmlcount_reward_func": 0.75,
      "step": 497
    },
    {
      "completion_length": 524.75,
      "epoch": 0.13802660753880266,
      "grad_norm": 0.0,
      "kl": 0.011420011520385742,
      "learning_rate": 4.993960917428827e-06,
      "loss": 0.0,
      "reward": 5.75,
      "reward_std": 0.0,
      "rewards/confident_score_func": 2.0,
      "rewards/correctness_rewards": 2.0,
      "rewards/int_reward_func": 0.5,
      "rewards/soft_format_reward_func": 0.5,
      "rewards/xmlcount_reward_func": 0.75,
      "step": 498
    },
    {
      "completion_length": 601.75,
      "epoch": 0.13830376940133038,
      "grad_norm": 0.22552883625030518,
      "kl": 0.013109054416418076,
      "learning_rate": 4.993930467854127e-06,
      "loss": -0.0,
      "reward": 3.5,
      "reward_std": 2.0615527629852295,
      "rewards/confident_score_func": 0.75,
      "rewards/correctness_rewards": 1.0,
      "rewards/int_reward_func": 0.5,
      "rewards/soft_format_reward_func": 0.5,
      "rewards/xmlcount_reward_func": 0.75,
      "step": 499
    },
    {
      "completion_length": 602.5,
      "epoch": 0.1385809312638581,
      "grad_norm": 0.2338850349187851,
      "kl": 0.015728723257780075,
      "learning_rate": 4.993899941800953e-06,
      "loss": 0.0,
      "reward": 4.625,
      "reward_std": 1.6520190238952637,
      "rewards/confident_score_func": 1.375,
      "rewards/correctness_rewards": 1.5,
      "rewards/int_reward_func": 0.5,
      "rewards/soft_format_reward_func": 0.5,
      "rewards/xmlcount_reward_func": 0.75,
      "step": 500
    },
    {
      "completion_length": 556.25,
      "epoch": 0.1388580931263858,
      "grad_norm": 0.29303935170173645,
      "kl": 0.010847372002899647,
      "learning_rate": 4.993869339270242e-06,
      "loss": 0.0,
      "reward": 3.75,
      "reward_std": 1.7795131206512451,
      "rewards/confident_score_func": 1.0,
      "rewards/correctness_rewards": 1.0,
      "rewards/int_reward_func": 0.5,
      "rewards/soft_format_reward_func": 0.5,
      "rewards/xmlcount_reward_func": 0.75,
      "step": 501
    },
    {
      "completion_length": 435.25,
      "epoch": 0.13913525498891352,
      "grad_norm": 0.4005419909954071,
      "kl": 0.03049500845372677,
      "learning_rate": 4.993838660262934e-06,
      "loss": 0.0,
      "reward": 5.5,
      "reward_std": 0.5,
      "rewards/confident_score_func": 1.75,
      "rewards/correctness_rewards": 2.0,
      "rewards/int_reward_func": 0.5,
      "rewards/soft_format_reward_func": 0.5,
      "rewards/xmlcount_reward_func": 0.75,
      "step": 502
    },
    {
      "completion_length": 492.75,
      "epoch": 0.13941241685144123,
      "grad_norm": 0.2644980549812317,
      "kl": 0.016365667805075645,
      "learning_rate": 4.993807904779967e-06,
      "loss": -0.0,
      "reward": 2.875,
      "reward_std": 1.9311050176620483,
      "rewards/confident_score_func": 0.625,
      "rewards/correctness_rewards": 0.5,
      "rewards/int_reward_func": 0.5,
      "rewards/soft_format_reward_func": 0.5,
      "rewards/xmlcount_reward_func": 0.75,
      "step": 503
    },
    {
      "completion_length": 589.0,
      "epoch": 0.13968957871396895,
      "grad_norm": 0.29014119505882263,
      "kl": 0.01156685221940279,
      "learning_rate": 4.993777072822286e-06,
      "loss": 0.0,
      "reward": 4.875,
      "reward_std": 1.75,
      "rewards/confident_score_func": 1.625,
      "rewards/correctness_rewards": 1.5,
      "rewards/int_reward_func": 0.5,
      "rewards/soft_format_reward_func": 0.5,
      "rewards/xmlcount_reward_func": 0.75,
      "step": 504
    },
    {
      "completion_length": 556.25,
      "epoch": 0.13996674057649666,
      "grad_norm": 0.30305659770965576,
      "kl": 0.012550624087452888,
      "learning_rate": 4.993746164390836e-06,
      "loss": 0.0,
      "reward": 3.5,
      "reward_std": 1.443375587463379,
      "rewards/confident_score_func": 0.75,
      "rewards/correctness_rewards": 1.0,
      "rewards/int_reward_func": 0.5,
      "rewards/soft_format_reward_func": 0.5,
      "rewards/xmlcount_reward_func": 0.75,
      "step": 505
    },
    {
      "completion_length": 540.0,
      "epoch": 0.1402439024390244,
      "grad_norm": 0.26109403371810913,
      "kl": 0.01459554210305214,
      "learning_rate": 4.993715179486565e-06,
      "loss": -0.0,
      "reward": 2.625,
      "reward_std": 1.4361406564712524,
      "rewards/confident_score_func": 0.375,
      "rewards/correctness_rewards": 0.5,
      "rewards/int_reward_func": 0.5,
      "rewards/soft_format_reward_func": 0.5,
      "rewards/xmlcount_reward_func": 0.75,
      "step": 506
    },
    {
      "completion_length": 492.25,
      "epoch": 0.14052106430155212,
      "grad_norm": 0.28578728437423706,
      "kl": 0.016000347211956978,
      "learning_rate": 4.993684118110424e-06,
      "loss": -0.0,
      "reward": 5.5,
      "reward_std": 0.5,
      "rewards/confident_score_func": 1.75,
      "rewards/correctness_rewards": 2.0,
      "rewards/int_reward_func": 0.5,
      "rewards/soft_format_reward_func": 0.5,
      "rewards/xmlcount_reward_func": 0.75,
      "step": 507
    },
    {
      "completion_length": 557.5,
      "epoch": 0.14079822616407983,
      "grad_norm": 0.5610048770904541,
      "kl": 0.03864310681819916,
      "learning_rate": 4.993652980263362e-06,
      "loss": 0.0,
      "reward": 4.71875,
      "reward_std": 1.6719967126846313,
      "rewards/confident_score_func": 1.625,
      "rewards/correctness_rewards": 1.5,
      "rewards/int_reward_func": 0.5,
      "rewards/soft_format_reward_func": 0.375,
      "rewards/xmlcount_reward_func": 0.71875,
      "step": 508
    },
    {
      "completion_length": 447.25,
      "epoch": 0.14107538802660755,
      "grad_norm": 0.3150566816329956,
      "kl": 0.011573800817131996,
      "learning_rate": 4.993621765946339e-06,
      "loss": 0.0,
      "reward": 4.5,
      "reward_std": 1.8929693698883057,
      "rewards/confident_score_func": 1.25,
      "rewards/correctness_rewards": 1.5,
      "rewards/int_reward_func": 0.5,
      "rewards/soft_format_reward_func": 0.5,
      "rewards/xmlcount_reward_func": 0.75,
      "step": 509
    },
    {
      "completion_length": 557.0,
      "epoch": 0.14135254988913526,
      "grad_norm": 0.28059470653533936,
      "kl": 0.013491615653038025,
      "learning_rate": 4.993590475160308e-06,
      "loss": -0.0,
      "reward": 2.875,
      "reward_std": 1.9311050176620483,
      "rewards/confident_score_func": 0.625,
      "rewards/correctness_rewards": 0.5,
      "rewards/int_reward_func": 0.5,
      "rewards/soft_format_reward_func": 0.5,
      "rewards/xmlcount_reward_func": 0.75,
      "step": 510
    },
    {
      "completion_length": 510.75,
      "epoch": 0.14162971175166297,
      "grad_norm": 0.2620765268802643,
      "kl": 0.015655498951673508,
      "learning_rate": 4.993559107906232e-06,
      "loss": -0.0,
      "reward": 2.875,
      "reward_std": 1.9311050176620483,
      "rewards/confident_score_func": 0.625,
      "rewards/correctness_rewards": 0.5,
      "rewards/int_reward_func": 0.5,
      "rewards/soft_format_reward_func": 0.5,
      "rewards/xmlcount_reward_func": 0.75,
      "step": 511
    },
    {
      "completion_length": 523.25,
      "epoch": 0.1419068736141907,
      "grad_norm": 0.3310132622718811,
      "kl": 0.013490190729498863,
      "learning_rate": 4.993527664185069e-06,
      "loss": -0.0,
      "reward": 5.5,
      "reward_std": 0.5,
      "rewards/confident_score_func": 1.75,
      "rewards/correctness_rewards": 2.0,
      "rewards/int_reward_func": 0.5,
      "rewards/soft_format_reward_func": 0.5,
      "rewards/xmlcount_reward_func": 0.75,
      "step": 512
    },
    {
      "completion_length": 451.5,
      "epoch": 0.1421840354767184,
      "grad_norm": 0.3757499158382416,
      "kl": 0.01459009014070034,
      "learning_rate": 4.993496143997787e-06,
      "loss": -0.0,
      "reward": 4.25,
      "reward_std": 1.7320507764816284,
      "rewards/confident_score_func": 1.0,
      "rewards/correctness_rewards": 1.5,
      "rewards/int_reward_func": 0.5,
      "rewards/soft_format_reward_func": 0.5,
      "rewards/xmlcount_reward_func": 0.75,
      "step": 513
    },
    {
      "completion_length": 493.75,
      "epoch": 0.14246119733924612,
      "grad_norm": 0.26614710688591003,
      "kl": 0.012076952494680882,
      "learning_rate": 4.9934645473453505e-06,
      "loss": -0.0,
      "reward": 5.5,
      "reward_std": 0.5,
      "rewards/confident_score_func": 1.75,
      "rewards/correctness_rewards": 2.0,
      "rewards/int_reward_func": 0.5,
      "rewards/soft_format_reward_func": 0.5,
      "rewards/xmlcount_reward_func": 0.75,
      "step": 514
    },
    {
      "completion_length": 525.5,
      "epoch": 0.14273835920177383,
      "grad_norm": 0.2564806640148163,
      "kl": 0.009123008698225021,
      "learning_rate": 4.9934328742287285e-06,
      "loss": 0.0,
      "reward": 4.625,
      "reward_std": 1.6520190238952637,
      "rewards/confident_score_func": 1.375,
      "rewards/correctness_rewards": 1.5,
      "rewards/int_reward_func": 0.5,
      "rewards/soft_format_reward_func": 0.5,
      "rewards/xmlcount_reward_func": 0.75,
      "step": 515
    },
    {
      "completion_length": 557.25,
      "epoch": 0.14301552106430154,
      "grad_norm": 0.23396946489810944,
      "kl": 0.009820730425417423,
      "learning_rate": 4.993401124648892e-06,
      "loss": -0.0,
      "reward": 3.125,
      "reward_std": 1.75,
      "rewards/confident_score_func": 0.875,
      "rewards/correctness_rewards": 0.5,
      "rewards/int_reward_func": 0.5,
      "rewards/soft_format_reward_func": 0.5,
      "rewards/xmlcount_reward_func": 0.75,
      "step": 516
    },
    {
      "completion_length": 494.5,
      "epoch": 0.14329268292682926,
      "grad_norm": 0.32461264729499817,
      "kl": 0.011900431476533413,
      "learning_rate": 4.993369298606817e-06,
      "loss": -0.0,
      "reward": 4.75,
      "reward_std": 2.0,
      "rewards/confident_score_func": 1.5,
      "rewards/correctness_rewards": 1.5,
      "rewards/int_reward_func": 0.5,
      "rewards/soft_format_reward_func": 0.5,
      "rewards/xmlcount_reward_func": 0.75,
      "step": 517
    },
    {
      "completion_length": 532.25,
      "epoch": 0.14356984478935697,
      "grad_norm": 0.3295058012008667,
      "kl": 0.013253359124064445,
      "learning_rate": 4.993337396103477e-06,
      "loss": -0.0,
      "reward": 3.75,
      "reward_std": 2.309401035308838,
      "rewards/confident_score_func": 1.0,
      "rewards/correctness_rewards": 1.0,
      "rewards/int_reward_func": 0.5,
      "rewards/soft_format_reward_func": 0.5,
      "rewards/xmlcount_reward_func": 0.75,
      "step": 518
    },
    {
      "completion_length": 553.0,
      "epoch": 0.1438470066518847,
      "grad_norm": 0.29310572147369385,
      "kl": 0.014249798841774464,
      "learning_rate": 4.993305417139851e-06,
      "loss": -0.0,
      "reward": 3.75,
      "reward_std": 2.309401035308838,
      "rewards/confident_score_func": 1.0,
      "rewards/correctness_rewards": 1.0,
      "rewards/int_reward_func": 0.5,
      "rewards/soft_format_reward_func": 0.5,
      "rewards/xmlcount_reward_func": 0.75,
      "step": 519
    },
    {
      "completion_length": 466.25,
      "epoch": 0.14412416851441243,
      "grad_norm": 0.28870734572410583,
      "kl": 0.012930367141962051,
      "learning_rate": 4.99327336171692e-06,
      "loss": -0.0,
      "reward": 4.375,
      "reward_std": 1.4930394887924194,
      "rewards/confident_score_func": 1.125,
      "rewards/correctness_rewards": 1.5,
      "rewards/int_reward_func": 0.5,
      "rewards/soft_format_reward_func": 0.5,
      "rewards/xmlcount_reward_func": 0.75,
      "step": 520
    },
    {
      "completion_length": 617.5,
      "epoch": 0.14440133037694014,
      "grad_norm": 0.27473852038383484,
      "kl": 0.017847536131739616,
      "learning_rate": 4.993241229835666e-06,
      "loss": 0.0,
      "reward": 1.6875,
      "reward_std": 0.5153881907463074,
      "rewards/confident_score_func": 0.125,
      "rewards/correctness_rewards": 0.0,
      "rewards/int_reward_func": 0.5,
      "rewards/soft_format_reward_func": 0.375,
      "rewards/xmlcount_reward_func": 0.6875,
      "step": 521
    },
    {
      "completion_length": 492.5,
      "epoch": 0.14467849223946785,
      "grad_norm": 0.0,
      "kl": 0.014758508652448654,
      "learning_rate": 4.993209021497075e-06,
      "loss": 0.0,
      "reward": 1.75,
      "reward_std": 0.0,
      "rewards/confident_score_func": 0.0,
      "rewards/correctness_rewards": 0.0,
      "rewards/int_reward_func": 0.5,
      "rewards/soft_format_reward_func": 0.5,
      "rewards/xmlcount_reward_func": 0.75,
      "step": 522
    },
    {
      "completion_length": 467.0,
      "epoch": 0.14495565410199557,
      "grad_norm": 0.37473565340042114,
      "kl": 0.016591371968388557,
      "learning_rate": 4.993176736702136e-06,
      "loss": 0.0,
      "reward": 4.375,
      "reward_std": 1.4930394887924194,
      "rewards/confident_score_func": 1.125,
      "rewards/correctness_rewards": 1.5,
      "rewards/int_reward_func": 0.5,
      "rewards/soft_format_reward_func": 0.5,
      "rewards/xmlcount_reward_func": 0.75,
      "step": 523
    },
    {
      "completion_length": 568.25,
      "epoch": 0.14523281596452328,
      "grad_norm": 0.2429487705230713,
      "kl": 0.010972530581057072,
      "learning_rate": 4.993144375451837e-06,
      "loss": -0.0,
      "reward": 3.78125,
      "reward_std": 2.0725762844085693,
      "rewards/confident_score_func": 1.125,
      "rewards/correctness_rewards": 1.0,
      "rewards/int_reward_func": 0.5,
      "rewards/soft_format_reward_func": 0.5,
      "rewards/xmlcount_reward_func": 0.65625,
      "step": 524
    },
    {
      "completion_length": 964.0,
      "epoch": 0.145509977827051,
      "grad_norm": 0.2238660603761673,
      "kl": 0.010286291129887104,
      "learning_rate": 4.993111937747171e-06,
      "loss": -0.0,
      "reward": 2.09375,
      "reward_std": 2.7336158752441406,
      "rewards/confident_score_func": 0.25,
      "rewards/correctness_rewards": 0.5,
      "rewards/int_reward_func": 0.375,
      "rewards/soft_format_reward_func": 0.375,
      "rewards/xmlcount_reward_func": 0.59375,
      "step": 525
    },
    {
      "completion_length": 550.75,
      "epoch": 0.1457871396895787,
      "grad_norm": 0.23857972025871277,
      "kl": 0.010239925235509872,
      "learning_rate": 4.993079423589134e-06,
      "loss": 0.0,
      "reward": 4.75,
      "reward_std": 2.0,
      "rewards/confident_score_func": 1.5,
      "rewards/correctness_rewards": 1.5,
      "rewards/int_reward_func": 0.5,
      "rewards/soft_format_reward_func": 0.5,
      "rewards/xmlcount_reward_func": 0.75,
      "step": 526
    },
    {
      "completion_length": 473.75,
      "epoch": 0.14606430155210642,
      "grad_norm": 0.35116782784461975,
      "kl": 0.013546721078455448,
      "learning_rate": 4.993046832978722e-06,
      "loss": 0.0,
      "reward": 3.75,
      "reward_std": 2.309401035308838,
      "rewards/confident_score_func": 1.0,
      "rewards/correctness_rewards": 1.0,
      "rewards/int_reward_func": 0.5,
      "rewards/soft_format_reward_func": 0.5,
      "rewards/xmlcount_reward_func": 0.75,
      "step": 527
    },
    {
      "completion_length": 554.0,
      "epoch": 0.14634146341463414,
      "grad_norm": 0.2581903636455536,
      "kl": 0.008545651100575924,
      "learning_rate": 4.993014165916934e-06,
      "loss": 0.0,
      "reward": 4.75,
      "reward_std": 2.0,
      "rewards/confident_score_func": 1.5,
      "rewards/correctness_rewards": 1.5,
      "rewards/int_reward_func": 0.5,
      "rewards/soft_format_reward_func": 0.5,
      "rewards/xmlcount_reward_func": 0.75,
      "step": 528
    },
    {
      "completion_length": 583.0,
      "epoch": 0.14661862527716185,
      "grad_norm": 0.262373685836792,
      "kl": 0.01125812716782093,
      "learning_rate": 4.992981422404772e-06,
      "loss": -0.0,
      "reward": 3.625,
      "reward_std": 1.9311050176620483,
      "rewards/confident_score_func": 0.875,
      "rewards/correctness_rewards": 1.0,
      "rewards/int_reward_func": 0.5,
      "rewards/soft_format_reward_func": 0.5,
      "rewards/xmlcount_reward_func": 0.75,
      "step": 529
    },
    {
      "completion_length": 616.75,
      "epoch": 0.14689578713968957,
      "grad_norm": 0.2554208040237427,
      "kl": 0.012226797640323639,
      "learning_rate": 4.9929486024432405e-06,
      "loss": 0.0,
      "reward": 4.5,
      "reward_std": 1.8929693698883057,
      "rewards/confident_score_func": 1.25,
      "rewards/correctness_rewards": 1.5,
      "rewards/int_reward_func": 0.5,
      "rewards/soft_format_reward_func": 0.5,
      "rewards/xmlcount_reward_func": 0.75,
      "step": 530
    },
    {
      "completion_length": 454.25,
      "epoch": 0.1471729490022173,
      "grad_norm": 0.3536977469921112,
      "kl": 0.01164777297526598,
      "learning_rate": 4.992915706033345e-06,
      "loss": -0.0,
      "reward": 4.75,
      "reward_std": 2.0,
      "rewards/confident_score_func": 1.5,
      "rewards/correctness_rewards": 1.5,
      "rewards/int_reward_func": 0.5,
      "rewards/soft_format_reward_func": 0.5,
      "rewards/xmlcount_reward_func": 0.75,
      "step": 531
    },
    {
      "completion_length": 604.75,
      "epoch": 0.14745011086474502,
      "grad_norm": 0.244077667593956,
      "kl": 0.00902183260768652,
      "learning_rate": 4.9928827331760965e-06,
      "loss": -0.0,
      "reward": 3.375,
      "reward_std": 1.6007810831069946,
      "rewards/confident_score_func": 0.625,
      "rewards/correctness_rewards": 1.0,
      "rewards/int_reward_func": 0.5,
      "rewards/soft_format_reward_func": 0.5,
      "rewards/xmlcount_reward_func": 0.75,
      "step": 532
    },
    {
      "completion_length": 617.25,
      "epoch": 0.14772727272727273,
      "grad_norm": 0.255219429731369,
      "kl": 0.008280010893940926,
      "learning_rate": 4.992849683872504e-06,
      "loss": -0.0,
      "reward": 4.375,
      "reward_std": 1.4930394887924194,
      "rewards/confident_score_func": 1.125,
      "rewards/correctness_rewards": 1.5,
      "rewards/int_reward_func": 0.5,
      "rewards/soft_format_reward_func": 0.5,
      "rewards/xmlcount_reward_func": 0.75,
      "step": 533
    },
    {
      "completion_length": 560.75,
      "epoch": 0.14800443458980045,
      "grad_norm": 0.2375599592924118,
      "kl": 0.008287557400763035,
      "learning_rate": 4.992816558123581e-06,
      "loss": -0.0,
      "reward": 4.4375,
      "reward_std": 1.6754974126815796,
      "rewards/confident_score_func": 1.375,
      "rewards/correctness_rewards": 1.5,
      "rewards/int_reward_func": 0.5,
      "rewards/soft_format_reward_func": 0.375,
      "rewards/xmlcount_reward_func": 0.6875,
      "step": 534
    },
    {
      "completion_length": 517.5,
      "epoch": 0.14828159645232816,
      "grad_norm": 0.26907461881637573,
      "kl": 0.015090258792042732,
      "learning_rate": 4.992783355930345e-06,
      "loss": -0.0,
      "reward": 3.5,
      "reward_std": 2.0615527629852295,
      "rewards/confident_score_func": 0.75,
      "rewards/correctness_rewards": 1.0,
      "rewards/int_reward_func": 0.5,
      "rewards/soft_format_reward_func": 0.5,
      "rewards/xmlcount_reward_func": 0.75,
      "step": 535
    },
    {
      "completion_length": 454.75,
      "epoch": 0.14855875831485588,
      "grad_norm": 0.29815760254859924,
      "kl": 0.011481473222374916,
      "learning_rate": 4.992750077293813e-06,
      "loss": 0.0,
      "reward": 5.5,
      "reward_std": 0.5,
      "rewards/confident_score_func": 1.75,
      "rewards/correctness_rewards": 2.0,
      "rewards/int_reward_func": 0.5,
      "rewards/soft_format_reward_func": 0.5,
      "rewards/xmlcount_reward_func": 0.75,
      "step": 536
    },
    {
      "completion_length": 514.0,
      "epoch": 0.1488359201773836,
      "grad_norm": 0.2734052538871765,
      "kl": 0.010894633829593658,
      "learning_rate": 4.992716722215006e-06,
      "loss": 0.0,
      "reward": 2.625,
      "reward_std": 1.4361406564712524,
      "rewards/confident_score_func": 0.375,
      "rewards/correctness_rewards": 0.5,
      "rewards/int_reward_func": 0.5,
      "rewards/soft_format_reward_func": 0.5,
      "rewards/xmlcount_reward_func": 0.75,
      "step": 537
    },
    {
      "completion_length": 452.0,
      "epoch": 0.1491130820399113,
      "grad_norm": 0.32846489548683167,
      "kl": 0.012017915956676006,
      "learning_rate": 4.992683290694946e-06,
      "loss": 0.0,
      "reward": 3.65625,
      "reward_std": 2.4224965572357178,
      "rewards/confident_score_func": 1.0,
      "rewards/correctness_rewards": 1.0,
      "rewards/int_reward_func": 0.5,
      "rewards/soft_format_reward_func": 0.5,
      "rewards/xmlcount_reward_func": 0.65625,
      "step": 538
    },
    {
      "completion_length": 463.75,
      "epoch": 0.14939024390243902,
      "grad_norm": 0.3012801706790924,
      "kl": 0.011615828610956669,
      "learning_rate": 4.992649782734659e-06,
      "loss": -0.0,
      "reward": 3.75,
      "reward_std": 2.309401035308838,
      "rewards/confident_score_func": 1.0,
      "rewards/correctness_rewards": 1.0,
      "rewards/int_reward_func": 0.5,
      "rewards/soft_format_reward_func": 0.5,
      "rewards/xmlcount_reward_func": 0.75,
      "step": 539
    },
    {
      "completion_length": 530.5,
      "epoch": 0.14966740576496673,
      "grad_norm": 0.2570907771587372,
      "kl": 0.020741106942296028,
      "learning_rate": 4.992616198335173e-06,
      "loss": -0.0,
      "reward": 4.875,
      "reward_std": 1.75,
      "rewards/confident_score_func": 1.625,
      "rewards/correctness_rewards": 1.5,
      "rewards/int_reward_func": 0.5,
      "rewards/soft_format_reward_func": 0.5,
      "rewards/xmlcount_reward_func": 0.75,
      "step": 540
    },
    {
      "completion_length": 530.75,
      "epoch": 0.14994456762749445,
      "grad_norm": 0.2735753059387207,
      "kl": 0.010087276808917522,
      "learning_rate": 4.992582537497516e-06,
      "loss": -0.0,
      "reward": 2.75,
      "reward_std": 2.0,
      "rewards/confident_score_func": 0.5,
      "rewards/correctness_rewards": 0.5,
      "rewards/int_reward_func": 0.5,
      "rewards/soft_format_reward_func": 0.5,
      "rewards/xmlcount_reward_func": 0.75,
      "step": 541
    },
    {
      "completion_length": 597.5,
      "epoch": 0.15022172949002216,
      "grad_norm": 0.2527350187301636,
      "kl": 0.008352112025022507,
      "learning_rate": 4.9925488002227214e-06,
      "loss": 0.0,
      "reward": 2.75,
      "reward_std": 1.0,
      "rewards/confident_score_func": 0.625,
      "rewards/correctness_rewards": 0.5,
      "rewards/int_reward_func": 0.5,
      "rewards/soft_format_reward_func": 0.5,
      "rewards/xmlcount_reward_func": 0.625,
      "step": 542
    },
    {
      "completion_length": 544.5,
      "epoch": 0.1504988913525499,
      "grad_norm": 0.28268077969551086,
      "kl": 0.010395168326795101,
      "learning_rate": 4.992514986511825e-06,
      "loss": -0.0,
      "reward": 2.875,
      "reward_std": 1.9311050176620483,
      "rewards/confident_score_func": 0.625,
      "rewards/correctness_rewards": 0.5,
      "rewards/int_reward_func": 0.5,
      "rewards/soft_format_reward_func": 0.5,
      "rewards/xmlcount_reward_func": 0.75,
      "step": 543
    },
    {
      "completion_length": 496.0,
      "epoch": 0.15077605321507762,
      "grad_norm": 0.2935279905796051,
      "kl": 0.011516474187374115,
      "learning_rate": 4.992481096365862e-06,
      "loss": -0.0,
      "reward": 3.90625,
      "reward_std": 2.13447642326355,
      "rewards/confident_score_func": 1.25,
      "rewards/correctness_rewards": 1.0,
      "rewards/int_reward_func": 0.5,
      "rewards/soft_format_reward_func": 0.5,
      "rewards/xmlcount_reward_func": 0.65625,
      "step": 544
    },
    {
      "completion_length": 514.0,
      "epoch": 0.15105321507760533,
      "grad_norm": 0.0,
      "kl": 0.00806362647563219,
      "learning_rate": 4.992447129785872e-06,
      "loss": 0.0,
      "reward": 5.75,
      "reward_std": 0.0,
      "rewards/confident_score_func": 2.0,
      "rewards/correctness_rewards": 2.0,
      "rewards/int_reward_func": 0.5,
      "rewards/soft_format_reward_func": 0.5,
      "rewards/xmlcount_reward_func": 0.75,
      "step": 545
    },
    {
      "completion_length": 559.5,
      "epoch": 0.15133037694013304,
      "grad_norm": 0.30391356348991394,
      "kl": 0.011520025320351124,
      "learning_rate": 4.992413086772897e-06,
      "loss": 0.0,
      "reward": 4.375,
      "reward_std": 1.4930394887924194,
      "rewards/confident_score_func": 1.125,
      "rewards/correctness_rewards": 1.5,
      "rewards/int_reward_func": 0.5,
      "rewards/soft_format_reward_func": 0.5,
      "rewards/xmlcount_reward_func": 0.75,
      "step": 546
    },
    {
      "completion_length": 526.25,
      "epoch": 0.15160753880266076,
      "grad_norm": 0.0,
      "kl": 0.010381520725786686,
      "learning_rate": 4.992378967327981e-06,
      "loss": 0.0,
      "reward": 1.75,
      "reward_std": 0.0,
      "rewards/confident_score_func": 0.0,
      "rewards/correctness_rewards": 0.0,
      "rewards/int_reward_func": 0.5,
      "rewards/soft_format_reward_func": 0.5,
      "rewards/xmlcount_reward_func": 0.75,
      "step": 547
    },
    {
      "completion_length": 659.75,
      "epoch": 0.15188470066518847,
      "grad_norm": 0.18137741088867188,
      "kl": 0.007755795959383249,
      "learning_rate": 4.99234477145217e-06,
      "loss": 0.0,
      "reward": 4.5,
      "reward_std": 1.8929693698883057,
      "rewards/confident_score_func": 1.25,
      "rewards/correctness_rewards": 1.5,
      "rewards/int_reward_func": 0.5,
      "rewards/soft_format_reward_func": 0.5,
      "rewards/xmlcount_reward_func": 0.75,
      "step": 548
    },
    {
      "completion_length": 487.75,
      "epoch": 0.15216186252771619,
      "grad_norm": 0.26786279678344727,
      "kl": 0.010686397552490234,
      "learning_rate": 4.9923104991465135e-06,
      "loss": 0.0,
      "reward": 4.5,
      "reward_std": 1.8929693698883057,
      "rewards/confident_score_func": 1.25,
      "rewards/correctness_rewards": 1.5,
      "rewards/int_reward_func": 0.5,
      "rewards/soft_format_reward_func": 0.5,
      "rewards/xmlcount_reward_func": 0.75,
      "step": 549
    },
    {
      "completion_length": 466.25,
      "epoch": 0.1524390243902439,
      "grad_norm": 0.33955177664756775,
      "kl": 0.011687343008816242,
      "learning_rate": 4.99227615041206e-06,
      "loss": -0.0,
      "reward": 2.75,
      "reward_std": 2.0,
      "rewards/confident_score_func": 0.5,
      "rewards/correctness_rewards": 0.5,
      "rewards/int_reward_func": 0.5,
      "rewards/soft_format_reward_func": 0.5,
      "rewards/xmlcount_reward_func": 0.75,
      "step": 550
    },
    {
      "completion_length": 460.0,
      "epoch": 0.1527161862527716,
      "grad_norm": 0.2585194706916809,
      "kl": 0.011075504124164581,
      "learning_rate": 4.992241725249866e-06,
      "loss": 0.0,
      "reward": 4.875,
      "reward_std": 1.75,
      "rewards/confident_score_func": 1.625,
      "rewards/correctness_rewards": 1.5,
      "rewards/int_reward_func": 0.5,
      "rewards/soft_format_reward_func": 0.5,
      "rewards/xmlcount_reward_func": 0.75,
      "step": 551
    },
    {
      "completion_length": 472.5,
      "epoch": 0.15299334811529933,
      "grad_norm": 0.34748926758766174,
      "kl": 0.011733915656805038,
      "learning_rate": 4.992207223660985e-06,
      "loss": 0.0,
      "reward": 4.625,
      "reward_std": 1.6520190238952637,
      "rewards/confident_score_func": 1.375,
      "rewards/correctness_rewards": 1.5,
      "rewards/int_reward_func": 0.5,
      "rewards/soft_format_reward_func": 0.5,
      "rewards/xmlcount_reward_func": 0.75,
      "step": 552
    },
    {
      "completion_length": 488.0,
      "epoch": 0.15327050997782704,
      "grad_norm": 0.3018478751182556,
      "kl": 0.012888339348137379,
      "learning_rate": 4.992172645646477e-06,
      "loss": 0.0,
      "reward": 3.25,
      "reward_std": 1.7320507764816284,
      "rewards/confident_score_func": 0.5,
      "rewards/correctness_rewards": 1.0,
      "rewards/int_reward_func": 0.5,
      "rewards/soft_format_reward_func": 0.5,
      "rewards/xmlcount_reward_func": 0.75,
      "step": 553
    },
    {
      "completion_length": 486.5,
      "epoch": 0.15354767184035475,
      "grad_norm": 0.32259300351142883,
      "kl": 0.008902732282876968,
      "learning_rate": 4.9921379912074e-06,
      "loss": -0.0,
      "reward": 3.75,
      "reward_std": 2.309401035308838,
      "rewards/confident_score_func": 1.0,
      "rewards/correctness_rewards": 1.0,
      "rewards/int_reward_func": 0.5,
      "rewards/soft_format_reward_func": 0.5,
      "rewards/xmlcount_reward_func": 0.75,
      "step": 554
    },
    {
      "completion_length": 532.75,
      "epoch": 0.1538248337028825,
      "grad_norm": 0.3468951880931854,
      "kl": 0.023253489285707474,
      "learning_rate": 4.992103260344818e-06,
      "loss": 0.0,
      "reward": 4.75,
      "reward_std": 2.0,
      "rewards/confident_score_func": 1.5,
      "rewards/correctness_rewards": 1.5,
      "rewards/int_reward_func": 0.5,
      "rewards/soft_format_reward_func": 0.5,
      "rewards/xmlcount_reward_func": 0.75,
      "step": 555
    },
    {
      "completion_length": 528.0,
      "epoch": 0.1541019955654102,
      "grad_norm": 0.31509578227996826,
      "kl": 0.008939484134316444,
      "learning_rate": 4.992068453059796e-06,
      "loss": 0.0,
      "reward": 4.75,
      "reward_std": 2.0,
      "rewards/confident_score_func": 1.5,
      "rewards/correctness_rewards": 1.5,
      "rewards/int_reward_func": 0.5,
      "rewards/soft_format_reward_func": 0.5,
      "rewards/xmlcount_reward_func": 0.75,
      "step": 556
    },
    {
      "completion_length": 522.25,
      "epoch": 0.15437915742793792,
      "grad_norm": 0.26434117555618286,
      "kl": 0.011230683885514736,
      "learning_rate": 4.9920335693534016e-06,
      "loss": 0.0,
      "reward": 3.75,
      "reward_std": 1.7795131206512451,
      "rewards/confident_score_func": 1.0,
      "rewards/correctness_rewards": 1.0,
      "rewards/int_reward_func": 0.5,
      "rewards/soft_format_reward_func": 0.5,
      "rewards/xmlcount_reward_func": 0.75,
      "step": 557
    },
    {
      "completion_length": 467.25,
      "epoch": 0.15465631929046564,
      "grad_norm": 0.3097941279411316,
      "kl": 0.013999595306813717,
      "learning_rate": 4.9919986092267034e-06,
      "loss": -0.0,
      "reward": 1.625,
      "reward_std": 0.25,
      "rewards/confident_score_func": 0.0,
      "rewards/correctness_rewards": 0.0,
      "rewards/int_reward_func": 0.5,
      "rewards/soft_format_reward_func": 0.375,
      "rewards/xmlcount_reward_func": 0.75,
      "step": 558
    },
    {
      "completion_length": 521.0,
      "epoch": 0.15493348115299335,
      "grad_norm": 0.3490343391895294,
      "kl": 0.009827574715018272,
      "learning_rate": 4.991963572680775e-06,
      "loss": 0.0,
      "reward": 3.75,
      "reward_std": 1.7795131206512451,
      "rewards/confident_score_func": 1.0,
      "rewards/correctness_rewards": 1.0,
      "rewards/int_reward_func": 0.5,
      "rewards/soft_format_reward_func": 0.5,
      "rewards/xmlcount_reward_func": 0.75,
      "step": 559
    },
    {
      "completion_length": 544.0,
      "epoch": 0.15521064301552107,
      "grad_norm": 0.25716906785964966,
      "kl": 0.01039281114935875,
      "learning_rate": 4.99192845971669e-06,
      "loss": -0.0,
      "reward": 3.5,
      "reward_std": 2.0615527629852295,
      "rewards/confident_score_func": 0.75,
      "rewards/correctness_rewards": 1.0,
      "rewards/int_reward_func": 0.5,
      "rewards/soft_format_reward_func": 0.5,
      "rewards/xmlcount_reward_func": 0.75,
      "step": 560
    },
    {
      "completion_length": 656.0,
      "epoch": 0.15548780487804878,
      "grad_norm": 0.28156575560569763,
      "kl": 0.0088484613224864,
      "learning_rate": 4.991893270335526e-06,
      "loss": -0.0,
      "reward": 3.0,
      "reward_std": 1.5,
      "rewards/confident_score_func": 0.25,
      "rewards/correctness_rewards": 1.0,
      "rewards/int_reward_func": 0.5,
      "rewards/soft_format_reward_func": 0.5,
      "rewards/xmlcount_reward_func": 0.75,
      "step": 561
    },
    {
      "completion_length": 553.25,
      "epoch": 0.1557649667405765,
      "grad_norm": 0.24885910749435425,
      "kl": 0.010102292522788048,
      "learning_rate": 4.99185800453836e-06,
      "loss": 0.0,
      "reward": 3.0,
      "reward_std": 1.8484227657318115,
      "rewards/confident_score_func": 0.75,
      "rewards/correctness_rewards": 0.5,
      "rewards/int_reward_func": 0.5,
      "rewards/soft_format_reward_func": 0.5,
      "rewards/xmlcount_reward_func": 0.75,
      "step": 562
    },
    {
      "completion_length": 592.75,
      "epoch": 0.1560421286031042,
      "grad_norm": 0.23886214196681976,
      "kl": 0.008565710857510567,
      "learning_rate": 4.991822662326276e-06,
      "loss": 0.0,
      "reward": 4.5,
      "reward_std": 1.8929693698883057,
      "rewards/confident_score_func": 1.25,
      "rewards/correctness_rewards": 1.5,
      "rewards/int_reward_func": 0.5,
      "rewards/soft_format_reward_func": 0.5,
      "rewards/xmlcount_reward_func": 0.75,
      "step": 563
    },
    {
      "completion_length": 493.0,
      "epoch": 0.15631929046563192,
      "grad_norm": 0.28623223304748535,
      "kl": 0.011345049366354942,
      "learning_rate": 4.9917872437003554e-06,
      "loss": 0.0,
      "reward": 5.5,
      "reward_std": 0.5,
      "rewards/confident_score_func": 1.75,
      "rewards/correctness_rewards": 2.0,
      "rewards/int_reward_func": 0.5,
      "rewards/soft_format_reward_func": 0.5,
      "rewards/xmlcount_reward_func": 0.75,
      "step": 564
    },
    {
      "completion_length": 524.5,
      "epoch": 0.15659645232815964,
      "grad_norm": 0.32436177134513855,
      "kl": 0.009614119306206703,
      "learning_rate": 4.991751748661687e-06,
      "loss": 0.0,
      "reward": 4.25,
      "reward_std": 1.7320507764816284,
      "rewards/confident_score_func": 1.0,
      "rewards/correctness_rewards": 1.5,
      "rewards/int_reward_func": 0.5,
      "rewards/soft_format_reward_func": 0.5,
      "rewards/xmlcount_reward_func": 0.75,
      "step": 565
    },
    {
      "completion_length": 507.0,
      "epoch": 0.15687361419068735,
      "grad_norm": 0.257015585899353,
      "kl": 0.011903928592801094,
      "learning_rate": 4.991716177211357e-06,
      "loss": -0.0,
      "reward": 5.0,
      "reward_std": 0.5,
      "rewards/confident_score_func": 1.25,
      "rewards/correctness_rewards": 2.0,
      "rewards/int_reward_func": 0.5,
      "rewards/soft_format_reward_func": 0.5,
      "rewards/xmlcount_reward_func": 0.75,
      "step": 566
    },
    {
      "completion_length": 518.5,
      "epoch": 0.1571507760532151,
      "grad_norm": 0.26851359009742737,
      "kl": 0.021136531606316566,
      "learning_rate": 4.991680529350458e-06,
      "loss": 0.0,
      "reward": 2.625,
      "reward_std": 1.4361406564712524,
      "rewards/confident_score_func": 0.375,
      "rewards/correctness_rewards": 0.5,
      "rewards/int_reward_func": 0.5,
      "rewards/soft_format_reward_func": 0.5,
      "rewards/xmlcount_reward_func": 0.75,
      "step": 567
    },
    {
      "completion_length": 548.75,
      "epoch": 0.1574279379157428,
      "grad_norm": 0.28408876061439514,
      "kl": 0.011704757809638977,
      "learning_rate": 4.9916448050800815e-06,
      "loss": -0.0,
      "reward": 3.875,
      "reward_std": 2.1746647357940674,
      "rewards/confident_score_func": 1.125,
      "rewards/correctness_rewards": 1.0,
      "rewards/int_reward_func": 0.5,
      "rewards/soft_format_reward_func": 0.5,
      "rewards/xmlcount_reward_func": 0.75,
      "step": 568
    },
    {
      "completion_length": 567.75,
      "epoch": 0.15770509977827052,
      "grad_norm": 0.30359533429145813,
      "kl": 0.018905548378825188,
      "learning_rate": 4.991609004401324e-06,
      "loss": -0.0,
      "reward": 5.5,
      "reward_std": 0.5,
      "rewards/confident_score_func": 1.75,
      "rewards/correctness_rewards": 2.0,
      "rewards/int_reward_func": 0.5,
      "rewards/soft_format_reward_func": 0.5,
      "rewards/xmlcount_reward_func": 0.75,
      "step": 569
    },
    {
      "completion_length": 575.25,
      "epoch": 0.15798226164079823,
      "grad_norm": 0.297054648399353,
      "kl": 0.009861034341156483,
      "learning_rate": 4.991573127315284e-06,
      "loss": 0.0,
      "reward": 3.75,
      "reward_std": 1.7795131206512451,
      "rewards/confident_score_func": 1.0,
      "rewards/correctness_rewards": 1.0,
      "rewards/int_reward_func": 0.5,
      "rewards/soft_format_reward_func": 0.5,
      "rewards/xmlcount_reward_func": 0.75,
      "step": 570
    },
    {
      "completion_length": 540.75,
      "epoch": 0.15825942350332595,
      "grad_norm": 0.27634549140930176,
      "kl": 0.01018818560987711,
      "learning_rate": 4.99153717382306e-06,
      "loss": 0.0,
      "reward": 2.875,
      "reward_std": 1.9311050176620483,
      "rewards/confident_score_func": 0.625,
      "rewards/correctness_rewards": 0.5,
      "rewards/int_reward_func": 0.5,
      "rewards/soft_format_reward_func": 0.5,
      "rewards/xmlcount_reward_func": 0.75,
      "step": 571
    },
    {
      "completion_length": 611.5,
      "epoch": 0.15853658536585366,
      "grad_norm": 0.30012089014053345,
      "kl": 0.011986632831394672,
      "learning_rate": 4.991501143925755e-06,
      "loss": -0.0,
      "reward": 4.0,
      "reward_std": 2.020725965499878,
      "rewards/confident_score_func": 1.25,
      "rewards/correctness_rewards": 1.0,
      "rewards/int_reward_func": 0.5,
      "rewards/soft_format_reward_func": 0.5,
      "rewards/xmlcount_reward_func": 0.75,
      "step": 572
    },
    {
      "completion_length": 499.75,
      "epoch": 0.15881374722838137,
      "grad_norm": 0.2884584665298462,
      "kl": 0.012602191418409348,
      "learning_rate": 4.991465037624475e-06,
      "loss": -0.0,
      "reward": 2.875,
      "reward_std": 1.973786473274231,
      "rewards/confident_score_func": 0.75,
      "rewards/correctness_rewards": 0.5,
      "rewards/int_reward_func": 0.5,
      "rewards/soft_format_reward_func": 0.5,
      "rewards/xmlcount_reward_func": 0.625,
      "step": 573
    },
    {
      "completion_length": 521.75,
      "epoch": 0.1590909090909091,
      "grad_norm": 0.307699054479599,
      "kl": 0.009974922984838486,
      "learning_rate": 4.991428854920327e-06,
      "loss": -0.0,
      "reward": 3.25,
      "reward_std": 1.7320507764816284,
      "rewards/confident_score_func": 0.5,
      "rewards/correctness_rewards": 1.0,
      "rewards/int_reward_func": 0.5,
      "rewards/soft_format_reward_func": 0.5,
      "rewards/xmlcount_reward_func": 0.75,
      "step": 574
    },
    {
      "completion_length": 485.75,
      "epoch": 0.1593680709534368,
      "grad_norm": 0.29446256160736084,
      "kl": 0.013076583854854107,
      "learning_rate": 4.991392595814419e-06,
      "loss": 0.0,
      "reward": 4.875,
      "reward_std": 1.75,
      "rewards/confident_score_func": 1.625,
      "rewards/correctness_rewards": 1.5,
      "rewards/int_reward_func": 0.5,
      "rewards/soft_format_reward_func": 0.5,
      "rewards/xmlcount_reward_func": 0.75,
      "step": 575
    },
    {
      "completion_length": 480.0,
      "epoch": 0.15964523281596452,
      "grad_norm": 0.0,
      "kl": 0.016554081812500954,
      "learning_rate": 4.991356260307865e-06,
      "loss": 0.0,
      "reward": 5.75,
      "reward_std": 0.0,
      "rewards/confident_score_func": 2.0,
      "rewards/correctness_rewards": 2.0,
      "rewards/int_reward_func": 0.5,
      "rewards/soft_format_reward_func": 0.5,
      "rewards/xmlcount_reward_func": 0.75,
      "step": 576
    },
    {
      "completion_length": 473.5,
      "epoch": 0.15992239467849223,
      "grad_norm": 0.28367477655410767,
      "kl": 0.00996217131614685,
      "learning_rate": 4.991319848401777e-06,
      "loss": 0.0,
      "reward": 4.75,
      "reward_std": 2.0,
      "rewards/confident_score_func": 1.5,
      "rewards/correctness_rewards": 1.5,
      "rewards/int_reward_func": 0.5,
      "rewards/soft_format_reward_func": 0.5,
      "rewards/xmlcount_reward_func": 0.75,
      "step": 577
    },
    {
      "completion_length": 435.0,
      "epoch": 0.16019955654101994,
      "grad_norm": 0.3161223232746124,
      "kl": 0.012582499533891678,
      "learning_rate": 4.991283360097275e-06,
      "loss": -0.0,
      "reward": 3.25,
      "reward_std": 1.7795131206512451,
      "rewards/confident_score_func": 0.625,
      "rewards/correctness_rewards": 1.0,
      "rewards/int_reward_func": 0.375,
      "rewards/soft_format_reward_func": 0.5,
      "rewards/xmlcount_reward_func": 0.75,
      "step": 578
    },
    {
      "completion_length": 436.0,
      "epoch": 0.16047671840354769,
      "grad_norm": 0.30917447805404663,
      "kl": 0.013670515269041061,
      "learning_rate": 4.991246795395473e-06,
      "loss": 0.0,
      "reward": 4.75,
      "reward_std": 2.0,
      "rewards/confident_score_func": 1.5,
      "rewards/correctness_rewards": 1.5,
      "rewards/int_reward_func": 0.5,
      "rewards/soft_format_reward_func": 0.5,
      "rewards/xmlcount_reward_func": 0.75,
      "step": 579
    },
    {
      "completion_length": 473.5,
      "epoch": 0.1607538802660754,
      "grad_norm": 0.0,
      "kl": 0.013224879279732704,
      "learning_rate": 4.991210154297497e-06,
      "loss": 0.0,
      "reward": 5.75,
      "reward_std": 0.0,
      "rewards/confident_score_func": 2.0,
      "rewards/correctness_rewards": 2.0,
      "rewards/int_reward_func": 0.5,
      "rewards/soft_format_reward_func": 0.5,
      "rewards/xmlcount_reward_func": 0.75,
      "step": 580
    },
    {
      "completion_length": 562.25,
      "epoch": 0.1610310421286031,
      "grad_norm": 0.3973218500614166,
      "kl": 0.02502482570707798,
      "learning_rate": 4.991173436804468e-06,
      "loss": 0.0,
      "reward": 4.875,
      "reward_std": 1.75,
      "rewards/confident_score_func": 1.625,
      "rewards/correctness_rewards": 1.5,
      "rewards/int_reward_func": 0.5,
      "rewards/soft_format_reward_func": 0.5,
      "rewards/xmlcount_reward_func": 0.75,
      "step": 581
    },
    {
      "completion_length": 530.0,
      "epoch": 0.16130820399113083,
      "grad_norm": 0.2802339792251587,
      "kl": 0.021899983286857605,
      "learning_rate": 4.991136642917514e-06,
      "loss": -0.0,
      "reward": 1.59375,
      "reward_std": 0.3125,
      "rewards/confident_score_func": 0.0,
      "rewards/correctness_rewards": 0.0,
      "rewards/int_reward_func": 0.5,
      "rewards/soft_format_reward_func": 0.375,
      "rewards/xmlcount_reward_func": 0.71875,
      "step": 582
    },
    {
      "completion_length": 570.75,
      "epoch": 0.16158536585365854,
      "grad_norm": 0.251929372549057,
      "kl": 0.013681888580322266,
      "learning_rate": 4.991099772637761e-06,
      "loss": -0.0,
      "reward": 3.5,
      "reward_std": 2.0615527629852295,
      "rewards/confident_score_func": 0.75,
      "rewards/correctness_rewards": 1.0,
      "rewards/int_reward_func": 0.5,
      "rewards/soft_format_reward_func": 0.5,
      "rewards/xmlcount_reward_func": 0.75,
      "step": 583
    },
    {
      "completion_length": 660.0,
      "epoch": 0.16186252771618626,
      "grad_norm": 0.0,
      "kl": 0.010052117519080639,
      "learning_rate": 4.991062825966341e-06,
      "loss": 0.0,
      "reward": 5.75,
      "reward_std": 0.0,
      "rewards/confident_score_func": 2.0,
      "rewards/correctness_rewards": 2.0,
      "rewards/int_reward_func": 0.5,
      "rewards/soft_format_reward_func": 0.5,
      "rewards/xmlcount_reward_func": 0.75,
      "step": 584
    },
    {
      "completion_length": 466.75,
      "epoch": 0.16213968957871397,
      "grad_norm": 0.266069620847702,
      "kl": 0.013937646523118019,
      "learning_rate": 4.991025802904386e-06,
      "loss": 0.0,
      "reward": 4.875,
      "reward_std": 1.75,
      "rewards/confident_score_func": 1.625,
      "rewards/correctness_rewards": 1.5,
      "rewards/int_reward_func": 0.5,
      "rewards/soft_format_reward_func": 0.5,
      "rewards/xmlcount_reward_func": 0.75,
      "step": 585
    },
    {
      "completion_length": 588.75,
      "epoch": 0.16241685144124168,
      "grad_norm": 0.258294016122818,
      "kl": 0.02581559307873249,
      "learning_rate": 4.9909887034530325e-06,
      "loss": -0.0,
      "reward": 2.875,
      "reward_std": 1.9311050176620483,
      "rewards/confident_score_func": 0.625,
      "rewards/correctness_rewards": 0.5,
      "rewards/int_reward_func": 0.5,
      "rewards/soft_format_reward_func": 0.5,
      "rewards/xmlcount_reward_func": 0.75,
      "step": 586
    },
    {
      "completion_length": 603.5,
      "epoch": 0.1626940133037694,
      "grad_norm": 0.2175741195678711,
      "kl": 0.01316547580063343,
      "learning_rate": 4.990951527613418e-06,
      "loss": -0.0,
      "reward": 2.75,
      "reward_std": 2.0,
      "rewards/confident_score_func": 0.5,
      "rewards/correctness_rewards": 0.5,
      "rewards/int_reward_func": 0.5,
      "rewards/soft_format_reward_func": 0.5,
      "rewards/xmlcount_reward_func": 0.75,
      "step": 587
    },
    {
      "completion_length": 495.75,
      "epoch": 0.1629711751662971,
      "grad_norm": 0.2710520625114441,
      "kl": 0.013409608043730259,
      "learning_rate": 4.9909142753866826e-06,
      "loss": -0.0,
      "reward": 2.75,
      "reward_std": 2.0,
      "rewards/confident_score_func": 0.5,
      "rewards/correctness_rewards": 0.5,
      "rewards/int_reward_func": 0.5,
      "rewards/soft_format_reward_func": 0.5,
      "rewards/xmlcount_reward_func": 0.75,
      "step": 588
    },
    {
      "completion_length": 540.75,
      "epoch": 0.16324833702882482,
      "grad_norm": 0.2405608594417572,
      "kl": 0.014538454823195934,
      "learning_rate": 4.990876946773967e-06,
      "loss": -0.0,
      "reward": 1.875,
      "reward_std": 0.25,
      "rewards/confident_score_func": 0.125,
      "rewards/correctness_rewards": 0.0,
      "rewards/int_reward_func": 0.5,
      "rewards/soft_format_reward_func": 0.5,
      "rewards/xmlcount_reward_func": 0.75,
      "step": 589
    },
    {
      "completion_length": 495.25,
      "epoch": 0.16352549889135254,
      "grad_norm": 0.0,
      "kl": 0.013090737164020538,
      "learning_rate": 4.990839541776417e-06,
      "loss": 0.0,
      "reward": 5.75,
      "reward_std": 0.0,
      "rewards/confident_score_func": 2.0,
      "rewards/correctness_rewards": 2.0,
      "rewards/int_reward_func": 0.5,
      "rewards/soft_format_reward_func": 0.5,
      "rewards/xmlcount_reward_func": 0.75,
      "step": 590
    },
    {
      "completion_length": 500.25,
      "epoch": 0.16380266075388025,
      "grad_norm": 0.36328843235969543,
      "kl": 0.011497433297336102,
      "learning_rate": 4.990802060395182e-06,
      "loss": 0.0,
      "reward": 4.75,
      "reward_std": 2.0,
      "rewards/confident_score_func": 1.5,
      "rewards/correctness_rewards": 1.5,
      "rewards/int_reward_func": 0.5,
      "rewards/soft_format_reward_func": 0.5,
      "rewards/xmlcount_reward_func": 0.75,
      "step": 591
    },
    {
      "completion_length": 571.0,
      "epoch": 0.164079822616408,
      "grad_norm": 0.27580806612968445,
      "kl": 0.012459410354495049,
      "learning_rate": 4.990764502631408e-06,
      "loss": 0.0,
      "reward": 4.25,
      "reward_std": 1.7320507764816284,
      "rewards/confident_score_func": 1.0,
      "rewards/correctness_rewards": 1.5,
      "rewards/int_reward_func": 0.5,
      "rewards/soft_format_reward_func": 0.5,
      "rewards/xmlcount_reward_func": 0.75,
      "step": 592
    },
    {
      "completion_length": 497.25,
      "epoch": 0.1643569844789357,
      "grad_norm": 0.0,
      "kl": 0.013315794989466667,
      "learning_rate": 4.9907268684862486e-06,
      "loss": 0.0,
      "reward": 1.75,
      "reward_std": 0.0,
      "rewards/confident_score_func": 0.0,
      "rewards/correctness_rewards": 0.0,
      "rewards/int_reward_func": 0.5,
      "rewards/soft_format_reward_func": 0.5,
      "rewards/xmlcount_reward_func": 0.75,
      "step": 593
    },
    {
      "completion_length": 573.75,
      "epoch": 0.16463414634146342,
      "grad_norm": 0.27350330352783203,
      "kl": 0.011269363574683666,
      "learning_rate": 4.990689157960856e-06,
      "loss": -0.0,
      "reward": 3.875,
      "reward_std": 2.1746647357940674,
      "rewards/confident_score_func": 1.125,
      "rewards/correctness_rewards": 1.0,
      "rewards/int_reward_func": 0.5,
      "rewards/soft_format_reward_func": 0.5,
      "rewards/xmlcount_reward_func": 0.75,
      "step": 594
    },
    {
      "completion_length": 531.5,
      "epoch": 0.16491130820399114,
      "grad_norm": 0.0,
      "kl": 0.01219314057379961,
      "learning_rate": 4.99065137105639e-06,
      "loss": 0.0,
      "reward": 5.75,
      "reward_std": 0.0,
      "rewards/confident_score_func": 2.0,
      "rewards/correctness_rewards": 2.0,
      "rewards/int_reward_func": 0.5,
      "rewards/soft_format_reward_func": 0.5,
      "rewards/xmlcount_reward_func": 0.75,
      "step": 595
    },
    {
      "completion_length": 550.25,
      "epoch": 0.16518847006651885,
      "grad_norm": 0.26318472623825073,
      "kl": 0.018382603302598,
      "learning_rate": 4.990613507774006e-06,
      "loss": 0.0,
      "reward": 2.75,
      "reward_std": 2.0,
      "rewards/confident_score_func": 0.5,
      "rewards/correctness_rewards": 0.5,
      "rewards/int_reward_func": 0.5,
      "rewards/soft_format_reward_func": 0.5,
      "rewards/xmlcount_reward_func": 0.75,
      "step": 596
    },
    {
      "completion_length": 524.5,
      "epoch": 0.16546563192904656,
      "grad_norm": 0.296364426612854,
      "kl": 0.017207426950335503,
      "learning_rate": 4.990575568114866e-06,
      "loss": -0.0,
      "reward": 3.875,
      "reward_std": 2.1746647357940674,
      "rewards/confident_score_func": 1.125,
      "rewards/correctness_rewards": 1.0,
      "rewards/int_reward_func": 0.5,
      "rewards/soft_format_reward_func": 0.5,
      "rewards/xmlcount_reward_func": 0.75,
      "step": 597
    },
    {
      "completion_length": 503.0,
      "epoch": 0.16574279379157428,
      "grad_norm": 0.3374629020690918,
      "kl": 0.03152107447385788,
      "learning_rate": 4.990537552080135e-06,
      "loss": 0.0,
      "reward": 3.71875,
      "reward_std": 1.8153712749481201,
      "rewards/confident_score_func": 0.625,
      "rewards/correctness_rewards": 1.5,
      "rewards/int_reward_func": 0.5,
      "rewards/soft_format_reward_func": 0.375,
      "rewards/xmlcount_reward_func": 0.71875,
      "step": 598
    },
    {
      "completion_length": 619.75,
      "epoch": 0.166019955654102,
      "grad_norm": 0.2439812272787094,
      "kl": 0.012068821117281914,
      "learning_rate": 4.990499459670977e-06,
      "loss": -0.0,
      "reward": 4.75,
      "reward_std": 2.0,
      "rewards/confident_score_func": 1.5,
      "rewards/correctness_rewards": 1.5,
      "rewards/int_reward_func": 0.5,
      "rewards/soft_format_reward_func": 0.5,
      "rewards/xmlcount_reward_func": 0.75,
      "step": 599
    },
    {
      "completion_length": 861.25,
      "epoch": 0.1662971175166297,
      "grad_norm": 0.2447240650653839,
      "kl": 0.010713434778153896,
      "learning_rate": 4.99046129088856e-06,
      "loss": 0.0,
      "reward": 3.84375,
      "reward_std": 3.180957317352295,
      "rewards/confident_score_func": 1.0,
      "rewards/correctness_rewards": 1.5,
      "rewards/int_reward_func": 0.375,
      "rewards/soft_format_reward_func": 0.375,
      "rewards/xmlcount_reward_func": 0.59375,
      "step": 600
    },
    {
      "completion_length": 454.0,
      "epoch": 0.16657427937915742,
      "grad_norm": 0.31299465894699097,
      "kl": 0.02412821166217327,
      "learning_rate": 4.990423045734057e-06,
      "loss": 0.0,
      "reward": 4.875,
      "reward_std": 1.75,
      "rewards/confident_score_func": 1.625,
      "rewards/correctness_rewards": 1.5,
      "rewards/int_reward_func": 0.5,
      "rewards/soft_format_reward_func": 0.5,
      "rewards/xmlcount_reward_func": 0.75,
      "step": 601
    },
    {
      "completion_length": 493.5,
      "epoch": 0.16685144124168513,
      "grad_norm": 0.28118208050727844,
      "kl": 0.019647110253572464,
      "learning_rate": 4.9903847242086375e-06,
      "loss": 0.0,
      "reward": 2.5,
      "reward_std": 1.5,
      "rewards/confident_score_func": 0.25,
      "rewards/correctness_rewards": 0.5,
      "rewards/int_reward_func": 0.5,
      "rewards/soft_format_reward_func": 0.5,
      "rewards/xmlcount_reward_func": 0.75,
      "step": 602
    },
    {
      "completion_length": 473.75,
      "epoch": 0.16712860310421285,
      "grad_norm": 0.3301386833190918,
      "kl": 0.017233913764357567,
      "learning_rate": 4.9903463263134784e-06,
      "loss": 0.0,
      "reward": 3.75,
      "reward_std": 2.309401035308838,
      "rewards/confident_score_func": 1.0,
      "rewards/correctness_rewards": 1.0,
      "rewards/int_reward_func": 0.5,
      "rewards/soft_format_reward_func": 0.5,
      "rewards/xmlcount_reward_func": 0.75,
      "step": 603
    },
    {
      "completion_length": 538.75,
      "epoch": 0.1674057649667406,
      "grad_norm": 0.25734275579452515,
      "kl": 0.011503493413329124,
      "learning_rate": 4.9903078520497585e-06,
      "loss": 0.0,
      "reward": 2.875,
      "reward_std": 1.9311050176620483,
      "rewards/confident_score_func": 0.625,
      "rewards/correctness_rewards": 0.5,
      "rewards/int_reward_func": 0.5,
      "rewards/soft_format_reward_func": 0.5,
      "rewards/xmlcount_reward_func": 0.75,
      "step": 604
    },
    {
      "completion_length": 462.5,
      "epoch": 0.1676829268292683,
      "grad_norm": 0.286688894033432,
      "kl": 0.014761514961719513,
      "learning_rate": 4.990269301418655e-06,
      "loss": -0.0,
      "reward": 2.875,
      "reward_std": 1.9311050176620483,
      "rewards/confident_score_func": 0.625,
      "rewards/correctness_rewards": 0.5,
      "rewards/int_reward_func": 0.5,
      "rewards/soft_format_reward_func": 0.5,
      "rewards/xmlcount_reward_func": 0.75,
      "step": 605
    },
    {
      "completion_length": 466.0,
      "epoch": 0.16796008869179602,
      "grad_norm": 0.29520344734191895,
      "kl": 0.01951587200164795,
      "learning_rate": 4.990230674421352e-06,
      "loss": -0.0,
      "reward": 3.5,
      "reward_std": 2.0615527629852295,
      "rewards/confident_score_func": 0.75,
      "rewards/correctness_rewards": 1.0,
      "rewards/int_reward_func": 0.5,
      "rewards/soft_format_reward_func": 0.5,
      "rewards/xmlcount_reward_func": 0.75,
      "step": 606
    },
    {
      "completion_length": 497.0,
      "epoch": 0.16823725055432373,
      "grad_norm": 0.3253265619277954,
      "kl": 0.012495821341872215,
      "learning_rate": 4.990191971059033e-06,
      "loss": 0.0,
      "reward": 4.375,
      "reward_std": 2.136000871658325,
      "rewards/confident_score_func": 1.25,
      "rewards/correctness_rewards": 1.5,
      "rewards/int_reward_func": 0.5,
      "rewards/soft_format_reward_func": 0.5,
      "rewards/xmlcount_reward_func": 0.625,
      "step": 607
    },
    {
      "completion_length": 473.0,
      "epoch": 0.16851441241685144,
      "grad_norm": 0.30183103680610657,
      "kl": 0.014760475605726242,
      "learning_rate": 4.990153191332885e-06,
      "loss": -0.0,
      "reward": 4.75,
      "reward_std": 2.0,
      "rewards/confident_score_func": 1.5,
      "rewards/correctness_rewards": 1.5,
      "rewards/int_reward_func": 0.5,
      "rewards/soft_format_reward_func": 0.5,
      "rewards/xmlcount_reward_func": 0.75,
      "step": 608
    },
    {
      "completion_length": 504.5,
      "epoch": 0.16879157427937916,
      "grad_norm": 0.27625229954719543,
      "kl": 0.015464521944522858,
      "learning_rate": 4.990114335244097e-06,
      "loss": 0.0,
      "reward": 4.0,
      "reward_std": 2.0615527629852295,
      "rewards/confident_score_func": 0.75,
      "rewards/correctness_rewards": 1.5,
      "rewards/int_reward_func": 0.5,
      "rewards/soft_format_reward_func": 0.5,
      "rewards/xmlcount_reward_func": 0.75,
      "step": 609
    },
    {
      "completion_length": 509.0,
      "epoch": 0.16906873614190687,
      "grad_norm": 0.24063682556152344,
      "kl": 0.015493592247366905,
      "learning_rate": 4.9900754027938615e-06,
      "loss": 0.0,
      "reward": 4.75,
      "reward_std": 2.0,
      "rewards/confident_score_func": 1.5,
      "rewards/correctness_rewards": 1.5,
      "rewards/int_reward_func": 0.5,
      "rewards/soft_format_reward_func": 0.5,
      "rewards/xmlcount_reward_func": 0.75,
      "step": 610
    },
    {
      "completion_length": 484.0,
      "epoch": 0.1693458980044346,
      "grad_norm": 0.27927127480506897,
      "kl": 0.016056960448622704,
      "learning_rate": 4.990036393983372e-06,
      "loss": 0.0,
      "reward": 4.75,
      "reward_std": 2.0,
      "rewards/confident_score_func": 1.5,
      "rewards/correctness_rewards": 1.5,
      "rewards/int_reward_func": 0.5,
      "rewards/soft_format_reward_func": 0.5,
      "rewards/xmlcount_reward_func": 0.75,
      "step": 611
    },
    {
      "completion_length": 497.5,
      "epoch": 0.1696230598669623,
      "grad_norm": 0.3216705024242401,
      "kl": 0.01610710285604,
      "learning_rate": 4.989997308813825e-06,
      "loss": 0.0,
      "reward": 3.75,
      "reward_std": 2.309401035308838,
      "rewards/confident_score_func": 1.0,
      "rewards/correctness_rewards": 1.0,
      "rewards/int_reward_func": 0.5,
      "rewards/soft_format_reward_func": 0.5,
      "rewards/xmlcount_reward_func": 0.75,
      "step": 612
    },
    {
      "completion_length": 471.75,
      "epoch": 0.16990022172949001,
      "grad_norm": 0.0,
      "kl": 0.02982732281088829,
      "learning_rate": 4.989958147286418e-06,
      "loss": 0.0,
      "reward": 5.75,
      "reward_std": 0.0,
      "rewards/confident_score_func": 2.0,
      "rewards/correctness_rewards": 2.0,
      "rewards/int_reward_func": 0.5,
      "rewards/soft_format_reward_func": 0.5,
      "rewards/xmlcount_reward_func": 0.75,
      "step": 613
    },
    {
      "completion_length": 461.75,
      "epoch": 0.17017738359201773,
      "grad_norm": 0.35726726055145264,
      "kl": 0.01583614945411682,
      "learning_rate": 4.989918909402353e-06,
      "loss": 0.0,
      "reward": 2.875,
      "reward_std": 1.9311050176620483,
      "rewards/confident_score_func": 0.625,
      "rewards/correctness_rewards": 0.5,
      "rewards/int_reward_func": 0.5,
      "rewards/soft_format_reward_func": 0.5,
      "rewards/xmlcount_reward_func": 0.75,
      "step": 614
    },
    {
      "completion_length": 586.25,
      "epoch": 0.17045454545454544,
      "grad_norm": 0.2799842059612274,
      "kl": 0.015740476548671722,
      "learning_rate": 4.989879595162832e-06,
      "loss": 0.0,
      "reward": 3.25,
      "reward_std": 1.7320507764816284,
      "rewards/confident_score_func": 0.5,
      "rewards/correctness_rewards": 1.0,
      "rewards/int_reward_func": 0.5,
      "rewards/soft_format_reward_func": 0.5,
      "rewards/xmlcount_reward_func": 0.75,
      "step": 615
    },
    {
      "completion_length": 491.25,
      "epoch": 0.17073170731707318,
      "grad_norm": 0.2671460807323456,
      "kl": 0.016218988224864006,
      "learning_rate": 4.989840204569062e-06,
      "loss": 0.0,
      "reward": 4.75,
      "reward_std": 2.0,
      "rewards/confident_score_func": 1.5,
      "rewards/correctness_rewards": 1.5,
      "rewards/int_reward_func": 0.5,
      "rewards/soft_format_reward_func": 0.5,
      "rewards/xmlcount_reward_func": 0.75,
      "step": 616
    },
    {
      "completion_length": 570.0,
      "epoch": 0.1710088691796009,
      "grad_norm": 0.290321409702301,
      "kl": 0.012621879577636719,
      "learning_rate": 4.98980073762225e-06,
      "loss": -0.0,
      "reward": 4.375,
      "reward_std": 1.4930394887924194,
      "rewards/confident_score_func": 1.125,
      "rewards/correctness_rewards": 1.5,
      "rewards/int_reward_func": 0.5,
      "rewards/soft_format_reward_func": 0.5,
      "rewards/xmlcount_reward_func": 0.75,
      "step": 617
    },
    {
      "completion_length": 491.75,
      "epoch": 0.1712860310421286,
      "grad_norm": 0.30281129479408264,
      "kl": 0.01589544117450714,
      "learning_rate": 4.989761194323607e-06,
      "loss": -0.0,
      "reward": 3.875,
      "reward_std": 2.1746647357940674,
      "rewards/confident_score_func": 1.125,
      "rewards/correctness_rewards": 1.0,
      "rewards/int_reward_func": 0.5,
      "rewards/soft_format_reward_func": 0.5,
      "rewards/xmlcount_reward_func": 0.75,
      "step": 618
    },
    {
      "completion_length": 546.0,
      "epoch": 0.17156319290465633,
      "grad_norm": 0.28183916211128235,
      "kl": 0.016300290822982788,
      "learning_rate": 4.989721574674345e-06,
      "loss": -0.0,
      "reward": 2.875,
      "reward_std": 1.9311050176620483,
      "rewards/confident_score_func": 0.625,
      "rewards/correctness_rewards": 0.5,
      "rewards/int_reward_func": 0.5,
      "rewards/soft_format_reward_func": 0.5,
      "rewards/xmlcount_reward_func": 0.75,
      "step": 619
    },
    {
      "completion_length": 476.5,
      "epoch": 0.17184035476718404,
      "grad_norm": 0.29644775390625,
      "kl": 0.012710604816675186,
      "learning_rate": 4.98968187867568e-06,
      "loss": -0.0,
      "reward": 5.5,
      "reward_std": 0.5,
      "rewards/confident_score_func": 1.75,
      "rewards/correctness_rewards": 2.0,
      "rewards/int_reward_func": 0.5,
      "rewards/soft_format_reward_func": 0.5,
      "rewards/xmlcount_reward_func": 0.75,
      "step": 620
    },
    {
      "completion_length": 549.25,
      "epoch": 0.17211751662971175,
      "grad_norm": 0.2744942009449005,
      "kl": 0.01352127268910408,
      "learning_rate": 4.989642106328829e-06,
      "loss": -0.0,
      "reward": 3.75,
      "reward_std": 2.309401035308838,
      "rewards/confident_score_func": 1.0,
      "rewards/correctness_rewards": 1.0,
      "rewards/int_reward_func": 0.5,
      "rewards/soft_format_reward_func": 0.5,
      "rewards/xmlcount_reward_func": 0.75,
      "step": 621
    },
    {
      "completion_length": 482.0,
      "epoch": 0.17239467849223947,
      "grad_norm": 0.0,
      "kl": 0.019648486748337746,
      "learning_rate": 4.98960225763501e-06,
      "loss": 0.0,
      "reward": 1.75,
      "reward_std": 0.0,
      "rewards/confident_score_func": 0.0,
      "rewards/correctness_rewards": 0.0,
      "rewards/int_reward_func": 0.5,
      "rewards/soft_format_reward_func": 0.5,
      "rewards/xmlcount_reward_func": 0.75,
      "step": 622
    },
    {
      "completion_length": 502.0,
      "epoch": 0.17267184035476718,
      "grad_norm": 0.30541110038757324,
      "kl": 0.014126002788543701,
      "learning_rate": 4.989562332595447e-06,
      "loss": -0.0,
      "reward": 3.75,
      "reward_std": 2.309401035308838,
      "rewards/confident_score_func": 1.0,
      "rewards/correctness_rewards": 1.0,
      "rewards/int_reward_func": 0.5,
      "rewards/soft_format_reward_func": 0.5,
      "rewards/xmlcount_reward_func": 0.75,
      "step": 623
    },
    {
      "completion_length": 376.25,
      "epoch": 0.1729490022172949,
      "grad_norm": 0.36670830845832825,
      "kl": 0.022599278017878532,
      "learning_rate": 4.9895223312113636e-06,
      "loss": 0.0,
      "reward": 4.75,
      "reward_std": 2.0,
      "rewards/confident_score_func": 1.5,
      "rewards/correctness_rewards": 1.5,
      "rewards/int_reward_func": 0.5,
      "rewards/soft_format_reward_func": 0.5,
      "rewards/xmlcount_reward_func": 0.75,
      "step": 624
    },
    {
      "completion_length": 515.0,
      "epoch": 0.1732261640798226,
      "grad_norm": 0.2826448082923889,
      "kl": 0.016482625156641006,
      "learning_rate": 4.989482253483986e-06,
      "loss": 0.0,
      "reward": 3.75,
      "reward_std": 2.309401035308838,
      "rewards/confident_score_func": 1.0,
      "rewards/correctness_rewards": 1.0,
      "rewards/int_reward_func": 0.5,
      "rewards/soft_format_reward_func": 0.5,
      "rewards/xmlcount_reward_func": 0.75,
      "step": 625
    },
    {
      "completion_length": 501.5,
      "epoch": 0.17350332594235032,
      "grad_norm": 0.2871754765510559,
      "kl": 0.014459342695772648,
      "learning_rate": 4.989442099414543e-06,
      "loss": 0.0,
      "reward": 3.75,
      "reward_std": 2.309401035308838,
      "rewards/confident_score_func": 1.0,
      "rewards/correctness_rewards": 1.0,
      "rewards/int_reward_func": 0.5,
      "rewards/soft_format_reward_func": 0.5,
      "rewards/xmlcount_reward_func": 0.75,
      "step": 626
    },
    {
      "completion_length": 484.25,
      "epoch": 0.17378048780487804,
      "grad_norm": 0.25067001581192017,
      "kl": 0.015047120861709118,
      "learning_rate": 4.989401869004268e-06,
      "loss": -0.0,
      "reward": 2.75,
      "reward_std": 2.0,
      "rewards/confident_score_func": 0.5,
      "rewards/correctness_rewards": 0.5,
      "rewards/int_reward_func": 0.5,
      "rewards/soft_format_reward_func": 0.5,
      "rewards/xmlcount_reward_func": 0.75,
      "step": 627
    },
    {
      "completion_length": 520.0,
      "epoch": 0.17405764966740578,
      "grad_norm": 0.3301384150981903,
      "kl": 0.014846688136458397,
      "learning_rate": 4.989361562254394e-06,
      "loss": -0.0,
      "reward": 3.5,
      "reward_std": 2.0615527629852295,
      "rewards/confident_score_func": 0.75,
      "rewards/correctness_rewards": 1.0,
      "rewards/int_reward_func": 0.5,
      "rewards/soft_format_reward_func": 0.5,
      "rewards/xmlcount_reward_func": 0.75,
      "step": 628
    },
    {
      "completion_length": 613.5,
      "epoch": 0.1743348115299335,
      "grad_norm": 0.2663516104221344,
      "kl": 0.013788449577987194,
      "learning_rate": 4.9893211791661545e-06,
      "loss": -0.0,
      "reward": 3.75,
      "reward_std": 2.309401035308838,
      "rewards/confident_score_func": 1.0,
      "rewards/correctness_rewards": 1.0,
      "rewards/int_reward_func": 0.5,
      "rewards/soft_format_reward_func": 0.5,
      "rewards/xmlcount_reward_func": 0.75,
      "step": 629
    },
    {
      "completion_length": 521.75,
      "epoch": 0.1746119733924612,
      "grad_norm": 0.30407488346099854,
      "kl": 0.01589541882276535,
      "learning_rate": 4.98928071974079e-06,
      "loss": 0.0,
      "reward": 3.625,
      "reward_std": 1.9311050176620483,
      "rewards/confident_score_func": 0.875,
      "rewards/correctness_rewards": 1.0,
      "rewards/int_reward_func": 0.5,
      "rewards/soft_format_reward_func": 0.5,
      "rewards/xmlcount_reward_func": 0.75,
      "step": 630
    },
    {
      "completion_length": 513.5,
      "epoch": 0.17488913525498892,
      "grad_norm": 0.3004229962825775,
      "kl": 0.01469044666737318,
      "learning_rate": 4.989240183979542e-06,
      "loss": -0.0,
      "reward": 2.5,
      "reward_std": 1.5,
      "rewards/confident_score_func": 0.25,
      "rewards/correctness_rewards": 0.5,
      "rewards/int_reward_func": 0.5,
      "rewards/soft_format_reward_func": 0.5,
      "rewards/xmlcount_reward_func": 0.75,
      "step": 631
    },
    {
      "completion_length": 460.0,
      "epoch": 0.17516629711751663,
      "grad_norm": 0.31210798025131226,
      "kl": 0.018655266612768173,
      "learning_rate": 4.989199571883652e-06,
      "loss": -0.0,
      "reward": 3.40625,
      "reward_std": 1.929418683052063,
      "rewards/confident_score_func": 0.75,
      "rewards/correctness_rewards": 1.0,
      "rewards/int_reward_func": 0.5,
      "rewards/soft_format_reward_func": 0.5,
      "rewards/xmlcount_reward_func": 0.65625,
      "step": 632
    },
    {
      "completion_length": 516.75,
      "epoch": 0.17544345898004435,
      "grad_norm": 0.25181135535240173,
      "kl": 0.016144586727023125,
      "learning_rate": 4.989158883454366e-06,
      "loss": -0.0,
      "reward": 2.75,
      "reward_std": 2.0,
      "rewards/confident_score_func": 0.5,
      "rewards/correctness_rewards": 0.5,
      "rewards/int_reward_func": 0.5,
      "rewards/soft_format_reward_func": 0.5,
      "rewards/xmlcount_reward_func": 0.75,
      "step": 633
    },
    {
      "completion_length": 468.5,
      "epoch": 0.17572062084257206,
      "grad_norm": 0.3527241349220276,
      "kl": 0.01797572150826454,
      "learning_rate": 4.9891181186929315e-06,
      "loss": 0.0,
      "reward": 4.25,
      "reward_std": 1.9148542881011963,
      "rewards/confident_score_func": 1.0,
      "rewards/correctness_rewards": 1.5,
      "rewards/int_reward_func": 0.5,
      "rewards/soft_format_reward_func": 0.5,
      "rewards/xmlcount_reward_func": 0.75,
      "step": 634
    },
    {
      "completion_length": 472.5,
      "epoch": 0.17599778270509978,
      "grad_norm": 0.3868396580219269,
      "kl": 0.01888992451131344,
      "learning_rate": 4.989077277600599e-06,
      "loss": 0.0,
      "reward": 5.25,
      "reward_std": 0.5773502588272095,
      "rewards/confident_score_func": 1.5,
      "rewards/correctness_rewards": 2.0,
      "rewards/int_reward_func": 0.5,
      "rewards/soft_format_reward_func": 0.5,
      "rewards/xmlcount_reward_func": 0.75,
      "step": 635
    },
    {
      "completion_length": 504.0,
      "epoch": 0.1762749445676275,
      "grad_norm": 0.32479724287986755,
      "kl": 0.01398751325905323,
      "learning_rate": 4.98903636017862e-06,
      "loss": 0.0,
      "reward": 3.625,
      "reward_std": 1.9311050176620483,
      "rewards/confident_score_func": 0.875,
      "rewards/correctness_rewards": 1.0,
      "rewards/int_reward_func": 0.5,
      "rewards/soft_format_reward_func": 0.5,
      "rewards/xmlcount_reward_func": 0.75,
      "step": 636
    },
    {
      "completion_length": 559.0,
      "epoch": 0.1765521064301552,
      "grad_norm": 0.44162577390670776,
      "kl": 0.014655462466180325,
      "learning_rate": 4.988995366428251e-06,
      "loss": 0.0,
      "reward": 2.875,
      "reward_std": 1.9311050176620483,
      "rewards/confident_score_func": 0.625,
      "rewards/correctness_rewards": 0.5,
      "rewards/int_reward_func": 0.5,
      "rewards/soft_format_reward_func": 0.5,
      "rewards/xmlcount_reward_func": 0.75,
      "step": 637
    },
    {
      "completion_length": 625.5,
      "epoch": 0.17682926829268292,
      "grad_norm": 0.2741512954235077,
      "kl": 0.01312557514756918,
      "learning_rate": 4.988954296350747e-06,
      "loss": 0.0,
      "reward": 2.0,
      "reward_std": 0.28867512941360474,
      "rewards/confident_score_func": 0.25,
      "rewards/correctness_rewards": 0.0,
      "rewards/int_reward_func": 0.5,
      "rewards/soft_format_reward_func": 0.5,
      "rewards/xmlcount_reward_func": 0.75,
      "step": 638
    },
    {
      "completion_length": 501.75,
      "epoch": 0.17710643015521063,
      "grad_norm": 0.26595285534858704,
      "kl": 0.023311911150813103,
      "learning_rate": 4.98891314994737e-06,
      "loss": 0.0,
      "reward": 3.75,
      "reward_std": 2.309401035308838,
      "rewards/confident_score_func": 1.0,
      "rewards/correctness_rewards": 1.0,
      "rewards/int_reward_func": 0.5,
      "rewards/soft_format_reward_func": 0.5,
      "rewards/xmlcount_reward_func": 0.75,
      "step": 639
    },
    {
      "completion_length": 432.5,
      "epoch": 0.17738359201773837,
      "grad_norm": 0.34854888916015625,
      "kl": 0.060104332864284515,
      "learning_rate": 4.98887192721938e-06,
      "loss": -0.0,
      "reward": 3.0,
      "reward_std": 1.8929693698883057,
      "rewards/confident_score_func": 0.25,
      "rewards/correctness_rewards": 1.0,
      "rewards/int_reward_func": 0.5,
      "rewards/soft_format_reward_func": 0.5,
      "rewards/xmlcount_reward_func": 0.75,
      "step": 640
    },
    {
      "completion_length": 532.5,
      "epoch": 0.1776607538802661,
      "grad_norm": 0.27584362030029297,
      "kl": 0.021874817088246346,
      "learning_rate": 4.9888306281680405e-06,
      "loss": -0.0,
      "reward": 3.875,
      "reward_std": 2.1746647357940674,
      "rewards/confident_score_func": 1.125,
      "rewards/correctness_rewards": 1.0,
      "rewards/int_reward_func": 0.5,
      "rewards/soft_format_reward_func": 0.5,
      "rewards/xmlcount_reward_func": 0.75,
      "step": 641
    },
    {
      "completion_length": 496.75,
      "epoch": 0.1779379157427938,
      "grad_norm": 0.326592355966568,
      "kl": 0.01839117519557476,
      "learning_rate": 4.988789252794619e-06,
      "loss": 0.0,
      "reward": 4.0,
      "reward_std": 2.020725965499878,
      "rewards/confident_score_func": 1.25,
      "rewards/correctness_rewards": 1.0,
      "rewards/int_reward_func": 0.5,
      "rewards/soft_format_reward_func": 0.5,
      "rewards/xmlcount_reward_func": 0.75,
      "step": 642
    },
    {
      "completion_length": 455.25,
      "epoch": 0.17821507760532151,
      "grad_norm": 0.28637126088142395,
      "kl": 0.019522879272699356,
      "learning_rate": 4.988747801100385e-06,
      "loss": 0.0,
      "reward": 2.875,
      "reward_std": 1.314977765083313,
      "rewards/confident_score_func": 0.125,
      "rewards/correctness_rewards": 1.0,
      "rewards/int_reward_func": 0.5,
      "rewards/soft_format_reward_func": 0.5,
      "rewards/xmlcount_reward_func": 0.75,
      "step": 643
    },
    {
      "completion_length": 474.0,
      "epoch": 0.17849223946784923,
      "grad_norm": 0.0,
      "kl": 0.01786750555038452,
      "learning_rate": 4.988706273086608e-06,
      "loss": 0.0,
      "reward": 5.75,
      "reward_std": 0.0,
      "rewards/confident_score_func": 2.0,
      "rewards/correctness_rewards": 2.0,
      "rewards/int_reward_func": 0.5,
      "rewards/soft_format_reward_func": 0.5,
      "rewards/xmlcount_reward_func": 0.75,
      "step": 644
    },
    {
      "completion_length": 487.0,
      "epoch": 0.17876940133037694,
      "grad_norm": 0.2858082056045532,
      "kl": 0.015546293929219246,
      "learning_rate": 4.988664668754563e-06,
      "loss": -0.0,
      "reward": 3.75,
      "reward_std": 2.309401035308838,
      "rewards/confident_score_func": 1.0,
      "rewards/correctness_rewards": 1.0,
      "rewards/int_reward_func": 0.5,
      "rewards/soft_format_reward_func": 0.5,
      "rewards/xmlcount_reward_func": 0.75,
      "step": 645
    },
    {
      "completion_length": 459.75,
      "epoch": 0.17904656319290466,
      "grad_norm": 0.30719637870788574,
      "kl": 0.018810003995895386,
      "learning_rate": 4.988622988105525e-06,
      "loss": 0.0,
      "reward": 3.625,
      "reward_std": 1.9311050176620483,
      "rewards/confident_score_func": 0.875,
      "rewards/correctness_rewards": 1.0,
      "rewards/int_reward_func": 0.5,
      "rewards/soft_format_reward_func": 0.5,
      "rewards/xmlcount_reward_func": 0.75,
      "step": 646
    },
    {
      "completion_length": 509.5,
      "epoch": 0.17932372505543237,
      "grad_norm": 0.30032268166542053,
      "kl": 0.016920914873480797,
      "learning_rate": 4.988581231140772e-06,
      "loss": -0.0,
      "reward": 2.75,
      "reward_std": 2.0,
      "rewards/confident_score_func": 0.5,
      "rewards/correctness_rewards": 0.5,
      "rewards/int_reward_func": 0.5,
      "rewards/soft_format_reward_func": 0.5,
      "rewards/xmlcount_reward_func": 0.75,
      "step": 647
    },
    {
      "completion_length": 470.25,
      "epoch": 0.17960088691796008,
      "grad_norm": 0.28382131457328796,
      "kl": 0.01654200069606304,
      "learning_rate": 4.988539397861586e-06,
      "loss": 0.0,
      "reward": 4.5,
      "reward_std": 1.8929693698883057,
      "rewards/confident_score_func": 1.25,
      "rewards/correctness_rewards": 1.5,
      "rewards/int_reward_func": 0.5,
      "rewards/soft_format_reward_func": 0.5,
      "rewards/xmlcount_reward_func": 0.75,
      "step": 648
    },
    {
      "completion_length": 420.75,
      "epoch": 0.1798780487804878,
      "grad_norm": 0.3374135196208954,
      "kl": 0.02220698818564415,
      "learning_rate": 4.988497488269248e-06,
      "loss": 0.0,
      "reward": 4.5,
      "reward_std": 1.8929693698883057,
      "rewards/confident_score_func": 1.25,
      "rewards/correctness_rewards": 1.5,
      "rewards/int_reward_func": 0.5,
      "rewards/soft_format_reward_func": 0.5,
      "rewards/xmlcount_reward_func": 0.75,
      "step": 649
    },
    {
      "completion_length": 566.25,
      "epoch": 0.1801552106430155,
      "grad_norm": 0.24336610734462738,
      "kl": 0.016483157873153687,
      "learning_rate": 4.988455502365044e-06,
      "loss": -0.0,
      "reward": 2.625,
      "reward_std": 1.4361406564712524,
      "rewards/confident_score_func": 0.375,
      "rewards/correctness_rewards": 0.5,
      "rewards/int_reward_func": 0.5,
      "rewards/soft_format_reward_func": 0.5,
      "rewards/xmlcount_reward_func": 0.75,
      "step": 650
    },
    {
      "completion_length": 471.25,
      "epoch": 0.18043237250554323,
      "grad_norm": 0.28418511152267456,
      "kl": 0.020266445353627205,
      "learning_rate": 4.988413440150261e-06,
      "loss": -0.0,
      "reward": 4.75,
      "reward_std": 2.0,
      "rewards/confident_score_func": 1.5,
      "rewards/correctness_rewards": 1.5,
      "rewards/int_reward_func": 0.5,
      "rewards/soft_format_reward_func": 0.5,
      "rewards/xmlcount_reward_func": 0.75,
      "step": 651
    },
    {
      "completion_length": 440.0,
      "epoch": 0.18070953436807094,
      "grad_norm": 0.3385154604911804,
      "kl": 0.018640443682670593,
      "learning_rate": 4.98837130162619e-06,
      "loss": -0.0,
      "reward": 5.5,
      "reward_std": 0.5,
      "rewards/confident_score_func": 1.75,
      "rewards/correctness_rewards": 2.0,
      "rewards/int_reward_func": 0.5,
      "rewards/soft_format_reward_func": 0.5,
      "rewards/xmlcount_reward_func": 0.75,
      "step": 652
    },
    {
      "completion_length": 477.75,
      "epoch": 0.18098669623059868,
      "grad_norm": 0.3234453797340393,
      "kl": 0.018160749226808548,
      "learning_rate": 4.988329086794122e-06,
      "loss": -0.0,
      "reward": 3.5,
      "reward_std": 2.0615527629852295,
      "rewards/confident_score_func": 0.75,
      "rewards/correctness_rewards": 1.0,
      "rewards/int_reward_func": 0.5,
      "rewards/soft_format_reward_func": 0.5,
      "rewards/xmlcount_reward_func": 0.75,
      "step": 653
    },
    {
      "completion_length": 496.75,
      "epoch": 0.1812638580931264,
      "grad_norm": 0.5715420842170715,
      "kl": 0.02003759704530239,
      "learning_rate": 4.988286795655353e-06,
      "loss": 0.0,
      "reward": 4.5,
      "reward_std": 1.8929693698883057,
      "rewards/confident_score_func": 1.25,
      "rewards/correctness_rewards": 1.5,
      "rewards/int_reward_func": 0.5,
      "rewards/soft_format_reward_func": 0.5,
      "rewards/xmlcount_reward_func": 0.75,
      "step": 654
    },
    {
      "completion_length": 516.0,
      "epoch": 0.1815410199556541,
      "grad_norm": 0.24533885717391968,
      "kl": 0.013808531686663628,
      "learning_rate": 4.988244428211178e-06,
      "loss": -0.0,
      "reward": 4.875,
      "reward_std": 1.75,
      "rewards/confident_score_func": 1.625,
      "rewards/correctness_rewards": 1.5,
      "rewards/int_reward_func": 0.5,
      "rewards/soft_format_reward_func": 0.5,
      "rewards/xmlcount_reward_func": 0.75,
      "step": 655
    },
    {
      "completion_length": 570.75,
      "epoch": 0.18181818181818182,
      "grad_norm": 0.267109215259552,
      "kl": 0.015175247564911842,
      "learning_rate": 4.988201984462897e-06,
      "loss": 0.0,
      "reward": 3.5,
      "reward_std": 2.0615527629852295,
      "rewards/confident_score_func": 0.75,
      "rewards/correctness_rewards": 1.0,
      "rewards/int_reward_func": 0.5,
      "rewards/soft_format_reward_func": 0.5,
      "rewards/xmlcount_reward_func": 0.75,
      "step": 656
    },
    {
      "completion_length": 558.0,
      "epoch": 0.18209534368070954,
      "grad_norm": 0.3129168450832367,
      "kl": 0.014518789015710354,
      "learning_rate": 4.9881594644118125e-06,
      "loss": -0.0,
      "reward": 4.625,
      "reward_std": 1.6520190238952637,
      "rewards/confident_score_func": 1.375,
      "rewards/correctness_rewards": 1.5,
      "rewards/int_reward_func": 0.5,
      "rewards/soft_format_reward_func": 0.5,
      "rewards/xmlcount_reward_func": 0.75,
      "step": 657
    },
    {
      "completion_length": 490.0,
      "epoch": 0.18237250554323725,
      "grad_norm": 0.29545313119888306,
      "kl": 0.01587422378361225,
      "learning_rate": 4.9881168680592274e-06,
      "loss": 0.0,
      "reward": 4.875,
      "reward_std": 1.75,
      "rewards/confident_score_func": 1.625,
      "rewards/correctness_rewards": 1.5,
      "rewards/int_reward_func": 0.5,
      "rewards/soft_format_reward_func": 0.5,
      "rewards/xmlcount_reward_func": 0.75,
      "step": 658
    },
    {
      "completion_length": 587.25,
      "epoch": 0.18264966740576496,
      "grad_norm": 0.2517118453979492,
      "kl": 0.012477448210120201,
      "learning_rate": 4.988074195406449e-06,
      "loss": 0.0,
      "reward": 3.5,
      "reward_std": 2.0615527629852295,
      "rewards/confident_score_func": 0.75,
      "rewards/correctness_rewards": 1.0,
      "rewards/int_reward_func": 0.5,
      "rewards/soft_format_reward_func": 0.5,
      "rewards/xmlcount_reward_func": 0.75,
      "step": 659
    },
    {
      "completion_length": 464.75,
      "epoch": 0.18292682926829268,
      "grad_norm": 0.40868687629699707,
      "kl": 0.017503373324871063,
      "learning_rate": 4.988031446454784e-06,
      "loss": 0.0,
      "reward": 3.75,
      "reward_std": 2.309401035308838,
      "rewards/confident_score_func": 1.0,
      "rewards/correctness_rewards": 1.0,
      "rewards/int_reward_func": 0.5,
      "rewards/soft_format_reward_func": 0.5,
      "rewards/xmlcount_reward_func": 0.75,
      "step": 660
    },
    {
      "completion_length": 565.75,
      "epoch": 0.1832039911308204,
      "grad_norm": 0.27332305908203125,
      "kl": 0.013960846699774265,
      "learning_rate": 4.987988621205546e-06,
      "loss": 0.0,
      "reward": 3.75,
      "reward_std": 2.041241407394409,
      "rewards/confident_score_func": 1.125,
      "rewards/correctness_rewards": 1.0,
      "rewards/int_reward_func": 0.5,
      "rewards/soft_format_reward_func": 0.375,
      "rewards/xmlcount_reward_func": 0.75,
      "step": 661
    },
    {
      "completion_length": 500.0,
      "epoch": 0.1834811529933481,
      "grad_norm": 0.3823421895503998,
      "kl": 0.014911696314811707,
      "learning_rate": 4.987945719660046e-06,
      "loss": -0.0,
      "reward": 5.5,
      "reward_std": 0.5,
      "rewards/confident_score_func": 1.75,
      "rewards/correctness_rewards": 2.0,
      "rewards/int_reward_func": 0.5,
      "rewards/soft_format_reward_func": 0.5,
      "rewards/xmlcount_reward_func": 0.75,
      "step": 662
    },
    {
      "completion_length": 630.25,
      "epoch": 0.18375831485587582,
      "grad_norm": 0.2895660698413849,
      "kl": 0.015531031414866447,
      "learning_rate": 4.9879027418196e-06,
      "loss": -0.0,
      "reward": 4.625,
      "reward_std": 1.6520190238952637,
      "rewards/confident_score_func": 1.375,
      "rewards/correctness_rewards": 1.5,
      "rewards/int_reward_func": 0.5,
      "rewards/soft_format_reward_func": 0.5,
      "rewards/xmlcount_reward_func": 0.75,
      "step": 663
    },
    {
      "completion_length": 506.5,
      "epoch": 0.18403547671840353,
      "grad_norm": 0.29177072644233704,
      "kl": 0.013314553536474705,
      "learning_rate": 4.987859687685526e-06,
      "loss": 0.0,
      "reward": 4.75,
      "reward_std": 2.0,
      "rewards/confident_score_func": 1.5,
      "rewards/correctness_rewards": 1.5,
      "rewards/int_reward_func": 0.5,
      "rewards/soft_format_reward_func": 0.5,
      "rewards/xmlcount_reward_func": 0.75,
      "step": 664
    },
    {
      "completion_length": 602.0,
      "epoch": 0.18431263858093128,
      "grad_norm": 0.32873037457466125,
      "kl": 0.013525662012398243,
      "learning_rate": 4.987816557259145e-06,
      "loss": 0.0,
      "reward": 3.75,
      "reward_std": 2.309401035308838,
      "rewards/confident_score_func": 1.0,
      "rewards/correctness_rewards": 1.0,
      "rewards/int_reward_func": 0.5,
      "rewards/soft_format_reward_func": 0.5,
      "rewards/xmlcount_reward_func": 0.75,
      "step": 665
    },
    {
      "completion_length": 545.0,
      "epoch": 0.184589800443459,
      "grad_norm": 0.26758530735969543,
      "kl": 0.012226082384586334,
      "learning_rate": 4.98777335054178e-06,
      "loss": 0.0,
      "reward": 4.75,
      "reward_std": 2.0,
      "rewards/confident_score_func": 1.5,
      "rewards/correctness_rewards": 1.5,
      "rewards/int_reward_func": 0.5,
      "rewards/soft_format_reward_func": 0.5,
      "rewards/xmlcount_reward_func": 0.75,
      "step": 666
    },
    {
      "completion_length": 538.5,
      "epoch": 0.1848669623059867,
      "grad_norm": 0.26461780071258545,
      "kl": 0.016506390646100044,
      "learning_rate": 4.987730067534754e-06,
      "loss": 0.0,
      "reward": 4.625,
      "reward_std": 1.6520190238952637,
      "rewards/confident_score_func": 1.375,
      "rewards/correctness_rewards": 1.5,
      "rewards/int_reward_func": 0.5,
      "rewards/soft_format_reward_func": 0.5,
      "rewards/xmlcount_reward_func": 0.75,
      "step": 667
    },
    {
      "completion_length": 525.75,
      "epoch": 0.18514412416851442,
      "grad_norm": 0.2866877317428589,
      "kl": 0.012225452810525894,
      "learning_rate": 4.987686708239396e-06,
      "loss": 0.0,
      "reward": 4.75,
      "reward_std": 2.0,
      "rewards/confident_score_func": 1.5,
      "rewards/correctness_rewards": 1.5,
      "rewards/int_reward_func": 0.5,
      "rewards/soft_format_reward_func": 0.5,
      "rewards/xmlcount_reward_func": 0.75,
      "step": 668
    },
    {
      "completion_length": 498.25,
      "epoch": 0.18542128603104213,
      "grad_norm": 0.30999526381492615,
      "kl": 0.012925153598189354,
      "learning_rate": 4.9876432726570364e-06,
      "loss": -0.0,
      "reward": 3.875,
      "reward_std": 2.1746647357940674,
      "rewards/confident_score_func": 1.125,
      "rewards/correctness_rewards": 1.0,
      "rewards/int_reward_func": 0.5,
      "rewards/soft_format_reward_func": 0.5,
      "rewards/xmlcount_reward_func": 0.75,
      "step": 669
    },
    {
      "completion_length": 596.25,
      "epoch": 0.18569844789356985,
      "grad_norm": 0.26960721611976624,
      "kl": 0.014636464416980743,
      "learning_rate": 4.987599760789005e-06,
      "loss": -0.0,
      "reward": 4.625,
      "reward_std": 1.6520190238952637,
      "rewards/confident_score_func": 1.375,
      "rewards/correctness_rewards": 1.5,
      "rewards/int_reward_func": 0.5,
      "rewards/soft_format_reward_func": 0.5,
      "rewards/xmlcount_reward_func": 0.75,
      "step": 670
    },
    {
      "completion_length": 563.0,
      "epoch": 0.18597560975609756,
      "grad_norm": 0.2842220366001129,
      "kl": 0.016180483624339104,
      "learning_rate": 4.987556172636637e-06,
      "loss": 0.0,
      "reward": 3.0,
      "reward_std": 1.8484227657318115,
      "rewards/confident_score_func": 0.75,
      "rewards/correctness_rewards": 0.5,
      "rewards/int_reward_func": 0.5,
      "rewards/soft_format_reward_func": 0.5,
      "rewards/xmlcount_reward_func": 0.75,
      "step": 671
    },
    {
      "completion_length": 440.0,
      "epoch": 0.18625277161862527,
      "grad_norm": 0.3479776978492737,
      "kl": 0.014780635945498943,
      "learning_rate": 4.987512508201269e-06,
      "loss": -0.0,
      "reward": 3.75,
      "reward_std": 2.309401035308838,
      "rewards/confident_score_func": 1.0,
      "rewards/correctness_rewards": 1.0,
      "rewards/int_reward_func": 0.5,
      "rewards/soft_format_reward_func": 0.5,
      "rewards/xmlcount_reward_func": 0.75,
      "step": 672
    },
    {
      "completion_length": 519.5,
      "epoch": 0.186529933481153,
      "grad_norm": 0.24534489214420319,
      "kl": 0.014544305391609669,
      "learning_rate": 4.98746876748424e-06,
      "loss": 0.0,
      "reward": 4.875,
      "reward_std": 1.75,
      "rewards/confident_score_func": 1.625,
      "rewards/correctness_rewards": 1.5,
      "rewards/int_reward_func": 0.5,
      "rewards/soft_format_reward_func": 0.5,
      "rewards/xmlcount_reward_func": 0.75,
      "step": 673
    },
    {
      "completion_length": 588.0,
      "epoch": 0.1868070953436807,
      "grad_norm": 0.2538903057575226,
      "kl": 0.018481513485312462,
      "learning_rate": 4.987424950486892e-06,
      "loss": -0.0,
      "reward": 4.875,
      "reward_std": 1.75,
      "rewards/confident_score_func": 1.625,
      "rewards/correctness_rewards": 1.5,
      "rewards/int_reward_func": 0.5,
      "rewards/soft_format_reward_func": 0.5,
      "rewards/xmlcount_reward_func": 0.75,
      "step": 674
    },
    {
      "completion_length": 503.0,
      "epoch": 0.18708425720620842,
      "grad_norm": 0.24676164984703064,
      "kl": 0.017846444621682167,
      "learning_rate": 4.987381057210568e-06,
      "loss": -0.0,
      "reward": 4.75,
      "reward_std": 2.0,
      "rewards/confident_score_func": 1.5,
      "rewards/correctness_rewards": 1.5,
      "rewards/int_reward_func": 0.5,
      "rewards/soft_format_reward_func": 0.5,
      "rewards/xmlcount_reward_func": 0.75,
      "step": 675
    },
    {
      "completion_length": 528.75,
      "epoch": 0.18736141906873613,
      "grad_norm": 0.2558610737323761,
      "kl": 0.015851646661758423,
      "learning_rate": 4.987337087656614e-06,
      "loss": 0.0,
      "reward": 4.75,
      "reward_std": 2.0,
      "rewards/confident_score_func": 1.5,
      "rewards/correctness_rewards": 1.5,
      "rewards/int_reward_func": 0.5,
      "rewards/soft_format_reward_func": 0.5,
      "rewards/xmlcount_reward_func": 0.75,
      "step": 676
    },
    {
      "completion_length": 456.75,
      "epoch": 0.18763858093126387,
      "grad_norm": 0.3188142776489258,
      "kl": 0.018758637830615044,
      "learning_rate": 4.987293041826379e-06,
      "loss": 0.0,
      "reward": 4.75,
      "reward_std": 2.0,
      "rewards/confident_score_func": 1.5,
      "rewards/correctness_rewards": 1.5,
      "rewards/int_reward_func": 0.5,
      "rewards/soft_format_reward_func": 0.5,
      "rewards/xmlcount_reward_func": 0.75,
      "step": 677
    },
    {
      "completion_length": 527.75,
      "epoch": 0.18791574279379158,
      "grad_norm": 0.31371644139289856,
      "kl": 0.0201277993619442,
      "learning_rate": 4.987248919721213e-06,
      "loss": 0.0,
      "reward": 4.75,
      "reward_std": 2.0,
      "rewards/confident_score_func": 1.5,
      "rewards/correctness_rewards": 1.5,
      "rewards/int_reward_func": 0.5,
      "rewards/soft_format_reward_func": 0.5,
      "rewards/xmlcount_reward_func": 0.75,
      "step": 678
    },
    {
      "completion_length": 467.25,
      "epoch": 0.1881929046563193,
      "grad_norm": 0.3149774670600891,
      "kl": 0.02090691775083542,
      "learning_rate": 4.98720472134247e-06,
      "loss": 0.0,
      "reward": 4.5,
      "reward_std": 1.8929693698883057,
      "rewards/confident_score_func": 1.25,
      "rewards/correctness_rewards": 1.5,
      "rewards/int_reward_func": 0.5,
      "rewards/soft_format_reward_func": 0.5,
      "rewards/xmlcount_reward_func": 0.75,
      "step": 679
    },
    {
      "completion_length": 481.25,
      "epoch": 0.188470066518847,
      "grad_norm": 0.34842681884765625,
      "kl": 0.017783470451831818,
      "learning_rate": 4.987160446691504e-06,
      "loss": 0.0,
      "reward": 4.59375,
      "reward_std": 2.3125,
      "rewards/confident_score_func": 1.5,
      "rewards/correctness_rewards": 1.5,
      "rewards/int_reward_func": 0.5,
      "rewards/soft_format_reward_func": 0.375,
      "rewards/xmlcount_reward_func": 0.71875,
      "step": 680
    },
    {
      "completion_length": 548.25,
      "epoch": 0.18874722838137473,
      "grad_norm": 0.0,
      "kl": 0.01646880991756916,
      "learning_rate": 4.987116095769674e-06,
      "loss": 0.0,
      "reward": 1.75,
      "reward_std": 0.0,
      "rewards/confident_score_func": 0.0,
      "rewards/correctness_rewards": 0.0,
      "rewards/int_reward_func": 0.5,
      "rewards/soft_format_reward_func": 0.5,
      "rewards/xmlcount_reward_func": 0.75,
      "step": 681
    },
    {
      "completion_length": 633.0,
      "epoch": 0.18902439024390244,
      "grad_norm": 0.26041746139526367,
      "kl": 0.015002479776740074,
      "learning_rate": 4.987071668578339e-06,
      "loss": -0.0,
      "reward": 3.75,
      "reward_std": 2.309401035308838,
      "rewards/confident_score_func": 1.0,
      "rewards/correctness_rewards": 1.0,
      "rewards/int_reward_func": 0.5,
      "rewards/soft_format_reward_func": 0.5,
      "rewards/xmlcount_reward_func": 0.75,
      "step": 682
    },
    {
      "completion_length": 572.0,
      "epoch": 0.18930155210643015,
      "grad_norm": 0.3190310597419739,
      "kl": 0.014419038780033588,
      "learning_rate": 4.987027165118862e-06,
      "loss": 0.0,
      "reward": 3.84375,
      "reward_std": 2.5235867500305176,
      "rewards/confident_score_func": 0.75,
      "rewards/correctness_rewards": 1.5,
      "rewards/int_reward_func": 0.5,
      "rewards/soft_format_reward_func": 0.375,
      "rewards/xmlcount_reward_func": 0.71875,
      "step": 683
    },
    {
      "completion_length": 533.75,
      "epoch": 0.18957871396895787,
      "grad_norm": 0.3302563428878784,
      "kl": 0.019702976569533348,
      "learning_rate": 4.986982585392608e-06,
      "loss": 0.0,
      "reward": 2.75,
      "reward_std": 2.0,
      "rewards/confident_score_func": 0.5,
      "rewards/correctness_rewards": 0.5,
      "rewards/int_reward_func": 0.5,
      "rewards/soft_format_reward_func": 0.5,
      "rewards/xmlcount_reward_func": 0.75,
      "step": 684
    },
    {
      "completion_length": 491.75,
      "epoch": 0.18985587583148558,
      "grad_norm": 0.0,
      "kl": 0.014371244236826897,
      "learning_rate": 4.9869379294009425e-06,
      "loss": 0.0,
      "reward": 5.75,
      "reward_std": 0.0,
      "rewards/confident_score_func": 2.0,
      "rewards/correctness_rewards": 2.0,
      "rewards/int_reward_func": 0.5,
      "rewards/soft_format_reward_func": 0.5,
      "rewards/xmlcount_reward_func": 0.75,
      "step": 685
    },
    {
      "completion_length": 494.5,
      "epoch": 0.1901330376940133,
      "grad_norm": 0.342250794172287,
      "kl": 0.016446148976683617,
      "learning_rate": 4.986893197145238e-06,
      "loss": 0.0,
      "reward": 3.5,
      "reward_std": 2.0615527629852295,
      "rewards/confident_score_func": 0.75,
      "rewards/correctness_rewards": 1.0,
      "rewards/int_reward_func": 0.5,
      "rewards/soft_format_reward_func": 0.5,
      "rewards/xmlcount_reward_func": 0.75,
      "step": 686
    },
    {
      "completion_length": 524.5,
      "epoch": 0.190410199556541,
      "grad_norm": 0.283232718706131,
      "kl": 0.016477465629577637,
      "learning_rate": 4.986848388626863e-06,
      "loss": -0.0,
      "reward": 1.875,
      "reward_std": 0.25,
      "rewards/confident_score_func": 0.125,
      "rewards/correctness_rewards": 0.0,
      "rewards/int_reward_func": 0.5,
      "rewards/soft_format_reward_func": 0.5,
      "rewards/xmlcount_reward_func": 0.75,
      "step": 687
    },
    {
      "completion_length": 574.5,
      "epoch": 0.19068736141906872,
      "grad_norm": 0.29094016551971436,
      "kl": 0.017400063574314117,
      "learning_rate": 4.986803503847193e-06,
      "loss": -0.0,
      "reward": 3.75,
      "reward_std": 2.309401035308838,
      "rewards/confident_score_func": 1.0,
      "rewards/correctness_rewards": 1.0,
      "rewards/int_reward_func": 0.5,
      "rewards/soft_format_reward_func": 0.5,
      "rewards/xmlcount_reward_func": 0.75,
      "step": 688
    },
    {
      "completion_length": 482.25,
      "epoch": 0.19096452328159647,
      "grad_norm": 0.3430641293525696,
      "kl": 0.023926349356770515,
      "learning_rate": 4.986758542807605e-06,
      "loss": 0.0,
      "reward": 3.75,
      "reward_std": 2.309401035308838,
      "rewards/confident_score_func": 1.0,
      "rewards/correctness_rewards": 1.0,
      "rewards/int_reward_func": 0.5,
      "rewards/soft_format_reward_func": 0.5,
      "rewards/xmlcount_reward_func": 0.75,
      "step": 689
    },
    {
      "completion_length": 489.25,
      "epoch": 0.19124168514412418,
      "grad_norm": 0.3184714913368225,
      "kl": 0.015062497928738594,
      "learning_rate": 4.986713505509476e-06,
      "loss": 0.0,
      "reward": 4.75,
      "reward_std": 2.0,
      "rewards/confident_score_func": 1.5,
      "rewards/correctness_rewards": 1.5,
      "rewards/int_reward_func": 0.5,
      "rewards/soft_format_reward_func": 0.5,
      "rewards/xmlcount_reward_func": 0.75,
      "step": 690
    },
    {
      "completion_length": 483.5,
      "epoch": 0.1915188470066519,
      "grad_norm": 0.4596671462059021,
      "kl": 0.014818599447607994,
      "learning_rate": 4.986668391954189e-06,
      "loss": 0.0,
      "reward": 4.75,
      "reward_std": 2.0,
      "rewards/confident_score_func": 1.5,
      "rewards/correctness_rewards": 1.5,
      "rewards/int_reward_func": 0.5,
      "rewards/soft_format_reward_func": 0.5,
      "rewards/xmlcount_reward_func": 0.75,
      "step": 691
    },
    {
      "completion_length": 556.5,
      "epoch": 0.1917960088691796,
      "grad_norm": 0.24628838896751404,
      "kl": 0.015135711058974266,
      "learning_rate": 4.986623202143127e-06,
      "loss": 0.0,
      "reward": 2.75,
      "reward_std": 2.0,
      "rewards/confident_score_func": 0.5,
      "rewards/correctness_rewards": 0.5,
      "rewards/int_reward_func": 0.5,
      "rewards/soft_format_reward_func": 0.5,
      "rewards/xmlcount_reward_func": 0.75,
      "step": 692
    },
    {
      "completion_length": 495.0,
      "epoch": 0.19207317073170732,
      "grad_norm": 0.28440213203430176,
      "kl": 0.015263823792338371,
      "learning_rate": 4.986577936077676e-06,
      "loss": 0.0,
      "reward": 4.75,
      "reward_std": 2.0,
      "rewards/confident_score_func": 1.5,
      "rewards/correctness_rewards": 1.5,
      "rewards/int_reward_func": 0.5,
      "rewards/soft_format_reward_func": 0.5,
      "rewards/xmlcount_reward_func": 0.75,
      "step": 693
    },
    {
      "completion_length": 572.5,
      "epoch": 0.19235033259423504,
      "grad_norm": 0.2325010746717453,
      "kl": 0.013552853837609291,
      "learning_rate": 4.986532593759222e-06,
      "loss": -0.0,
      "reward": 1.875,
      "reward_std": 0.25,
      "rewards/confident_score_func": 0.125,
      "rewards/correctness_rewards": 0.0,
      "rewards/int_reward_func": 0.5,
      "rewards/soft_format_reward_func": 0.5,
      "rewards/xmlcount_reward_func": 0.75,
      "step": 694
    },
    {
      "completion_length": 606.25,
      "epoch": 0.19262749445676275,
      "grad_norm": 0.2510804235935211,
      "kl": 0.016212256625294685,
      "learning_rate": 4.986487175189159e-06,
      "loss": 0.0,
      "reward": 4.5,
      "reward_std": 1.8929693698883057,
      "rewards/confident_score_func": 1.25,
      "rewards/correctness_rewards": 1.5,
      "rewards/int_reward_func": 0.5,
      "rewards/soft_format_reward_func": 0.5,
      "rewards/xmlcount_reward_func": 0.75,
      "step": 695
    },
    {
      "completion_length": 481.0,
      "epoch": 0.19290465631929046,
      "grad_norm": 0.3215952217578888,
      "kl": 0.017028754577040672,
      "learning_rate": 4.986441680368877e-06,
      "loss": -0.0,
      "reward": 2.875,
      "reward_std": 1.9311050176620483,
      "rewards/confident_score_func": 0.625,
      "rewards/correctness_rewards": 0.5,
      "rewards/int_reward_func": 0.5,
      "rewards/soft_format_reward_func": 0.5,
      "rewards/xmlcount_reward_func": 0.75,
      "step": 696
    },
    {
      "completion_length": 528.0,
      "epoch": 0.19318181818181818,
      "grad_norm": 0.0,
      "kl": 0.017593160271644592,
      "learning_rate": 4.986396109299771e-06,
      "loss": 0.0,
      "reward": 1.75,
      "reward_std": 0.0,
      "rewards/confident_score_func": 0.0,
      "rewards/correctness_rewards": 0.0,
      "rewards/int_reward_func": 0.5,
      "rewards/soft_format_reward_func": 0.5,
      "rewards/xmlcount_reward_func": 0.75,
      "step": 697
    },
    {
      "completion_length": 588.25,
      "epoch": 0.1934589800443459,
      "grad_norm": 0.292722225189209,
      "kl": 0.014229295775294304,
      "learning_rate": 4.98635046198324e-06,
      "loss": -0.0,
      "reward": 2.8125,
      "reward_std": 1.9618761539459229,
      "rewards/confident_score_func": 0.25,
      "rewards/correctness_rewards": 1.0,
      "rewards/int_reward_func": 0.5,
      "rewards/soft_format_reward_func": 0.375,
      "rewards/xmlcount_reward_func": 0.6875,
      "step": 698
    },
    {
      "completion_length": 418.25,
      "epoch": 0.1937361419068736,
      "grad_norm": 0.0,
      "kl": 0.019511643797159195,
      "learning_rate": 4.986304738420684e-06,
      "loss": 0.0,
      "reward": 5.75,
      "reward_std": 0.0,
      "rewards/confident_score_func": 2.0,
      "rewards/correctness_rewards": 2.0,
      "rewards/int_reward_func": 0.5,
      "rewards/soft_format_reward_func": 0.5,
      "rewards/xmlcount_reward_func": 0.75,
      "step": 699
    },
    {
      "completion_length": 608.25,
      "epoch": 0.19401330376940132,
      "grad_norm": 0.2607821822166443,
      "kl": 0.014289142563939095,
      "learning_rate": 4.986258938613504e-06,
      "loss": -0.0,
      "reward": 4.875,
      "reward_std": 1.75,
      "rewards/confident_score_func": 1.625,
      "rewards/correctness_rewards": 1.5,
      "rewards/int_reward_func": 0.5,
      "rewards/soft_format_reward_func": 0.5,
      "rewards/xmlcount_reward_func": 0.75,
      "step": 700
    },
    {
      "completion_length": 467.5,
      "epoch": 0.19429046563192906,
      "grad_norm": 0.297850638628006,
      "kl": 0.020164215937256813,
      "learning_rate": 4.986213062563104e-06,
      "loss": -0.0,
      "reward": 2.875,
      "reward_std": 1.9311050176620483,
      "rewards/confident_score_func": 0.625,
      "rewards/correctness_rewards": 0.5,
      "rewards/int_reward_func": 0.5,
      "rewards/soft_format_reward_func": 0.5,
      "rewards/xmlcount_reward_func": 0.75,
      "step": 701
    },
    {
      "completion_length": 540.25,
      "epoch": 0.19456762749445677,
      "grad_norm": 0.25706377625465393,
      "kl": 0.019216051325201988,
      "learning_rate": 4.986167110270893e-06,
      "loss": 0.0,
      "reward": 4.75,
      "reward_std": 2.0,
      "rewards/confident_score_func": 1.5,
      "rewards/correctness_rewards": 1.5,
      "rewards/int_reward_func": 0.5,
      "rewards/soft_format_reward_func": 0.5,
      "rewards/xmlcount_reward_func": 0.75,
      "step": 702
    },
    {
      "completion_length": 484.0,
      "epoch": 0.1948447893569845,
      "grad_norm": 0.2961105704307556,
      "kl": 0.02108294703066349,
      "learning_rate": 4.986121081738279e-06,
      "loss": -0.0,
      "reward": 2.75,
      "reward_std": 2.0,
      "rewards/confident_score_func": 0.5,
      "rewards/correctness_rewards": 0.5,
      "rewards/int_reward_func": 0.5,
      "rewards/soft_format_reward_func": 0.5,
      "rewards/xmlcount_reward_func": 0.75,
      "step": 703
    },
    {
      "completion_length": 546.0,
      "epoch": 0.1951219512195122,
      "grad_norm": 0.3241623640060425,
      "kl": 0.014842013828456402,
      "learning_rate": 4.986074976966672e-06,
      "loss": -0.0,
      "reward": 2.75,
      "reward_std": 2.0,
      "rewards/confident_score_func": 0.5,
      "rewards/correctness_rewards": 0.5,
      "rewards/int_reward_func": 0.5,
      "rewards/soft_format_reward_func": 0.5,
      "rewards/xmlcount_reward_func": 0.75,
      "step": 704
    },
    {
      "completion_length": 496.25,
      "epoch": 0.19539911308203992,
      "grad_norm": 0.2834533452987671,
      "kl": 0.02097104676067829,
      "learning_rate": 4.986028795957489e-06,
      "loss": 0.0,
      "reward": 4.75,
      "reward_std": 2.0,
      "rewards/confident_score_func": 1.5,
      "rewards/correctness_rewards": 1.5,
      "rewards/int_reward_func": 0.5,
      "rewards/soft_format_reward_func": 0.5,
      "rewards/xmlcount_reward_func": 0.75,
      "step": 705
    },
    {
      "completion_length": 485.0,
      "epoch": 0.19567627494456763,
      "grad_norm": 0.36659395694732666,
      "kl": 0.03226753696799278,
      "learning_rate": 4.985982538712144e-06,
      "loss": 0.0,
      "reward": 3.625,
      "reward_std": 2.1746647357940674,
      "rewards/confident_score_func": 1.0,
      "rewards/correctness_rewards": 1.0,
      "rewards/int_reward_func": 0.5,
      "rewards/soft_format_reward_func": 0.5,
      "rewards/xmlcount_reward_func": 0.625,
      "step": 706
    },
    {
      "completion_length": 509.0,
      "epoch": 0.19595343680709534,
      "grad_norm": 0.0,
      "kl": 0.013087481260299683,
      "learning_rate": 4.985936205232056e-06,
      "loss": 0.0,
      "reward": 1.75,
      "reward_std": 0.0,
      "rewards/confident_score_func": 0.0,
      "rewards/correctness_rewards": 0.0,
      "rewards/int_reward_func": 0.5,
      "rewards/soft_format_reward_func": 0.5,
      "rewards/xmlcount_reward_func": 0.75,
      "step": 707
    },
    {
      "completion_length": 551.0,
      "epoch": 0.19623059866962306,
      "grad_norm": 0.271384060382843,
      "kl": 0.03143215551972389,
      "learning_rate": 4.985889795518646e-06,
      "loss": -0.0,
      "reward": 2.75,
      "reward_std": 2.0,
      "rewards/confident_score_func": 0.5,
      "rewards/correctness_rewards": 0.5,
      "rewards/int_reward_func": 0.5,
      "rewards/soft_format_reward_func": 0.5,
      "rewards/xmlcount_reward_func": 0.75,
      "step": 708
    },
    {
      "completion_length": 493.25,
      "epoch": 0.19650776053215077,
      "grad_norm": 0.2817094624042511,
      "kl": 0.020037773996591568,
      "learning_rate": 4.985843309573336e-06,
      "loss": -0.0,
      "reward": 3.5,
      "reward_std": 2.0615527629852295,
      "rewards/confident_score_func": 0.75,
      "rewards/correctness_rewards": 1.0,
      "rewards/int_reward_func": 0.5,
      "rewards/soft_format_reward_func": 0.5,
      "rewards/xmlcount_reward_func": 0.75,
      "step": 709
    },
    {
      "completion_length": 502.0,
      "epoch": 0.19678492239467849,
      "grad_norm": 0.29904651641845703,
      "kl": 0.0158680472522974,
      "learning_rate": 4.985796747397553e-06,
      "loss": -0.0,
      "reward": 3.75,
      "reward_std": 2.309401035308838,
      "rewards/confident_score_func": 1.0,
      "rewards/correctness_rewards": 1.0,
      "rewards/int_reward_func": 0.5,
      "rewards/soft_format_reward_func": 0.5,
      "rewards/xmlcount_reward_func": 0.75,
      "step": 710
    },
    {
      "completion_length": 523.0,
      "epoch": 0.1970620842572062,
      "grad_norm": 0.2594645917415619,
      "kl": 0.019786491990089417,
      "learning_rate": 4.985750108992725e-06,
      "loss": 0.0,
      "reward": 4.5,
      "reward_std": 1.8929693698883057,
      "rewards/confident_score_func": 1.25,
      "rewards/correctness_rewards": 1.5,
      "rewards/int_reward_func": 0.5,
      "rewards/soft_format_reward_func": 0.5,
      "rewards/xmlcount_reward_func": 0.75,
      "step": 711
    },
    {
      "completion_length": 502.75,
      "epoch": 0.1973392461197339,
      "grad_norm": 0.31635233759880066,
      "kl": 0.016957612708210945,
      "learning_rate": 4.985703394360281e-06,
      "loss": 0.0,
      "reward": 5.5,
      "reward_std": 0.5,
      "rewards/confident_score_func": 1.75,
      "rewards/correctness_rewards": 2.0,
      "rewards/int_reward_func": 0.5,
      "rewards/soft_format_reward_func": 0.5,
      "rewards/xmlcount_reward_func": 0.75,
      "step": 712
    },
    {
      "completion_length": 504.75,
      "epoch": 0.19761640798226163,
      "grad_norm": 0.2798074185848236,
      "kl": 0.022341173142194748,
      "learning_rate": 4.985656603501654e-06,
      "loss": -0.0,
      "reward": 3.875,
      "reward_std": 2.1746647357940674,
      "rewards/confident_score_func": 1.125,
      "rewards/correctness_rewards": 1.0,
      "rewards/int_reward_func": 0.5,
      "rewards/soft_format_reward_func": 0.5,
      "rewards/xmlcount_reward_func": 0.75,
      "step": 713
    },
    {
      "completion_length": 503.0,
      "epoch": 0.19789356984478937,
      "grad_norm": 0.0,
      "kl": 0.021068597212433815,
      "learning_rate": 4.98560973641828e-06,
      "loss": 0.0,
      "reward": 1.75,
      "reward_std": 0.0,
      "rewards/confident_score_func": 0.0,
      "rewards/correctness_rewards": 0.0,
      "rewards/int_reward_func": 0.5,
      "rewards/soft_format_reward_func": 0.5,
      "rewards/xmlcount_reward_func": 0.75,
      "step": 714
    },
    {
      "completion_length": 566.75,
      "epoch": 0.19817073170731708,
      "grad_norm": 0.29654109477996826,
      "kl": 0.01875092275440693,
      "learning_rate": 4.985562793111594e-06,
      "loss": 0.0,
      "reward": 4.875,
      "reward_std": 1.75,
      "rewards/confident_score_func": 1.625,
      "rewards/correctness_rewards": 1.5,
      "rewards/int_reward_func": 0.5,
      "rewards/soft_format_reward_func": 0.5,
      "rewards/xmlcount_reward_func": 0.75,
      "step": 715
    },
    {
      "completion_length": 524.75,
      "epoch": 0.1984478935698448,
      "grad_norm": 0.0,
      "kl": 0.01779516413807869,
      "learning_rate": 4.985515773583038e-06,
      "loss": 0.0,
      "reward": 5.75,
      "reward_std": 0.0,
      "rewards/confident_score_func": 2.0,
      "rewards/correctness_rewards": 2.0,
      "rewards/int_reward_func": 0.5,
      "rewards/soft_format_reward_func": 0.5,
      "rewards/xmlcount_reward_func": 0.75,
      "step": 716
    },
    {
      "completion_length": 474.75,
      "epoch": 0.1987250554323725,
      "grad_norm": 0.31776195764541626,
      "kl": 0.019880501553416252,
      "learning_rate": 4.985468677834052e-06,
      "loss": -0.0,
      "reward": 4.875,
      "reward_std": 1.75,
      "rewards/confident_score_func": 1.625,
      "rewards/correctness_rewards": 1.5,
      "rewards/int_reward_func": 0.5,
      "rewards/soft_format_reward_func": 0.5,
      "rewards/xmlcount_reward_func": 0.75,
      "step": 717
    },
    {
      "completion_length": 517.75,
      "epoch": 0.19900221729490022,
      "grad_norm": 0.31698447465896606,
      "kl": 0.018504437059164047,
      "learning_rate": 4.985421505866081e-06,
      "loss": -0.0,
      "reward": 3.75,
      "reward_std": 2.309401035308838,
      "rewards/confident_score_func": 1.0,
      "rewards/correctness_rewards": 1.0,
      "rewards/int_reward_func": 0.5,
      "rewards/soft_format_reward_func": 0.5,
      "rewards/xmlcount_reward_func": 0.75,
      "step": 718
    },
    {
      "completion_length": 528.75,
      "epoch": 0.19927937915742794,
      "grad_norm": 0.3119114637374878,
      "kl": 0.017028018832206726,
      "learning_rate": 4.985374257680572e-06,
      "loss": 0.0,
      "reward": 4.75,
      "reward_std": 2.0,
      "rewards/confident_score_func": 1.5,
      "rewards/correctness_rewards": 1.5,
      "rewards/int_reward_func": 0.5,
      "rewards/soft_format_reward_func": 0.5,
      "rewards/xmlcount_reward_func": 0.75,
      "step": 719
    },
    {
      "completion_length": 561.0,
      "epoch": 0.19955654101995565,
      "grad_norm": 0.2883661091327667,
      "kl": 0.01798996329307556,
      "learning_rate": 4.9853269332789725e-06,
      "loss": -0.0,
      "reward": 2.875,
      "reward_std": 1.9311050176620483,
      "rewards/confident_score_func": 0.625,
      "rewards/correctness_rewards": 0.5,
      "rewards/int_reward_func": 0.5,
      "rewards/soft_format_reward_func": 0.5,
      "rewards/xmlcount_reward_func": 0.75,
      "step": 720
    },
    {
      "completion_length": 611.5,
      "epoch": 0.19983370288248337,
      "grad_norm": 0.24705825746059418,
      "kl": 0.015276697464287281,
      "learning_rate": 4.985279532662736e-06,
      "loss": 0.0,
      "reward": 3.4375,
      "reward_std": 1.9724667072296143,
      "rewards/confident_score_func": 0.75,
      "rewards/correctness_rewards": 1.0,
      "rewards/int_reward_func": 0.5,
      "rewards/soft_format_reward_func": 0.5,
      "rewards/xmlcount_reward_func": 0.6875,
      "step": 721
    },
    {
      "completion_length": 526.75,
      "epoch": 0.20011086474501108,
      "grad_norm": 0.0,
      "kl": 0.020037135109305382,
      "learning_rate": 4.985232055833314e-06,
      "loss": 0.0,
      "reward": 5.75,
      "reward_std": 0.0,
      "rewards/confident_score_func": 2.0,
      "rewards/correctness_rewards": 2.0,
      "rewards/int_reward_func": 0.5,
      "rewards/soft_format_reward_func": 0.5,
      "rewards/xmlcount_reward_func": 0.75,
      "step": 722
    },
    {
      "completion_length": 540.25,
      "epoch": 0.2003880266075388,
      "grad_norm": 0.27179664373397827,
      "kl": 0.015667878091335297,
      "learning_rate": 4.985184502792162e-06,
      "loss": -0.0,
      "reward": 2.75,
      "reward_std": 2.0,
      "rewards/confident_score_func": 0.5,
      "rewards/correctness_rewards": 0.5,
      "rewards/int_reward_func": 0.5,
      "rewards/soft_format_reward_func": 0.5,
      "rewards/xmlcount_reward_func": 0.75,
      "step": 723
    },
    {
      "completion_length": 552.5,
      "epoch": 0.2006651884700665,
      "grad_norm": 0.2781732678413391,
      "kl": 0.01817716658115387,
      "learning_rate": 4.985136873540741e-06,
      "loss": -0.0,
      "reward": 2.875,
      "reward_std": 1.9311050176620483,
      "rewards/confident_score_func": 0.625,
      "rewards/correctness_rewards": 0.5,
      "rewards/int_reward_func": 0.5,
      "rewards/soft_format_reward_func": 0.5,
      "rewards/xmlcount_reward_func": 0.75,
      "step": 724
    },
    {
      "completion_length": 584.0,
      "epoch": 0.20094235033259422,
      "grad_norm": 0.25268349051475525,
      "kl": 0.018594888970255852,
      "learning_rate": 4.985089168080509e-06,
      "loss": -0.0,
      "reward": 3.75,
      "reward_std": 2.309401035308838,
      "rewards/confident_score_func": 1.0,
      "rewards/correctness_rewards": 1.0,
      "rewards/int_reward_func": 0.5,
      "rewards/soft_format_reward_func": 0.5,
      "rewards/xmlcount_reward_func": 0.75,
      "step": 725
    },
    {
      "completion_length": 419.25,
      "epoch": 0.20121951219512196,
      "grad_norm": 0.0,
      "kl": 0.021978231146931648,
      "learning_rate": 4.985041386412931e-06,
      "loss": 0.0,
      "reward": 1.75,
      "reward_std": 0.0,
      "rewards/confident_score_func": 0.0,
      "rewards/correctness_rewards": 0.0,
      "rewards/int_reward_func": 0.5,
      "rewards/soft_format_reward_func": 0.5,
      "rewards/xmlcount_reward_func": 0.75,
      "step": 726
    },
    {
      "completion_length": 563.25,
      "epoch": 0.20149667405764968,
      "grad_norm": 0.2749530076980591,
      "kl": 0.0175306499004364,
      "learning_rate": 4.984993528539471e-06,
      "loss": 0.0,
      "reward": 4.75,
      "reward_std": 2.0,
      "rewards/confident_score_func": 1.5,
      "rewards/correctness_rewards": 1.5,
      "rewards/int_reward_func": 0.5,
      "rewards/soft_format_reward_func": 0.5,
      "rewards/xmlcount_reward_func": 0.75,
      "step": 727
    },
    {
      "completion_length": 529.5,
      "epoch": 0.2017738359201774,
      "grad_norm": 0.3593299686908722,
      "kl": 0.022030401974916458,
      "learning_rate": 4.984945594461596e-06,
      "loss": 0.0,
      "reward": 5.5,
      "reward_std": 0.5,
      "rewards/confident_score_func": 1.75,
      "rewards/correctness_rewards": 2.0,
      "rewards/int_reward_func": 0.5,
      "rewards/soft_format_reward_func": 0.5,
      "rewards/xmlcount_reward_func": 0.75,
      "step": 728
    },
    {
      "completion_length": 515.25,
      "epoch": 0.2020509977827051,
      "grad_norm": 0.29327070713043213,
      "kl": 0.022453149780631065,
      "learning_rate": 4.984897584180777e-06,
      "loss": 0.0,
      "reward": 3.5,
      "reward_std": 2.0615527629852295,
      "rewards/confident_score_func": 0.75,
      "rewards/correctness_rewards": 1.0,
      "rewards/int_reward_func": 0.5,
      "rewards/soft_format_reward_func": 0.5,
      "rewards/xmlcount_reward_func": 0.75,
      "step": 729
    },
    {
      "completion_length": 528.0,
      "epoch": 0.20232815964523282,
      "grad_norm": 0.3085457384586334,
      "kl": 0.03400176018476486,
      "learning_rate": 4.984849497698487e-06,
      "loss": 0.0,
      "reward": 3.5,
      "reward_std": 2.0615527629852295,
      "rewards/confident_score_func": 0.75,
      "rewards/correctness_rewards": 1.0,
      "rewards/int_reward_func": 0.5,
      "rewards/soft_format_reward_func": 0.5,
      "rewards/xmlcount_reward_func": 0.75,
      "step": 730
    },
    {
      "completion_length": 480.25,
      "epoch": 0.20260532150776053,
      "grad_norm": 0.32194915413856506,
      "kl": 0.026344871148467064,
      "learning_rate": 4.984801335016198e-06,
      "loss": 0.0,
      "reward": 3.625,
      "reward_std": 1.9311050176620483,
      "rewards/confident_score_func": 0.875,
      "rewards/correctness_rewards": 1.0,
      "rewards/int_reward_func": 0.5,
      "rewards/soft_format_reward_func": 0.5,
      "rewards/xmlcount_reward_func": 0.75,
      "step": 731
    },
    {
      "completion_length": 495.5,
      "epoch": 0.20288248337028825,
      "grad_norm": 0.2849930226802826,
      "kl": 0.0221638735383749,
      "learning_rate": 4.98475309613539e-06,
      "loss": -0.0,
      "reward": 3.875,
      "reward_std": 2.1746647357940674,
      "rewards/confident_score_func": 1.125,
      "rewards/correctness_rewards": 1.0,
      "rewards/int_reward_func": 0.5,
      "rewards/soft_format_reward_func": 0.5,
      "rewards/xmlcount_reward_func": 0.75,
      "step": 732
    },
    {
      "completion_length": 548.5,
      "epoch": 0.20315964523281596,
      "grad_norm": 0.27746328711509705,
      "kl": 0.020619232207536697,
      "learning_rate": 4.98470478105754e-06,
      "loss": 0.0,
      "reward": 4.75,
      "reward_std": 2.0,
      "rewards/confident_score_func": 1.5,
      "rewards/correctness_rewards": 1.5,
      "rewards/int_reward_func": 0.5,
      "rewards/soft_format_reward_func": 0.5,
      "rewards/xmlcount_reward_func": 0.75,
      "step": 733
    },
    {
      "completion_length": 480.0,
      "epoch": 0.20343680709534367,
      "grad_norm": 0.31370967626571655,
      "kl": 0.02127794362604618,
      "learning_rate": 4.9846563897841306e-06,
      "loss": 0.0,
      "reward": 3.75,
      "reward_std": 2.309401035308838,
      "rewards/confident_score_func": 1.0,
      "rewards/correctness_rewards": 1.0,
      "rewards/int_reward_func": 0.5,
      "rewards/soft_format_reward_func": 0.5,
      "rewards/xmlcount_reward_func": 0.75,
      "step": 734
    },
    {
      "completion_length": 566.0,
      "epoch": 0.2037139689578714,
      "grad_norm": 0.273686021566391,
      "kl": 0.020528331398963928,
      "learning_rate": 4.984607922316646e-06,
      "loss": -0.0,
      "reward": 2.5,
      "reward_std": 1.5,
      "rewards/confident_score_func": 0.25,
      "rewards/correctness_rewards": 0.5,
      "rewards/int_reward_func": 0.5,
      "rewards/soft_format_reward_func": 0.5,
      "rewards/xmlcount_reward_func": 0.75,
      "step": 735
    },
    {
      "completion_length": 559.5,
      "epoch": 0.2039911308203991,
      "grad_norm": 0.266985684633255,
      "kl": 0.02090374007821083,
      "learning_rate": 4.984559378656572e-06,
      "loss": -0.0,
      "reward": 3.875,
      "reward_std": 2.1746647357940674,
      "rewards/confident_score_func": 1.125,
      "rewards/correctness_rewards": 1.0,
      "rewards/int_reward_func": 0.5,
      "rewards/soft_format_reward_func": 0.5,
      "rewards/xmlcount_reward_func": 0.75,
      "step": 736
    },
    {
      "completion_length": 572.75,
      "epoch": 0.20426829268292682,
      "grad_norm": 0.0,
      "kl": 0.01874251663684845,
      "learning_rate": 4.984510758805397e-06,
      "loss": 0.0,
      "reward": 5.75,
      "reward_std": 0.0,
      "rewards/confident_score_func": 2.0,
      "rewards/correctness_rewards": 2.0,
      "rewards/int_reward_func": 0.5,
      "rewards/soft_format_reward_func": 0.5,
      "rewards/xmlcount_reward_func": 0.75,
      "step": 737
    },
    {
      "completion_length": 497.75,
      "epoch": 0.20454545454545456,
      "grad_norm": 0.3090013563632965,
      "kl": 0.021400412544608116,
      "learning_rate": 4.9844620627646125e-06,
      "loss": -0.0,
      "reward": 2.75,
      "reward_std": 2.0,
      "rewards/confident_score_func": 0.5,
      "rewards/correctness_rewards": 0.5,
      "rewards/int_reward_func": 0.5,
      "rewards/soft_format_reward_func": 0.5,
      "rewards/xmlcount_reward_func": 0.75,
      "step": 738
    },
    {
      "completion_length": 548.0,
      "epoch": 0.20482261640798227,
      "grad_norm": 0.3706728219985962,
      "kl": 0.01748868264257908,
      "learning_rate": 4.984413290535711e-06,
      "loss": -0.0,
      "reward": 2.75,
      "reward_std": 2.0,
      "rewards/confident_score_func": 0.5,
      "rewards/correctness_rewards": 0.5,
      "rewards/int_reward_func": 0.5,
      "rewards/soft_format_reward_func": 0.5,
      "rewards/xmlcount_reward_func": 0.75,
      "step": 739
    },
    {
      "completion_length": 507.0,
      "epoch": 0.20509977827050999,
      "grad_norm": 0.324607789516449,
      "kl": 0.038607917726039886,
      "learning_rate": 4.984364442120189e-06,
      "loss": 0.0,
      "reward": 5.5625,
      "reward_std": 0.375,
      "rewards/confident_score_func": 2.0,
      "rewards/correctness_rewards": 2.0,
      "rewards/int_reward_func": 0.5,
      "rewards/soft_format_reward_func": 0.375,
      "rewards/xmlcount_reward_func": 0.6875,
      "step": 740
    },
    {
      "completion_length": 607.0,
      "epoch": 0.2053769401330377,
      "grad_norm": 0.3417738974094391,
      "kl": 0.01764594577252865,
      "learning_rate": 4.984315517519546e-06,
      "loss": -0.0,
      "reward": 3.75,
      "reward_std": 2.309401035308838,
      "rewards/confident_score_func": 1.0,
      "rewards/correctness_rewards": 1.0,
      "rewards/int_reward_func": 0.5,
      "rewards/soft_format_reward_func": 0.5,
      "rewards/xmlcount_reward_func": 0.75,
      "step": 741
    },
    {
      "completion_length": 501.75,
      "epoch": 0.2056541019955654,
      "grad_norm": 0.0,
      "kl": 0.019935254007577896,
      "learning_rate": 4.984266516735279e-06,
      "loss": 0.0,
      "reward": 5.75,
      "reward_std": 0.0,
      "rewards/confident_score_func": 2.0,
      "rewards/correctness_rewards": 2.0,
      "rewards/int_reward_func": 0.5,
      "rewards/soft_format_reward_func": 0.5,
      "rewards/xmlcount_reward_func": 0.75,
      "step": 742
    },
    {
      "completion_length": 458.25,
      "epoch": 0.20593126385809313,
      "grad_norm": 0.34117597341537476,
      "kl": 0.04974701255559921,
      "learning_rate": 4.984217439768892e-06,
      "loss": -0.0,
      "reward": 2.8125,
      "reward_std": 1.983000636100769,
      "rewards/confident_score_func": 0.625,
      "rewards/correctness_rewards": 0.5,
      "rewards/int_reward_func": 0.5,
      "rewards/soft_format_reward_func": 0.5,
      "rewards/xmlcount_reward_func": 0.6875,
      "step": 743
    },
    {
      "completion_length": 520.0,
      "epoch": 0.20620842572062084,
      "grad_norm": 0.0,
      "kl": 0.020387694239616394,
      "learning_rate": 4.984168286621892e-06,
      "loss": 0.0,
      "reward": 5.75,
      "reward_std": 0.0,
      "rewards/confident_score_func": 2.0,
      "rewards/correctness_rewards": 2.0,
      "rewards/int_reward_func": 0.5,
      "rewards/soft_format_reward_func": 0.5,
      "rewards/xmlcount_reward_func": 0.75,
      "step": 744
    },
    {
      "completion_length": 557.75,
      "epoch": 0.20648558758314856,
      "grad_norm": 0.24825549125671387,
      "kl": 0.01496980246156454,
      "learning_rate": 4.984119057295783e-06,
      "loss": 0.0,
      "reward": 4.75,
      "reward_std": 2.0,
      "rewards/confident_score_func": 1.5,
      "rewards/correctness_rewards": 1.5,
      "rewards/int_reward_func": 0.5,
      "rewards/soft_format_reward_func": 0.5,
      "rewards/xmlcount_reward_func": 0.75,
      "step": 745
    },
    {
      "completion_length": 558.0,
      "epoch": 0.20676274944567627,
      "grad_norm": 0.2798282206058502,
      "kl": 0.0184344369918108,
      "learning_rate": 4.984069751792077e-06,
      "loss": -0.0,
      "reward": 2.75,
      "reward_std": 2.0,
      "rewards/confident_score_func": 0.5,
      "rewards/correctness_rewards": 0.5,
      "rewards/int_reward_func": 0.5,
      "rewards/soft_format_reward_func": 0.5,
      "rewards/xmlcount_reward_func": 0.75,
      "step": 746
    },
    {
      "completion_length": 439.25,
      "epoch": 0.20703991130820398,
      "grad_norm": 0.326139897108078,
      "kl": 0.02269004099071026,
      "learning_rate": 4.9840203701122844e-06,
      "loss": 0.0,
      "reward": 3.75,
      "reward_std": 2.309401035308838,
      "rewards/confident_score_func": 1.0,
      "rewards/correctness_rewards": 1.0,
      "rewards/int_reward_func": 0.5,
      "rewards/soft_format_reward_func": 0.5,
      "rewards/xmlcount_reward_func": 0.75,
      "step": 747
    },
    {
      "completion_length": 522.75,
      "epoch": 0.2073170731707317,
      "grad_norm": 0.2700923979282379,
      "kl": 0.026969650760293007,
      "learning_rate": 4.98397091225792e-06,
      "loss": 0.0,
      "reward": 4.75,
      "reward_std": 2.0,
      "rewards/confident_score_func": 1.5,
      "rewards/correctness_rewards": 1.5,
      "rewards/int_reward_func": 0.5,
      "rewards/soft_format_reward_func": 0.5,
      "rewards/xmlcount_reward_func": 0.75,
      "step": 748
    },
    {
      "completion_length": 568.25,
      "epoch": 0.2075942350332594,
      "grad_norm": 0.2621520161628723,
      "kl": 0.021514682099223137,
      "learning_rate": 4.9839213782305015e-06,
      "loss": 0.0,
      "reward": 3.875,
      "reward_std": 2.1746647357940674,
      "rewards/confident_score_func": 1.125,
      "rewards/correctness_rewards": 1.0,
      "rewards/int_reward_func": 0.5,
      "rewards/soft_format_reward_func": 0.5,
      "rewards/xmlcount_reward_func": 0.75,
      "step": 749
    },
    {
      "completion_length": 464.75,
      "epoch": 0.20787139689578715,
      "grad_norm": 0.3132356107234955,
      "kl": 0.019771268591284752,
      "learning_rate": 4.983871768031548e-06,
      "loss": -0.0,
      "reward": 3.5,
      "reward_std": 2.0615527629852295,
      "rewards/confident_score_func": 0.75,
      "rewards/correctness_rewards": 1.0,
      "rewards/int_reward_func": 0.5,
      "rewards/soft_format_reward_func": 0.5,
      "rewards/xmlcount_reward_func": 0.75,
      "step": 750
    },
    {
      "completion_length": 541.75,
      "epoch": 0.20814855875831487,
      "grad_norm": 0.27938398718833923,
      "kl": 0.019035225734114647,
      "learning_rate": 4.983822081662578e-06,
      "loss": 0.0,
      "reward": 4.5,
      "reward_std": 1.8929693698883057,
      "rewards/confident_score_func": 1.25,
      "rewards/correctness_rewards": 1.5,
      "rewards/int_reward_func": 0.5,
      "rewards/soft_format_reward_func": 0.5,
      "rewards/xmlcount_reward_func": 0.75,
      "step": 751
    },
    {
      "completion_length": 624.0,
      "epoch": 0.20842572062084258,
      "grad_norm": 0.210989311337471,
      "kl": 0.016687212511897087,
      "learning_rate": 4.983772319125118e-06,
      "loss": -0.0,
      "reward": 2.875,
      "reward_std": 1.9311050176620483,
      "rewards/confident_score_func": 0.625,
      "rewards/correctness_rewards": 0.5,
      "rewards/int_reward_func": 0.5,
      "rewards/soft_format_reward_func": 0.5,
      "rewards/xmlcount_reward_func": 0.75,
      "step": 752
    },
    {
      "completion_length": 567.5,
      "epoch": 0.2087028824833703,
      "grad_norm": 0.0,
      "kl": 0.022662362083792686,
      "learning_rate": 4.983722480420694e-06,
      "loss": 0.0,
      "reward": 5.75,
      "reward_std": 0.0,
      "rewards/confident_score_func": 2.0,
      "rewards/correctness_rewards": 2.0,
      "rewards/int_reward_func": 0.5,
      "rewards/soft_format_reward_func": 0.5,
      "rewards/xmlcount_reward_func": 0.75,
      "step": 753
    },
    {
      "completion_length": 572.5,
      "epoch": 0.208980044345898,
      "grad_norm": 0.0,
      "kl": 0.01484181359410286,
      "learning_rate": 4.983672565550834e-06,
      "loss": 0.0,
      "reward": 1.75,
      "reward_std": 0.0,
      "rewards/confident_score_func": 0.0,
      "rewards/correctness_rewards": 0.0,
      "rewards/int_reward_func": 0.5,
      "rewards/soft_format_reward_func": 0.5,
      "rewards/xmlcount_reward_func": 0.75,
      "step": 754
    },
    {
      "completion_length": 447.25,
      "epoch": 0.20925720620842572,
      "grad_norm": 0.4025910496711731,
      "kl": 0.10996074974536896,
      "learning_rate": 4.983622574517066e-06,
      "loss": -0.0,
      "reward": 2.75,
      "reward_std": 2.0,
      "rewards/confident_score_func": 0.5,
      "rewards/correctness_rewards": 0.5,
      "rewards/int_reward_func": 0.5,
      "rewards/soft_format_reward_func": 0.5,
      "rewards/xmlcount_reward_func": 0.75,
      "step": 755
    },
    {
      "completion_length": 555.75,
      "epoch": 0.20953436807095344,
      "grad_norm": 0.2488221824169159,
      "kl": 0.015928253531455994,
      "learning_rate": 4.983572507320928e-06,
      "loss": 0.0,
      "reward": 4.8125,
      "reward_std": 1.875,
      "rewards/confident_score_func": 1.25,
      "rewards/correctness_rewards": 2.0,
      "rewards/int_reward_func": 0.5,
      "rewards/soft_format_reward_func": 0.375,
      "rewards/xmlcount_reward_func": 0.6875,
      "step": 756
    },
    {
      "completion_length": 425.75,
      "epoch": 0.20981152993348115,
      "grad_norm": 0.3245978355407715,
      "kl": 0.021901341155171394,
      "learning_rate": 4.98352236396395e-06,
      "loss": -0.0,
      "reward": 3.75,
      "reward_std": 2.309401035308838,
      "rewards/confident_score_func": 1.0,
      "rewards/correctness_rewards": 1.0,
      "rewards/int_reward_func": 0.5,
      "rewards/soft_format_reward_func": 0.5,
      "rewards/xmlcount_reward_func": 0.75,
      "step": 757
    },
    {
      "completion_length": 502.75,
      "epoch": 0.21008869179600886,
      "grad_norm": 0.2737119495868683,
      "kl": 0.018232164904475212,
      "learning_rate": 4.983472144447673e-06,
      "loss": 0.0,
      "reward": 5.5,
      "reward_std": 0.5,
      "rewards/confident_score_func": 1.75,
      "rewards/correctness_rewards": 2.0,
      "rewards/int_reward_func": 0.5,
      "rewards/soft_format_reward_func": 0.5,
      "rewards/xmlcount_reward_func": 0.75,
      "step": 758
    },
    {
      "completion_length": 462.0,
      "epoch": 0.21036585365853658,
      "grad_norm": 0.0,
      "kl": 0.019390055909752846,
      "learning_rate": 4.983421848773638e-06,
      "loss": 0.0,
      "reward": 5.75,
      "reward_std": 0.0,
      "rewards/confident_score_func": 2.0,
      "rewards/correctness_rewards": 2.0,
      "rewards/int_reward_func": 0.5,
      "rewards/soft_format_reward_func": 0.5,
      "rewards/xmlcount_reward_func": 0.75,
      "step": 759
    },
    {
      "completion_length": 519.75,
      "epoch": 0.2106430155210643,
      "grad_norm": 0.3725380301475525,
      "kl": 0.017390461638569832,
      "learning_rate": 4.983371476943384e-06,
      "loss": -0.0,
      "reward": 2.75,
      "reward_std": 2.0,
      "rewards/confident_score_func": 0.5,
      "rewards/correctness_rewards": 0.5,
      "rewards/int_reward_func": 0.5,
      "rewards/soft_format_reward_func": 0.5,
      "rewards/xmlcount_reward_func": 0.75,
      "step": 760
    },
    {
      "completion_length": 491.25,
      "epoch": 0.210920177383592,
      "grad_norm": 0.34917277097702026,
      "kl": 0.020555460825562477,
      "learning_rate": 4.9833210289584574e-06,
      "loss": -0.0,
      "reward": 3.5,
      "reward_std": 2.0615527629852295,
      "rewards/confident_score_func": 0.75,
      "rewards/correctness_rewards": 1.0,
      "rewards/int_reward_func": 0.5,
      "rewards/soft_format_reward_func": 0.5,
      "rewards/xmlcount_reward_func": 0.75,
      "step": 761
    },
    {
      "completion_length": 434.25,
      "epoch": 0.21119733924611975,
      "grad_norm": 0.0,
      "kl": 0.021596763283014297,
      "learning_rate": 4.9832705048204056e-06,
      "loss": 0.0,
      "reward": 1.75,
      "reward_std": 0.0,
      "rewards/confident_score_func": 0.0,
      "rewards/correctness_rewards": 0.0,
      "rewards/int_reward_func": 0.5,
      "rewards/soft_format_reward_func": 0.5,
      "rewards/xmlcount_reward_func": 0.75,
      "step": 762
    },
    {
      "completion_length": 488.5,
      "epoch": 0.21147450110864746,
      "grad_norm": 0.28092244267463684,
      "kl": 0.01867128722369671,
      "learning_rate": 4.983219904530778e-06,
      "loss": -0.0,
      "reward": 3.75,
      "reward_std": 2.309401035308838,
      "rewards/confident_score_func": 1.0,
      "rewards/correctness_rewards": 1.0,
      "rewards/int_reward_func": 0.5,
      "rewards/soft_format_reward_func": 0.5,
      "rewards/xmlcount_reward_func": 0.75,
      "step": 763
    },
    {
      "completion_length": 539.25,
      "epoch": 0.21175166297117518,
      "grad_norm": 0.30547571182250977,
      "kl": 0.02181440219283104,
      "learning_rate": 4.983169228091125e-06,
      "loss": -0.0,
      "reward": 3.5,
      "reward_std": 2.0615527629852295,
      "rewards/confident_score_func": 0.75,
      "rewards/correctness_rewards": 1.0,
      "rewards/int_reward_func": 0.5,
      "rewards/soft_format_reward_func": 0.5,
      "rewards/xmlcount_reward_func": 0.75,
      "step": 764
    },
    {
      "completion_length": 564.0,
      "epoch": 0.2120288248337029,
      "grad_norm": 0.0,
      "kl": 0.01906001940369606,
      "learning_rate": 4.983118475503003e-06,
      "loss": 0.0,
      "reward": 5.75,
      "reward_std": 0.0,
      "rewards/confident_score_func": 2.0,
      "rewards/correctness_rewards": 2.0,
      "rewards/int_reward_func": 0.5,
      "rewards/soft_format_reward_func": 0.5,
      "rewards/xmlcount_reward_func": 0.75,
      "step": 765
    },
    {
      "completion_length": 444.25,
      "epoch": 0.2123059866962306,
      "grad_norm": 0.0,
      "kl": 0.018885089084506035,
      "learning_rate": 4.983067646767965e-06,
      "loss": 0.0,
      "reward": 5.75,
      "reward_std": 0.0,
      "rewards/confident_score_func": 2.0,
      "rewards/correctness_rewards": 2.0,
      "rewards/int_reward_func": 0.5,
      "rewards/soft_format_reward_func": 0.5,
      "rewards/xmlcount_reward_func": 0.75,
      "step": 766
    },
    {
      "completion_length": 529.5,
      "epoch": 0.21258314855875832,
      "grad_norm": 0.33771273493766785,
      "kl": 0.0210456233471632,
      "learning_rate": 4.983016741887573e-06,
      "loss": 0.0,
      "reward": 3.75,
      "reward_std": 2.309401035308838,
      "rewards/confident_score_func": 1.0,
      "rewards/correctness_rewards": 1.0,
      "rewards/int_reward_func": 0.5,
      "rewards/soft_format_reward_func": 0.5,
      "rewards/xmlcount_reward_func": 0.75,
      "step": 767
    },
    {
      "completion_length": 527.5,
      "epoch": 0.21286031042128603,
      "grad_norm": 0.29220226407051086,
      "kl": 0.022220009937882423,
      "learning_rate": 4.982965760863386e-06,
      "loss": -0.0,
      "reward": 2.75,
      "reward_std": 2.0,
      "rewards/confident_score_func": 0.5,
      "rewards/correctness_rewards": 0.5,
      "rewards/int_reward_func": 0.5,
      "rewards/soft_format_reward_func": 0.5,
      "rewards/xmlcount_reward_func": 0.75,
      "step": 768
    },
    {
      "completion_length": 533.5,
      "epoch": 0.21313747228381374,
      "grad_norm": 0.27981311082839966,
      "kl": 0.019755125045776367,
      "learning_rate": 4.982914703696967e-06,
      "loss": 0.0,
      "reward": 3.5,
      "reward_std": 2.0615527629852295,
      "rewards/confident_score_func": 0.75,
      "rewards/correctness_rewards": 1.0,
      "rewards/int_reward_func": 0.5,
      "rewards/soft_format_reward_func": 0.5,
      "rewards/xmlcount_reward_func": 0.75,
      "step": 769
    },
    {
      "completion_length": 536.25,
      "epoch": 0.21341463414634146,
      "grad_norm": 0.0,
      "kl": 0.019189266487956047,
      "learning_rate": 4.982863570389884e-06,
      "loss": 0.0,
      "reward": 5.75,
      "reward_std": 0.0,
      "rewards/confident_score_func": 2.0,
      "rewards/correctness_rewards": 2.0,
      "rewards/int_reward_func": 0.5,
      "rewards/soft_format_reward_func": 0.5,
      "rewards/xmlcount_reward_func": 0.75,
      "step": 770
    },
    {
      "completion_length": 438.75,
      "epoch": 0.21369179600886917,
      "grad_norm": 0.28348249197006226,
      "kl": 0.02700541354715824,
      "learning_rate": 4.982812360943704e-06,
      "loss": -0.0,
      "reward": 2.5,
      "reward_std": 1.5,
      "rewards/confident_score_func": 0.25,
      "rewards/correctness_rewards": 0.5,
      "rewards/int_reward_func": 0.5,
      "rewards/soft_format_reward_func": 0.5,
      "rewards/xmlcount_reward_func": 0.75,
      "step": 771
    },
    {
      "completion_length": 461.25,
      "epoch": 0.2139689578713969,
      "grad_norm": 0.0,
      "kl": 0.023209549486637115,
      "learning_rate": 4.982761075359996e-06,
      "loss": 0.0,
      "reward": 5.75,
      "reward_std": 0.0,
      "rewards/confident_score_func": 2.0,
      "rewards/correctness_rewards": 2.0,
      "rewards/int_reward_func": 0.5,
      "rewards/soft_format_reward_func": 0.5,
      "rewards/xmlcount_reward_func": 0.75,
      "step": 772
    },
    {
      "completion_length": 478.25,
      "epoch": 0.2142461197339246,
      "grad_norm": 0.2965247333049774,
      "kl": 0.019414717331528664,
      "learning_rate": 4.982709713640335e-06,
      "loss": -0.0,
      "reward": 4.75,
      "reward_std": 2.0,
      "rewards/confident_score_func": 1.5,
      "rewards/correctness_rewards": 1.5,
      "rewards/int_reward_func": 0.5,
      "rewards/soft_format_reward_func": 0.5,
      "rewards/xmlcount_reward_func": 0.75,
      "step": 773
    },
    {
      "completion_length": 589.25,
      "epoch": 0.21452328159645231,
      "grad_norm": 0.27074089646339417,
      "kl": 0.017208445817232132,
      "learning_rate": 4.982658275786294e-06,
      "loss": -0.0,
      "reward": 3.75,
      "reward_std": 2.309401035308838,
      "rewards/confident_score_func": 1.0,
      "rewards/correctness_rewards": 1.0,
      "rewards/int_reward_func": 0.5,
      "rewards/soft_format_reward_func": 0.5,
      "rewards/xmlcount_reward_func": 0.75,
      "step": 774
    },
    {
      "completion_length": 560.25,
      "epoch": 0.21480044345898006,
      "grad_norm": 0.26861152052879333,
      "kl": 0.018620409071445465,
      "learning_rate": 4.9826067617994515e-06,
      "loss": 0.0,
      "reward": 4.75,
      "reward_std": 2.0,
      "rewards/confident_score_func": 1.5,
      "rewards/correctness_rewards": 1.5,
      "rewards/int_reward_func": 0.5,
      "rewards/soft_format_reward_func": 0.5,
      "rewards/xmlcount_reward_func": 0.75,
      "step": 775
    },
    {
      "completion_length": 479.25,
      "epoch": 0.21507760532150777,
      "grad_norm": 0.0,
      "kl": 0.019963320344686508,
      "learning_rate": 4.982555171681388e-06,
      "loss": 0.0,
      "reward": 5.75,
      "reward_std": 0.0,
      "rewards/confident_score_func": 2.0,
      "rewards/correctness_rewards": 2.0,
      "rewards/int_reward_func": 0.5,
      "rewards/soft_format_reward_func": 0.5,
      "rewards/xmlcount_reward_func": 0.75,
      "step": 776
    },
    {
      "completion_length": 483.75,
      "epoch": 0.21535476718403548,
      "grad_norm": 0.0,
      "kl": 0.024769550189375877,
      "learning_rate": 4.982503505433683e-06,
      "loss": 0.0,
      "reward": 5.75,
      "reward_std": 0.0,
      "rewards/confident_score_func": 2.0,
      "rewards/correctness_rewards": 2.0,
      "rewards/int_reward_func": 0.5,
      "rewards/soft_format_reward_func": 0.5,
      "rewards/xmlcount_reward_func": 0.75,
      "step": 777
    },
    {
      "completion_length": 568.75,
      "epoch": 0.2156319290465632,
      "grad_norm": 0.0,
      "kl": 0.016771981492638588,
      "learning_rate": 4.982451763057923e-06,
      "loss": 0.0,
      "reward": 5.75,
      "reward_std": 0.0,
      "rewards/confident_score_func": 2.0,
      "rewards/correctness_rewards": 2.0,
      "rewards/int_reward_func": 0.5,
      "rewards/soft_format_reward_func": 0.5,
      "rewards/xmlcount_reward_func": 0.75,
      "step": 778
    },
    {
      "completion_length": 528.0,
      "epoch": 0.2159090909090909,
      "grad_norm": 0.3473654091358185,
      "kl": 0.01955060474574566,
      "learning_rate": 4.982399944555695e-06,
      "loss": 0.0,
      "reward": 3.75,
      "reward_std": 2.309401035308838,
      "rewards/confident_score_func": 1.0,
      "rewards/correctness_rewards": 1.0,
      "rewards/int_reward_func": 0.5,
      "rewards/soft_format_reward_func": 0.5,
      "rewards/xmlcount_reward_func": 0.75,
      "step": 779
    },
    {
      "completion_length": 520.75,
      "epoch": 0.21618625277161863,
      "grad_norm": 0.0,
      "kl": 0.019809532910585403,
      "learning_rate": 4.982348049928586e-06,
      "loss": 0.0,
      "reward": 1.75,
      "reward_std": 0.0,
      "rewards/confident_score_func": 0.0,
      "rewards/correctness_rewards": 0.0,
      "rewards/int_reward_func": 0.5,
      "rewards/soft_format_reward_func": 0.5,
      "rewards/xmlcount_reward_func": 0.75,
      "step": 780
    },
    {
      "completion_length": 566.5,
      "epoch": 0.21646341463414634,
      "grad_norm": 0.2691117823123932,
      "kl": 0.016962002962827682,
      "learning_rate": 4.982296079178189e-06,
      "loss": 0.0,
      "reward": 4.75,
      "reward_std": 2.0,
      "rewards/confident_score_func": 1.5,
      "rewards/correctness_rewards": 1.5,
      "rewards/int_reward_func": 0.5,
      "rewards/soft_format_reward_func": 0.5,
      "rewards/xmlcount_reward_func": 0.75,
      "step": 781
    },
    {
      "completion_length": 446.25,
      "epoch": 0.21674057649667405,
      "grad_norm": 0.34900882840156555,
      "kl": 0.035438623279333115,
      "learning_rate": 4.982244032306097e-06,
      "loss": -0.0,
      "reward": 5.34375,
      "reward_std": 0.49344661831855774,
      "rewards/confident_score_func": 1.75,
      "rewards/correctness_rewards": 2.0,
      "rewards/int_reward_func": 0.5,
      "rewards/soft_format_reward_func": 0.375,
      "rewards/xmlcount_reward_func": 0.71875,
      "step": 782
    },
    {
      "completion_length": 479.5,
      "epoch": 0.21701773835920177,
      "grad_norm": 0.0,
      "kl": 0.016627632081508636,
      "learning_rate": 4.9821919093139076e-06,
      "loss": 0.0,
      "reward": 5.75,
      "reward_std": 0.0,
[truncated: 5,731,936 more chars]
