# Supplementary material for: DrugReasoner: Interpretable drug approval prediction with a reasoning-augmented language model
Source: PLoS One. 2026 Feb 19;21(2):e0342940. doi: 10.1371/journal.pone.0342940 (PMC12919791; doi:10.1371/journal.pone.0342940)
Supplement: S2 File — Detailed metrics tracked at various stages of training. (CSV) [file pone.0342940.s002.csv]

Checkpoint	F1	Precision	Recall	AUC	Specificity	Number of valid structures
0	0.568888889	0.554112554	0.584474886	0.560255461	0.536036036	441
500	0.576344086	0.560669456	0.592920354	0.563126844	0.533333333	451
1000	0.575163399	0.564102564	0.586666667	0.566666667	0.546666667	450
1500	0.574117647	0.613065327	0.539823009	0.598800393	0.657777778	451
2000	0.565	0.649425287	0.5	0.614444444	0.728888889	451
2500	0.624719101	0.631818182	0.617777778	0.628888889	0.64	450
3000	0.669703872	0.690140845	0.650442478	0.678554572	0.706666667	451
3500	0.644230769	0.694300518	0.600896861	0.666357521	0.731818182	443
4000	0.616915423	0.700564972	0.551111111	0.655646053	0.760180995	446
4500	0.699300699	0.738916256	0.663716814	0.713554836	0.763392857	450
5000	0.711496746	0.69787234	0.725663717	0.702921948	0.68018018	448
5500	0.713402062	0.667953668	0.765486726	0.691632252	0.617777778	451
6000	0.720720721	0.7239819	0.717488789	0.721973094	0.726457399	446
6500	0.687813022	0.55227882	0.911504425	0.584641101	0.257777778	451
7000	0.695121951	0.642857143	0.756637168	0.667207473	0.577777778	451
7500	0.704402516	0.669322709	0.743362832	0.687236971	0.631111111	451
8000	0.704805492	0.72985782	0.681415929	0.714041298	0.746666667	451
8500	0.692482916	0.710280374	0.675555556	0.7	0.724444444	450
9000	0.719665272	0.666666667	0.781818182	0.693661384	0.605504587	438
9500	0.714285714	0.714285714	0.714285714	0.712998713	0.711711712	446
10000	0.700819672	0.647727273	0.763392857	0.673176249	0.582959641	447
10500	0.730612245	0.678030303	0.792035398	0.70712881	0.622222222	451
11000	0.689038031	0.696832579	0.681415929	0.691819076	0.702222222	451
11500	0.71314741	0.643884892	0.799107143	0.679553571	0.56	449
12500	0.729306488	0.737556561	0.721238938	0.73173058	0.742222222	451
13000	0.71875	0.725225225	0.712389381	0.720639135	0.728888889	451
13500	0.736383442	0.725321888	0.747787611	0.731671583	0.715555556	451
14000	0.725409836	0.675572519	0.783185841	0.702704031	0.622222222	451
14500	0.742268041	0.694980695	0.796460177	0.722674533	0.648888889	451
