# Supplementary material for: DrugReasoner: Interpretable drug approval prediction with a reasoning-augmented language model
Source: PLoS One. 2026 Feb 19;21(2):e0342940. doi: 10.1371/journal.pone.0342940 (PMC12919791; doi:10.1371/journal.pone.0342940)
Supplement: S5 File — Raw predictions generated by baseline models, Ghose filter, QED, ChemAP, and DrugReasoner on all evaluation datasets. (XLSX) [file pone.0342940.s005.xlsx]

## Sheet: Validation set
SMILES	Correct label	DrugReasoner	XGBoost	SVM	KNN	LR	Ghose filter	QED
C[C@@H]1NC(=O)[C@H]([C@@H](C)O)NC(=O)[C@@H]2CCCN2C(=O)[C@H](CCC(=O)O)NC(=O)CN(C(=O)CCCCNC(=S)Nc2ccc3c(c2)C2(OC3=O)c3ccc(O)cc3Oc3cc(O)ccc32)CCCCC/C=C/CN(CC(=O)N[C@@H](CCC(=O)O)C(N)=O)C(=O)[C@@H]2CCCN2C(=O)[C@@H]2CCCN2C1=O	0	0	1	0	0	0	0	0
CC1(C)N=C(N)N=C(N)N1c1ccc(C(c2ccc(N3C(N)=NC(N)=NC3(C)C)cc2)c2ccc(N3C(N)=NC(N)=NC3(C)C)cc2)cc1.Cl.Cl	0	0	0	0	1	0	0	0
COc1cc(OCc2nnc3n2N=C(c2ccc(C)cc2)CS3)cc(OC)c1OC	0	0	0	0	0	0	1	1
CC(C)NCCCC1(C(N)=O)c2ccccc2-c2ccccc21	1	1	0	0	0	0	1	1
C[C@@H](N)Cc1c[nH]cn1	0	1	1	1	1	1	0	1
CCO/N=C(\C(=O)N[C@@H]1C(=O)N2C(C(=O)[O-])=C(Sc3nc(-c4cc[n+](C)cc4)cs3)CS[C@H]12)c1nsc(NP(=O)(O)O)n1	1	1	1	0	1	0	0	0
CCOC(=O)c1cccc(NC(=O)N2N=C(C)N(C(=O)Nc3cccc(C(=O)OCC)c3)N=C2C)c1	0	1	0	0	0	0	0	1
CC(C)CCNC(C)[C@H]1CC[C@H]2[C@@H]3CCC4C[C@@H](O)CC[C@]4(C)[C@H]3CC[C@]12C	0	0	1	1	1	1	0	1
Nc1nc2c(ncn2[C@H]2C[C@H](O)[C@@H](COP(=O)(O)N[C@@H](CC(=O)O)C(=O)O)O2)c(=O)[nH]1	0	1	1	1	1	1	0	0
CCC(c1ccccc1)c1c(O)c2ccccc2oc1=O	1	1	0	0	0	0	1	1
S=C(Nc1ccc2c(c1)Cc1ccccc1-2)Nc1ccc2c(c1)Cc1ccccc1-2	0	0	0	0	0	0	0	0
CCCC(=O)O[C@]1(C(=O)COC(C)=O)CC[C@H]2[C@@H]3C[C@H](F)C4=CC(=O)C=C[C@]4(C)[C@@]3(F)[C@@H](O)C[C@@]21C	1	1	1	1	1	1	0	1
CC(C)NCC(O)COc1ccc(COCCOC(C)C)cc1	1	1	1	1	1	1	1	1
O=C(c1ccc(NS(=O)(=O)c2cccc3cccnc23)cc1)N1CCN(CC2CC2)CC1	1	0	0	0	1	0	1	1
CNC(C)CCC=C(C)C	1	1	1	1	1	1	0	1
Nc1ncnc2c1c(-c1ccccc1)cn2-c1ccc(CNCCO)cc1	0	1	0	0	0	0	1	0
CO/N=C(\C(=O)N[C@@H]1C(=O)N2C(C(=O)OCOC(=O)C(C)(C)C)=C(/C=C\c3scnc3C)CS[C@H]12)c1csc(N)n1	1	1	1	0	1	0	0	0
CC(=O)c1ccc(S(=O)(=O)NC(=O)NC2CCCCC2)cc1	1	1	0	0	0	0	1	1
CC(C)c1n[nH]c2c(=O)[nH]c(Cc3cccc(Cl)c3)nc12	0	0	0	0	0	0	1	1
CC(=O)N(C)c1nc(CN2CCOC(Cn3cccn3)C2)cs1	0	0	0	0	0	0	1	1
CNc1ccc(/C=C/c2ccc(OCCOCCOCCF)nc2)cc1	1	0	1	0	1	0	1	1
O=C1OC2(CCN(CCc3ccccc3)CC2)CN1c1ccccc1	0	1	0	0	0	0	1	1
O=c1c(-c2ccc(O)cc2)c[nH]c2cc(O)ccc12	0	0	0	0	0	0	0	1
COc1cc(-c2nccc3c4ccccc4n(C)c23)cc(OC)c1OC	0	0	0	0	0	0	1	1
CC(C)CN(C[C@H](O)[C@H](Cc1ccccc1)NC(=O)OCc1ccccc1)S(=O)(=O)c1ccc(Cl)c(Cl)c1	0	0	0	0	0	0	0	0
O=S1NC(CC2=C(Cl)c3ccccc3CC2)=NO1	0	1	0	0	1	0	0	1
COc1ccc(CNc2nc(Cl)nc(Nc3ccccc3CCO)n2)cc1	0	0	0	0	0	0	1	1
CC(=O)S[C@@H]1CC2=CC(=O)CC[C@]2(C)[C@H]2CC[C@@]3(C)[C@@H](CC[C@@]34CCC(=O)O4)[C@H]12	1	1	1	1	1	1	1	1
CC(C)(C)c1cc2c(OCC(=O)NCCN)c(c1)Cc1cc(C(C)(C)C)cc(c1OCC(=O)NCCN)Cc1cc(C(C)(C)C)cc(c1OCC(=O)NCCN)Cc1cc(C(C)(C)C)cc(c1OCC(=O)NCCN)C2	0	0	1	0	1	0	0	0
Cc1cc(COc2nccnc2OC2CCN(CCN3CCOCC3)CC2)no1	0	0	0	0	0	0	1	1
COCCN(C)Cc1c(-c2ccc([N+](=O)[O-])cc2)sc2c1c(=O)n(-c1ccccc1)c(=O)n2Cc1c(F)cccc1F	0	0	0	0	0	0	0	0
CCn1nc(C(=O)O)c(=O)c2cc3c(cc21)OCO3	1	1	0	0	0	0	0	1
Cc1ccn(-c2cc(Cl)ccc2[C@@H](Oc2cc(-c3ccc(C[C@H](N)C(=O)O)cc3)nc(N)n2)C(F)(F)F)n1	1	1	0	0	1	0	0	0
Cc1ccc(Nc2nccc(N(C)c3ccc4c(C)n(C)nc4c3)n2)cc1S(N)(=O)=O	1	1	0	0	0	0	1	0
Cc1nc(-c2ccc(OCC(C)C)c(C#N)c2)sc1C(=O)O	1	0	0	0	1	0	1	1
c1ccc(OCCCN2CCC(N3CCCCC3)CC2)cc1	0	0	1	0	1	0	1	1
COC(=O)[C@H]1O[C@H](CO)[C@@H](O)[C@H](O)[C@H]1O	0	1	1	1	1	1	0	0
CC(=O)N[C@@H](CS)C(=O)N[C@@H](C)C(=O)N[C@@H](CC(=O)O)C(=O)N[C@@H](Cc1c[nH]c2ccccc12)C(=O)N[C@H](C(=O)N[C@@H](CS)C(=O)N[C@@H](Cc1ccc(O)cc1)C(=O)N[C@@H](Cc1c[nH]c2ccccc12)C(=O)N[C@@H](CCCN)C(=O)N[C@H](C(=O)N[C@@H](Cc1ccccc1)C(=O)NCC(=O)NCCC(=O)N[C@H](CCCCN)C(N)=O)C(C)(C)C)C(C)C	0	0	0	0	0	1	0	0
CC(C)CN(C[C@@H](O)[C@H](Cc1ccccc1)NC(=O)O[C@H]1CO[C@H]2OCC[C@H]21)S(=O)(=O)c1ccc(N)cc1	1	1	0	1	1	1	0	0
C[C@@H](Cc1ccccc1)NC(=O)[C@@H](N)CCCCN	1	0	1	1	1	1	0	1
O=C(C(=C1SCCCS1)n1ccnc1)c1ccc(Cl)cc1	0	1	0	0	1	0	1	1
O.O=P(O)(O)OCC([O-])C[O-].[Na+].[Na+]	1	1	1	1	1	1	0	0
NCCCC[C@H](N[C@@H](CCc1ccccc1)C(=O)O)C(=O)N1CCC[C@H]1C(=O)O	1	1	1	1	1	1	1	0
COc1ccc(-c2c(C3=NCCCN3)nnn2-c2ccc([N+](=O)[O-])cc2)cc1	0	0	0	0	0	0	1	1
Cc1ccc(-n2c3nc(=O)[nH]c(=O)c-3cc3c(Cl)cccc32)cc1	0	0	0	0	0	0	1	1
S=P(N1CC1)(N1CC1)N1CC1	1	1	1	1	1	1	0	0
O=C(NCc1ccncc1)c1cccnc1NCc1ccncc1	0	0	0	0	0	0	1	1
O=C(c1ccc(Cl)cc1)c1ccc(CN2C(=O)c3ccccc3C2=O)o1	0	0	0	0	0	0	1	1
Nc1nc(NCCNc2ncc(CN3CCOCC3)c(-c3ccc(Cl)cc3Cl)n2)ccc1[N+](=O)[O-]	0	1	0	0	0	0	0	0
CCn1c(C)nc2cc(S(=O)(=O)Nc3ccc(C)cc3)ccc21	0	0	0	0	0	0	1	1
Nc1nc(=O)c2c([nH]1)NC[C@@H](CNc1ccc(C(=O)N[C@@H](CCC(=O)O)C(=O)O)cc1)N2C=O	1	1	1	1	1	1	0	0
CO/N=C(\C(=O)N[C@@H]1C(=O)N2C(C(=O)[O-])=C(C[n+]3cccc4c3CCC4)CS[C@H]12)c1csc(N)n1	1	1	1	0	1	1	0	0
COc1ccc(CNC(=O)CN2C(=O)NC(c3ccccc3)(c3ccccc3)C2=O)cc1OC	0	0	0	0	0	0	1	1
O=C1C=C(NCSc2ccccc2)C(=O)c2ccccc21	0	1	0	0	0	0	1	1
Cn1c(=O)c2c(ncn2CC(=O)O)n(C)c1=O	1	1	1	1	1	1	0	1
Br.c1ccc([C@@H]2CN3CCC[C@H]3c3ccsc32)cc1	0	1	1	0	1	0	0	1
CC(C(=O)O)c1ccc2c3cc(Cl)ccc3n(S(=O)(=O)c3cccc(Cl)c3)c2c1	0	1	0	0	0	0	1	0
O=c1n(CCc2ccc3ccccc3n2)nc2cccc(N3CCCCC3)n12	0	0	0	0	0	0	1	1
CC1CN(C(=O)c2ccc3c(c2)OCO3)OC(c2cccnc2)O1	0	0	0	0	0	0	1	1
CC(COc1ccccc1)NC(C)C(O)c1ccc(O)cc1	1	1	1	0	1	0	1	1
CCCCCCCCCCCC(=O)OCCNC(=O)C[n+]1ccccc1.[Cl-]	1	1	0	1	1	1	1	0
C/N=C(\NC)NCc1ccccc1	1	0	1	1	1	1	0	1
CCn1cc(C(=O)O)c(=O)c2ccc(-c3ccncc3)cc21	1	1	0	0	0	0	1	1
CCCN(CCC)[C@@H](Cc1ccc(O)cc1)C(=O)NCC(=O)NCC(=O)N[C@@H](Cc1ccccc1)C(=O)N[C@@H](CC(C)C)C(=O)O	0	0	0	0	0	0	0	0
C=C1c2cccc(O)c2C(=O)C2=C(O)[C@]3(O)C(=O)C(C(N)=O)=C(O)[C@@H](N(C)C)[C@@H]3[C@@H](O)[C@H]12	1	1	1	1	1	1	0	0
CN(C)CCc1c[nH]c2ccc(CS(=O)(=O)N3CCCC3)cc12	1	1	0	0	0	0	1	1
CN(C)CCCN1c2ccccc2Sc2cccnc21	1	1	1	0	1	0	1	1
CCC(=O)O[C@@](Cc1ccccc1)(c1ccccc1)[C@@H](C)CN(C)C	1	1	1	0	1	0	1	1
COc1cc(-c2noc(C(C)Nc3nccc(N4C(=O)OC[C@@H]4[C@@H](C)OC(C)(C)C)n3)n2)ccc1Cl	0	0	0	0	0	0	0	0
COc1cc(Cl)ccc1S(=O)(=O)Nc1ccc(C(=O)Nc2nc3ccccc3s2)cc1	0	0	0	0	0	0	1	0
Cc1[nH]c(/C=C2\C(=O)Nc3ncc(F)cc32)c(C)c1C(=O)NCCN(C)C	0	0	0	0	1	1	1	1
c1ccc(CC2CCC(NC(c3cccnc3)c3ncc[nH]3)C2)cc1	0	1	0	0	1	0	1	1
COC(=O)c1cc(O)c2cc(NC(=O)CCCCNC(=N)N)ccc2c1	0	0	0	1	0	1	1	0
CCc1cc(/C(C)=N/OCc2ccc(C3CCCCC3)c(C(F)(F)F)c2)ccc1CN1CC(C(=O)O)C1	1	0	0	0	0	0	0	0
C#CCN(c1ccc(C(=O)N[C@@H](CCC(=O)N[C@H](C)c2nnn[nH]2)C(=O)O)cc1)C1CCc2cc3nc(C)[nH]c(=O)c3cc21	0	0	0	0	0	0	0	0
CC(=O)[O-].[K+]	1	1	1	1	1	1	0	0
Cn1nnnc1SCC1=C(C(=O)O)N2C(=O)[C@@H](NC(=O)[C@H](OC=O)c3ccccc3)[C@H]2SC1	1	1	1	1	1	1	0	0
C#CC(=O)N[C@@H]1CCN(c2ccc(C(N)=O)c3[nH]c(C)c(C)c23)C1	0	0	0	1	0	1	1	1
CN1CC(CCN2CCCC2)Oc2ncccc2C1=S	0	1	1	0	1	1	1	1
COc1ccc2c(c1)CCCc1c-2nc2ccccc2c1N	0	0	0	0	1	0	1	1
CC[C@H](N)COc1cncc(-c2cc3c(cnc4cc(OC)c(OC)cc43)c(N)n2)c1	0	0	0	0	1	0	1	0
Cc1cc2cc3c(C)cc(=O)oc3c(C)c2o1	1	0	0	0	1	1	0	1
O=C(O)c1ccccc1	1	1	1	1	1	1	0	1
CN(C)CCCn1c2c(c3ccccc31)CCCCCC2	1	1	1	0	1	0	1	1
CC(=O)O	1	1	1	1	1	1	0	0
CC(C)(C)c1cc(C(=O)/C(C#N)=N/Nc2ccc(F)c(Cl)c2)no1	0	0	0	0	1	1	1	1
CCc1cc2c(cc1N1CCC(N3CCOCC3)CC1)C(C)(C)c1[nH]c3cc(C#N)ccc3c1C2=O	1	0	0	0	0	0	0	1
COc1ncnc(NS(=O)(=O)c2ccc(N)cc2)c1OC	1	1	1	1	1	1	1	1
COc1nc(N)nc(Nc2ccccc2)c1/N=C/c1ccc(C)cc1	0	0	0	0	0	0	1	1
O=S(=O)(NCc1csc(-c2cccs2)n1)c1ccccc1	0	0	0	0	0	0	1	1
COCCCOc1ccnc(C[S+]([O-])c2nc3ccccc3[nH]2)c1C	1	1	0	0	0	0	1	0
C=C1CCN([C@H](C)[C@](O)(Cn2cncn2)c2ccc(F)cc2F)CC1	1	1	0	1	1	1	1	1
O=C(Nc1ccc(O)c(Cl)c1)[C@@H]1CCN(CC(=O)N2CCN(c3ccc(-c4cnccn4)cc3)CC2)C1	0	0	0	0	1	0	0	0
C[C@]12CC[C@@H]3c4ccc(O)cc4CC[C@H]3[C@@H]1CCC2=O	1	1	1	1	1	1	1	1
CC(C)(C)NC[C@H](O)COc1cccc2c1CCCC2=O	1	0	1	1	0	1	1	1
COC(=O)c1cccnc1	1	1	1	1	1	1	0	1
C=C(C)C[N+](C)(C)c1ccccc1OC	0	0	1	1	1	1	0	1
Cc1ccc2nc(C3CC3)cc(C(=O)N(C)CC3(CO)CC3)c2c1	0	0	0	0	0	0	1	1
O=C(O)c1ccc(CNc2c(-c3c(Cl)cccc3C(F)(F)F)noc2-c2ccccc2)cc1	0	0	0	0	0	0	0	0
O=C(c1ccc(OCC(F)(F)F)nc1)N1CCCC(c2ccccc2)C1	0	0	0	0	0	0	1	1
O=C([O-])C[C@H](O)CC(O)COc1c(Cl)cc(Cl)cc1C(=O)C1CCCCC1.[Na+]	0	0	1	0	1	1	0	0
CN(C)CCC(c1ccccc1)c1ccccn1	1	1	1	0	1	0	0	1
CC(C1=C(CCN(C)C)Cc2ccccc21)c1ccccn1	1	1	1	0	1	0	1	1
Cc1ccc(C2NC(=O)NC(O)(C(F)(F)F)C2C(=O)c2ccccc2)o1	0	0	0	0	0	0	1	1
CCCCCCCCCN=C(N)N	0	0	1	1	1	1	0	0
C(=C(\c1ccccc1)N1CCN(CCCCc2ccccc2)CC1)\c1ccccc1	0	1	1	0	1	0	0	0
CC(CC(C#N)(c1ccccc1)C(C)C)N(C)C	1	0	0	0	1	0	0	1
O=C(Cc1ccccc1)NCCNCc1cccc(O)c1	0	0	1	1	1	1	1	1
O=C1CN=C(c2ccccc2Cl)c2cc([N+](=O)[O-])ccc2N1	1	1	0	0	0	1	1	1
Cn1nccc1-c1cc(Cl)ccc1Oc1ccc(S(=O)(=O)Nc2ccncn2)cc1F	0	0	0	0	0	0	1	0
CCCCc1ncc(/C=C(\Cc2cccs2)C(=O)O)n1Cc1ccc(C(=O)O)cc1	1	0	0	0	0	0	1	0
CC(C)COCC(CN(Cc1ccccc1)c1ccccc1)N1CCCC1	1	1	1	0	1	0	1	1
C[C@@H]1NC(=O)[C@@H]2CCCN2C(=O)[C@H](CC(N)=O)NC(=O)[C@@H]2CSSC[C@H](N)C(=O)N[C@H]3CSSC[C@H](NC1=O)C(=O)N[C@@H]([C@@H](C)O)C(=O)NCC(=O)N[C@H](C(=O)N[C@@H](Cc1ccc(O)cc1)C(=O)O)CSSC[C@H](NC(=O)[C@H](Cc1ccc(O)cc1)NC(=O)[C@H](CCC(=O)O)NC3=O)C(=O)N2	1	1	1	1	0	1	0	0
Cc1cn([C@H]2C[C@H](N=[N+]=[N-])[C@@H](CO)O2)c(=O)[nH]c1=O	1	1	1	1	1	1	0	0
C[C@H]1O[C@@H](O[C@H]2CC[C@@]3(CO)[C@H](CC[C@@H]4[C@@H]3C[C@@H](O)[C@]3(C)[C@@H](C5=CC(=O)OC5)CC[C@]43O)C2)[C@H](O)[C@H](O)[C@H]1O	0	1	1	1	0	1	0	0
Nc1cccc2c1CN(C1CCC(=O)NC1=O)C2=O	1	0	1	1	0	1	0	1
O=C(NC[C@H]1CN(c2ccc(N3CCOCC3=O)cc2)C(=O)O1)c1ccc(Cl)s1	1	0	0	0	0	0	1	1
CC[N+](CC)(CCNC(=O)C(=O)NCC[N+](CC)(CC)Cc1ccccc1Cl)Cc1ccccc1Cl	1	0	1	1	1	1	0	0
CC1=CC(C)(C)NC(=S)N1CCCC1OCC2(CO1)COC(CCCN1C(=S)NC(C)(C)C=C1C)OC2	0	0	0	0	1	0	0	0
O=C(Nc1ccc(C2CNCCO2)cc1)c1cncc(Cl)c1	0	0	0	0	0	0	1	1
O=[N+]([O-])O[C@H]1CO[C@H]2[C@@H]1OC[C@H]2O[N+](=O)[O-]	1	1	1	1	1	1	0	0
COc1cc(NC(=O)C2COc3ccc(C)cc3C2)ccc1-c1cn[nH]c1	0	0	0	0	0	0	1	1
COc1ccc2cc(S(=O)(=O)n3cnc(C)c3)ccc2c1	0	0	0	0	0	0	1	1
CCC/N=C1\S/C(=C\c2ccc(OC[C@H](O)CO)c(Cl)c2)C(=O)N1c1ccccc1C	1	0	0	0	0	0	1	1
C[C@@H]1O[C@@H](O[C@H]2C[C@@H](O)[C@]3(CO)[C@H]4[C@H](O)C[C@]5(C)[C@@H](C6=CC(=O)OC6)CC[C@]5(O)[C@@H]4CC[C@]3(O)C2)[C@H](O)[C@H](O)[C@H]1O	1	1	1	1	1	1	0	0
O=P(O)(O)C(O)(Cn1ccnc1)P(=O)(O)O	1	1	1	1	1	1	0	0
COc1ccc2c(c1)c(CC(=O)OCC(=O)O)c(C)n2C(=O)c1ccc(Cl)cc1	1	0	0	0	0	0	1	1
CC(C)(C)NC[C@H](O)COc1nsnc1N1CCOCC1	1	0	1	1	0	1	1	1
CC1/C=C/C=C/C=C/C=C/C=C/C=C/C=C/C(OC2O[C@H](C)[C@@H](O)[C@H](N)[C@@H]2O)CC(O)C(C(=O)O)C(O)CC(=O)CC(O)CC(O)CC(O)CC(=O)CCCC(=O)CC(=O)OC1C(C)CC(C)C(O)CC(=O)c1ccc(N)cc1	1	1	1	0	1	0	0	0
C[C@]12C=CC(=O)C=C1CC[C@H]1[C@@H]3C[C@@H](O)[C@](O)(C(=O)CO)[C@@]3(C)C[C@H](O)[C@@]12F	1	1	1	1	1	1	1	1
C[C@H]1CN(C(C)(CO)CO)CCN1C(=O)OC1(C2CCCC(c3cccc(F)c3)N2S(=O)(=O)c2ccc(Cl)cc2)CC1	0	0	0	0	1	0	0	0
C[C@@H](O)[C@H]1C(=O)N2C(C(=O)O)=C(S[C@@H]3CN[C@H](C(=O)Nc4cccc(C(=O)O)c4)C3)[C@H](C)[C@H]12	1	1	1	1	1	1	1	0
COc1ccc2cccc(CCNC(C)=O)c2c1	1	1	1	0	1	0	0	1
CC1CCN(S(=O)(=O)c2ccc(NC(=O)C3CC(=O)N(c4ccccc4)C3)cc2)CC1	0	0	0	0	0	0	1	1
Cc1ccoc1C(=O)Nc1cccc(Oc2ccnc(-c3cc(C(N)=O)c[nH]3)c2)c1	0	1	0	0	0	0	1	0
O=C(N[C@H]1CSCCN(C/C=C/c2ccccc2)C1=O)c1ccc(OP(=O)(O)O)cc1	0	0	0	0	0	1	1	1
COC(=O)C1=C(C)NC(C)=C(C(=O)OCC(C)C)C1c1ccccc1[N+](=O)[O-]	1	1	0	0	1	0	1	0
Cc1ccc(C(=O)c2ccc(CC(=O)O)n2C)cc1	1	1	1	0	0	0	0	1
C[C@H](NC(=O)[C@H](Cc1cscn1)NC(=O)c1cccc2ccccc12)C(=O)Nc1ccc(Cl)cc1	0	0	0	0	0	0	0	0
CC1(C)O[C@@H]2[C@@H](CO[C@@]3(COS(N)(=O)=O)OC(C)(C)O[C@@H]23)O1	1	0	1	1	0	1	1	1
CN1CCC(=C2c3ccccc3CCc3cccnc32)CC1	1	1	1	0	1	0	1	1
O=C([O-])CC(O)(CC(=O)[O-])C(=O)[O-].O=C([O-])CC(O)(CC(=O)[O-])C(=O)[O-].[Mg+2].[Mg+2].[Mg+2]	1	1	1	1	1	1	0	0
CC1(C)S[C@@H]2[C@H](NC(=O)Cc3ccccc3)C(=O)N2[C@H]1C(=O)O.CCN(CC)CCOC(=O)c1ccc(N)cc1	1	0	0	0	0	0	0	0
CC(O)C(=O)O	1	1	1	1	1	1	0	0
C[C@H]1CN(C)c2ccccc2CN1C(=O)NCC1CS(=O)(=O)c2ccccc21	0	0	0	0	0	0	1	1
CCOC(=O)CC1COCCN1C(=O)c1cc(COc2ccc(F)c(F)c2)on1	0	0	0	0	0	0	1	1
COc1cccc(CN2CCC3(CC2)c2ccccc2[C@@H](NC(=O)c2ccccc2)[C@@H]3O)c1O	0	1	0	0	0	0	1	1
CC(C)=C[C@H](O)C[C@@H](C)[C@H]1CC[C@@]2(C)[C@@H]3[C@@H](O)C=C4[C@@H](CC[C@H](O)C4(C)C)[C@]3(C)CC[C@]12C	0	0	1	1	1	1	0	0
Cc1ccc([P@]2(=O)O[C@H](COCc3ccccc3)[C@@H](OCc3ccccc3)[C@H](OCc3ccccc3)[C@H]2O)cc1	0	0	0	0	1	0	0	0
Cc1cccc([C@H](C)c2c[nH]cn2)c1C	1	1	0	1	1	1	0	1
O=c1[nH]c(=O)n([C@H]2C[C@H](O)[C@@H](CO)O2)cc1I	1	1	1	1	1	1	0	1
Cn1cc(-c2ccc(-c3cnc(N)c(C(F)(F)F)c3N3CCC4(CC3)CNC(=O)O4)cc2)cn1	0	0	0	0	0	0	1	1
CCCNc1nc(N)nc2ccccc12	0	1	1	1	0	1	0	1
CC(=O)O[C@H](CC(=O)[O-])C[N+](C)(C)C	1	1	1	1	1	1	0	0
CC(=O)Nc1cc(C(=O)N2CCc3ccccc3C2)ccc1Sc1ccc(Cl)cc1	0	0	0	0	0	0	0	1
O=C(NCc1ccco1)c1cccc(S(=O)(=O)N2CCCC2)c1	0	0	0	0	0	0	1	1
CC[C@@H](CO)NC(=O)[C@@H]1C=C2c3cccc4[nH]cc(c34)C[C@H]2N(C)C1	1	1	1	1	1	1	1	1
O=C(O)c1cc(/N=N/c2ccc(S(=O)(=O)Nc3ccccn3)cc2)ccc1O	1	1	0	0	1	0	1	1
CCCCc1cn(-c2ccc(NC(=O)Nc3ccccc3NS(C)(=O)=O)cc2)nn1	0	0	0	0	0	0	1	1
C=C(c1ccc(C(=O)O)cc1)c1cc2c(cc1C)C(C)(C)CCC2(C)C	1	0	0	0	1	0	0	1
O=Cc1cccc(C(F)(F)F)c1	0	0	1	1	1	1	0	1
CNCCCC1c2ccccc2C=Cc2ccccc21	1	1	1	0	1	0	1	1
CC(=O)OC(C)C[N+](C)(C)C	1	1	1	1	1	1	0	0
NC(=O)c1cn(Cc2c(F)cccc2F)nn1	1	1	1	1	1	1	0	1
O=C1NC(=O)C(c2ccccc2)(c2ccccc2)N1	1	1	1	1	0	1	0	1
CC1=NOC(C)(CNS(=O)(=O)c2ccc(F)cc2)C1	0	0	0	0	0	1	0	1
COC(=O)C(c1ccccc1)C1CCCCN1	1	1	0	0	1	1	0	1
COc1ccc(CCCN(C)S(=O)(=O)c2c(OC)cc(OC)c3c(=O)c4cc(OC)c(OC)cc4oc23)cc1OC	0	0	0	0	0	0	0	0
Cc1c(-c2ccccc2)nn2c(-c3c(C(=O)Nc4ccccc4)nn(-c4ccccc4)c3C)ccnc12	0	0	0	0	0	0	0	0
Oc1ccc2c(c1)[C@@]13CCCC[C@@]1(O)[C@@H](C2)N(CC1CCC1)CC3	1	0	1	0	1	0	1	1
CCOC(=O)[C@@](C)(N)Cc1ccc(O)c(O)c1	1	1	1	1	1	1	0	1
Cn1cc(N2C(=O)c3c(c(C(F)(F)F)nn3C3CC3)C2c2ccc(Cl)cc2)cc(Cl)c1=O	0	0	0	0	0	0	0	1
CCOC(=O)[C@H]1[C@H]2COc3ccc(C)cc3[C@@H]2N2C(=O)c3ccc(Cl)cc3NC(=O)[C@@]12C	0	0	1	0	1	0	1	1
CC(C)(C)C(=O)Oc1ccc(C(=O)OCc2cc(=O)c(OC(=O)C(C)(C)C)co2)cc1	0	1	1	0	1	0	1	1
Nc1nc(=O)[nH]cc1F	1	1	1	1	1	1	0	0
O=C([O-])CN(CCN(CC(=O)[O-])CC(=O)[O-])CC(=O)[O-].[Ca+2].[Na+].[Na+]	1	1	1	1	1	1	0	0
CC(C)C(=O)OCC(=O)[C@@]12O[C@H](C3CCCCC3)O[C@@H]1C[C@H]1[C@@H]3CCC4=CC(=O)C=C[C@]4(C)[C@H]3[C@@H](O)C[C@@]12C	1	1	0	1	1	1	0	1
Nc1ccc(Sc2ccc3ccccc3c2Cl)c(Cl)c1	0	1	0	0	0	0	0	1
COc1ccc2cc(CCC(C)=O)ccc2c1	1	0	0	0	1	0	0	1
CCN(CCCCOC(=O)c1ccc(OC)c(OC)c1)C(C)Cc1ccc(OC)cc1	1	1	0	0	0	0	1	0
CO[C@@H]1[C@H](N(C)C(=O)c2ccccc2)C[C@H]2O[C@]1(C)n1c3ccccc3c3c4c(c5c6ccccc6n2c5c31)C(=O)NC4	1	0	0	0	0	0	0	0
O=C(O)P(=O)(O)O	1	1	1	1	1	1	0	0
O=C1CNc2cc(N3CCOCC3)ccc2N1	0	1	0	0	0	1	0	1
[F-].[Na+]	1	1	1	1	1	1	0	0
O=C1c2ccccc2C(=O)c2c1ccc1nc(-c3cccnc3)[nH]c21	0	1	0	0	0	0	1	1
C=C1CC[C@H]2[C@@](C)(CCC[C@]2(C)C(=O)O)[C@@H]1C/C=C(\C)[C@H]1CCC2=C(O1)C(C)(C)C(O)=C(C(C)=O)C2=O	0	0	0	1	0	1	0	0
CC(C)(C)NCC(O)c1cc(Cl)c(N)c(Cl)c1	1	1	0	1	1	1	0	1
COC(=O)Nc1nc2cc(C(=O)c3ccccc3)ccc2[nH]1	1	0	0	0	0	0	1	1
CCCCC(F)(F)[C@@]1(O)CC[C@H]2[C@@H](CC(=O)[C@@H]2CCCCCCC(=O)O)O1	1	1	1	1	1	1	1	1
COC1(CN)CCOCC1	0	1	1	1	1	1	0	1
NCCc1cc[nH]n1	1	1	1	1	1	1	0	1
Cc1cc(C)cc(C(=O)N2CCC(c3ccccc3)(c3nccn3Cc3ccccc3)CC2)c1	0	0	0	0	0	0	0	0
O=S(=O)([O-])[O-].[Na+].[Na+]	1	1	1	1	1	1	0	0
COc1ccc(C)cc1Nc1n[n+](C)c(-c2ccc(O)cc2O)s1.[Cl-]	0	0	0	1	0	1	1	1
C#C[C@]1(O)CC[C@H]2[C@@H]3CCC4=CC(=O)CC[C@@H]4[C@H]3CC[C@@]21C	1	1	1	1	1	1	1	1
CC(=O)N(C)C1CCN(c2cc(F)cc(NC(=O)c3cc4c(F)ccc(C)c4[nH]3)c2)C1	0	0	0	0	0	0	1	1
CC1(C)CC(=O)C2=C(C1)OC1=C(C(=O)CC(C)(C)C1)C2c1ccc(OCC2CCC2)cc1	0	1	0	0	0	0	0	1
NC(=O)c1cccc2cn(-c3ccc([C@@H]4CCCNC4)cc3)nc12	1	0	0	0	0	0	1	1
CC(C)(C)n1cc2c(n1)C(=O)NC1(CCN(C(=O)c3ccc4c(N)n[nH]c4c3)CC1)C2	0	0	0	0	0	0	1	1
N=C(N)NCc1cccc(I)c1	1	0	1	1	1	1	0	0
Cc1cc(=O)c(O)cn1Cc1ccc(-c2ccccc2)cc1	0	0	0	0	0	0	1	1
CS(=O)(=O)Cc1nc2c(Sc3ccc(Cl)cc3)cc(Cl)cn2c1[N+](=O)[O-]	0	0	0	0	0	0	1	0
C[C@](N)(Cc1ccc(O)c(O)c1)C(=O)O	1	1	1	1	1	1	0	1
CCC(=O)c1c(O)n(O)c2cc(NC(=O)c3cccs3)ccc12	0	0	0	0	0	0	1	1
CCC1(CC)C(=O)NCC(C)C1=O	1	1	1	1	1	1	0	1
O=C(C1=C(O)C(=O)N(c2ccc(O)c(C(=O)O)c2)C1c1ccc([N+](=O)[O-])cc1)c1ccc(Cl)cc1	0	0	0	0	0	0	0	0
COc1cc(-c2coc3ccccc3c2=O)cc(OC)c1OC	0	0	0	0	0	0	1	1
CC(NC(=O)C(C#N)=C1CCCCC1)c1ccc(Cl)cc1	0	0	0	0	0	1	1	1
Cc1ccnc(NS(=O)(=O)c2ccc(N)cc2)n1	1	1	1	1	1	1	0	1
O=S(O)CNc1ccc(S(=O)(=O)c2ccc(NCS(=O)O)cc2)cc1	1	0	0	1	0	1	1	0
Cc1cccc(Cl)c1C(=O)N[C@@H](Cc1ccc(-c2c(C)n(C)c(=O)n(C)c2=O)cc1)C(=O)O	0	0	0	0	0	0	1	1
O=C(CCCN1CCC(O)(c2ccc(Br)cc2)CC1)c1ccc(F)cc1	1	1	0	0	0	0	1	1
CC(C)(C)OC(=O)Nc1ccc(CNC23CC4CC(CC(C4)C2)C3)cc1	0	0	0	0	0	0	1	1
CN[C@@H]1CCc2[nH]c3ccc(C(N)=O)cc3c2C1	1	0	0	1	0	1	0	1
Cc1ccccc1-c1nnc2ccc(-c3ccc(C(N)=O)cc3)cn12	0	0	0	0	0	0	1	1
COc1ccc(CN2CCN(S(=O)(=O)c3ccccc3)CC2)c(OC)c1	0	0	0	0	0	0	1	1
CO[C@H]1/C=C/O[C@@]2(C)Oc3c(C)c(O)c4c(O)c(c(/C=N/N5CCN(C6CCCC6)CC5)c(O)c4c3C2=O)NC(=O)/C(C)=C\C=C\[C@H](C)[C@H](O)[C@@H](C)[C@@H](O)[C@@H](C)[C@H](OC(C)=O)[C@@H]1C	1	1	1	1	1	1	0	0
CCCCN(CCCC)CC(O)c1cc(Cl)cc2c1-c1ccc(Cl)cc1/C2=C/c1ccc(Cl)cc1	1	1	1	0	0	0	0	0
O=C(O)CNC(=O)C1C(=O)N(C2CCCCC2)C(=O)N(C2CCCCC2)C1=O	1	0	0	0	0	1	1	1
Cc1nnc(N2CCN(C(=O)C(C)C)CC2)c(C#N)c1C	0	0	0	0	0	0	1	1
CCC1(c2ccccc2)C(=O)NC(=O)NC1=O	1	1	1	1	1	1	0	1
COc1ccc(S(=O)(=O)N(CC(C)C)C[C@@H](O)[C@H](Cc2ccc(-c3ccc(Cl)cc3)cc2)NC(=O)O[C@H]2CCOC2)cc1	0	0	0	0	0	0	0	0
CN(C)CCOC(C)(c1ccccc1)c1ccccn1	1	1	1	0	1	0	1	1
CCNCC(O)c1cccc(O)c1	1	1	1	1	1	1	0	1
C[C@H](CCC(=O)O)[C@H]1CC[C@H]2[C@@H]3[C@@H](O)C[C@@H]4C[C@H](O)CC[C@]4(C)[C@H]3CC[C@]12C	1	1	1	1	1	1	1	1
CC[C@H]1NC(=O)[C@@H](NC(=O)c2ncccc2O)[C@@H](C)OC(=O)[C@H](c2ccccc2)NC(=O)[C@@H]2CC(=O)[C@H](CS[C@@H]3CN4CCC3CC4)CN2C(=O)[C@H](Cc2ccc(N(C)C)cc2)N(C)C(=O)[C@@H]2CCCN2C1=O	1	0	1	0	1	0	0	0
CCC1=C(C)CN(C(=O)NCCc2ccc(S(=O)(=O)NC(=O)N[C@H]3CC[C@H](C)CC3)cc2)C1=O	1	0	0	0	0	0	0	1
Nc1cc2ncnc(Nc3cccc(Br)c3)c2cc1N	0	0	0	0	1	1	1	1
C[C@]12CC[C@H](O)CC1=CC[C@@H]1[C@@H]2CC[C@]2(C)C(=O)CC[C@@H]12	1	1	1	1	1	1	1	1
CN(C/C=C/C#CC(C)(C)C)Cc1cccc2ccccc12	1	1	1	0	0	0	1	1
Cc1cc(Cn2c(N3CC4(CNC4)C3)nc3c(N4CCN(CCCCCCCCC(=O)N[C@H](C(=O)N5C[C@H](O)C[C@H]5C(=O)N[C@@H](C)c5ccc(-c6scnc6C)cc5)C(C)(C)C)CC4)cc(Cl)cc32)cc(C)c1F	0	0	1	0	1	0	0	0
Cc1c(C2Cc3ccccc3N2C(=O)/C=C\C(=O)O)c2ccccc2n1C	0	0	0	0	0	0	1	1
COc1cccc(/C=C/C(=O)c2sc(Nc3ccc(Cl)c(Cl)c3)nc2C)c1	0	0	0	0	0	0	0	0
CC(C)(O)c1ccccc1CC[C@@H](SCC1(CC(=O)O)CC1)c1cccc(/C=C/c2ccc3ccc(Cl)cc3n2)c1	1	0	0	0	0	0	0	0
N[C@@H](CCNCc1ccccc1Cl)C(=O)N1CCCCC1	0	0	1	1	0	1	1	1
CN(C)C(=N)NC(=N)N	1	1	1	1	1	1	0	0
CCCCCCOC(=O)C[N+](C)(C)CC[N+](C)(C)CC(=O)OCCCCCC	0	1	1	1	1	1	1	0
O=C(C1CCCCC1)N1CC(=O)N2CCc3ccccc3C2C1	1	1	1	0	0	0	1	1
Cc1c(N)nc([C@H](CC(N)=O)NC[C@H](N)C(N)=O)nc1C(=O)N[C@H](C(=O)N[C@H](C)[C@@H](O)[C@H](C)C(=O)N[C@H](C(=O)NCCc1nc(-c2nc(C(=O)NCCC[S+](C)C)cs2)cs1)[C@@H](C)O)[C@@H](O[C@@H]1O[C@@H](CO)[C@@H](O)[C@H](O)[C@@H]1O[C@H]1O[C@H](CO)[C@@H](O)[C@H](OC(N)=O)[C@@H]1O)c1c[nH]cn1	1	0	1	1	1	1	0	0
CC(C)(C#N)c1ccc(-c2cnc(N)c(-c3ccc4c(=O)[nH]ccc4c3)n2)cc1	0	0	0	0	0	0	1	1
O=C(CCCCCCNC(=O)c1cc2ccccc2o1)NO	0	0	0	1	0	1	1	0
Cc1cc(/C=N/Nc2nc(N3CCOCC3)nc(N3CCOCC3)n2)c(C)n1-c1ccccc1	0	0	0	0	0	0	0	0
CCCNCC(O)COc1ccccc1C(=O)CCc1ccccc1	1	1	1	0	1	1	1	0
O=C(CCCN1CCC(O)(c2ccc(Cl)cc2)CC1)c1ccc(F)cc1	1	1	0	0	0	0	1	1
O=C(O)c1ccnc(-c2ccc3c(Nc4ccc(C(F)(F)F)cn4)ccnc3n2)c1C(F)(F)F	0	0	0	0	0	0	1	0
CCN1C(=O)CCCC12CCCN(C(=O)c1sccc1C)C2	0	1	1	0	1	0	1	1
C/C1=C\CC(C)(C)/C=C/C(=O)N(CCCOc2ccc(C(=O)/C=C/c3ccc(C)cc3)cc2)/C(C)=C/CC1	0	1	0	0	0	0	0	0
NC[C@H]1O[C@H](O[C@H]2[C@H](O)[C@@H](O[C@H]3O[C@H](CO)[C@@H](O)[C@H](N)[C@H]3O)[C@H](N)C[C@@H]2N)[C@H](O)[C@@H](O)[C@@H]1O	1	1	1	1	1	1	0	0
COc1ccccc1/C=C/S(=O)(=O)Nc1ccccc1S(N)(=O)=O	0	0	0	0	1	0	1	1
CC(C)(C)n1ncc2c(=O)n(Cc3ccc(SC(F)(F)F)cc3)cnc21	0	0	0	0	0	0	1	1
CC(=O)[O-].CC(=O)[O-].[Ca+2]	1	1	1	1	1	1	0	0
O=C(NS(=O)(=O)c1ccc(NCC2CCOCC2)c([N+](=O)[O-])c1)c1ccc(N2CCN(Cc3cc(OCCO)ccc3-c3ccc(Cl)cc3)CC2)cc1Oc1cccc2[nH]ccc12	0	1	0	0	0	0	0	0
CCN1CCCC1CNC(=O)c1c(OC)ccc(Br)c1OC.Cl	0	0	0	0	0	0	1	1
O=c1c(F)cnc2onc(-c3ccc(Cl)cc3)n12	0	0	0	0	0	0	0	1
O=C1CCO1	1	1	1	1	1	1	0	0
COc1cc(OC)c2c(C)[n+](-c3ccc4ccccc4c3)c(C)cc2c1	0	1	1	1	1	1	1	0
Cn1cc(C(=O)NCC(O)c2ccccc2F)c(C2CCCN(C(=O)OC(C)(C)C)C2)n1	0	0	0	0	0	0	1	1
C[C@H](N)Cc1ccccc1	1	1	1	1	1	1	0	1
C=C1C(=O)O[C@@H]2[C@H](O)[C@@H](C)[C@@H]3C=CC(=O)[C@@]3(C)[C@@H](OC(=O)/C(C)=C\C)[C@H]12	0	0	1	1	0	1	1	1
CC(C)C[C@H](NC(=O)c1cc2ccccc2o1)C(=O)N[C@@H]1C(=O)CN(S(=O)(=O)c2ccccn2)CC[C@@H]1C	0	1	0	0	0	0	0	0
COc1cc(C(=O)N2CCC(O)CC2)ccc1Nc1ccc2c(c1C)N(C)[C@H](C)C(=O)N2C	0	0	0	0	0	0	1	1
CCNc1nc(NC(C)C)nc(NS(=O)(=O)c2ccc(N)cc2)n1	0	0	0	1	0	1	1	1
COCC1CCN(c2ncnc3scc(-c4ccccc4)c23)CC1	0	0	0	0	0	0	1	1
NCCOc1ccc(/C(=C2\CCc3ccccc32)c2ccc(O)cc2)cc1	0	1	0	0	0	0	1	1
O=C(Nc1nc(-c2cc(Cl)cs2)c(N2CCN(C3CCCCC3)CC2)s1)c1cnc(N2CCC(C(=O)O)CC2)c(Cl)c1	1	0	0	0	0	0	0	0
CNC(=S)NCO	1	1	1	1	1	1	0	0
Cn1nnc2c(C(N)=O)ncn2c1=O	1	1	1	1	1	1	0	1
CC(=O)c1ccc2c(c1)N(CCCN1CCC(CCO)CC1)c1ccccc1S2	1	1	0	0	0	0	1	1
N#Cc1ccccc1-c1cc(-c2ccccn2)cn(-c2ccccc2)c1=O	1	0	0	0	0	0	1	1
Cc1ccnc2c1NC(=O)c1cccnc1N2C1CC1	1	0	0	0	0	0	1	1
CCn1c(SCC(=O)Nc2ccc(OC)cc2)nc2c1c(=O)n(C)c(=O)n2C	0	0	0	0	0	0	1	1
CC(C)(O)C(Cl)(Cl)Cl	1	1	1	1	1	1	0	1
O=C([O-])O.[Na+]	1	1	1	1	1	1	0	0
CCc1ccc(CCOc2ccc(CC3SC(=O)NC3=O)cc2)nc1	1	0	0	0	0	0	1	1
O=C(CCCl)NCc1ccccc1	1	1	1	1	1	1	0	1
CCCCCCCCCCCCCCCC(=O)OC1CCCn2c1nc(C)c(CCN1CCC(c3noc4cc(F)ccc34)CC1)c2=O	1	0	0	0	1	0	0	0
COC(=O)c1nc(-c2nc(CCNC(=O)OC(C)(C)C)sc2Cl)sc1Cl	0	0	0	0	0	0	1	1
CC(C)NS(=O)(=O)c1ccc(CCC(=O)NCc2ccco2)cc1	0	0	0	0	0	0	1	1
COC(=O)C1=C(C)NC(C)=C(C(=O)OC(C)(C)CN(C)CCC(c2ccccc2)c2ccccc2)C1c1cccc([N+](=O)[O-])c1	1	1	1	0	1	0	0	0
Cc1ccccc1S(=O)(=O)N1[C@@H](c2ccc(Cl)cc2)C(COCC(=O)N[C@@H](Cc2ccccc2)C(N)=O)=C[C@H]1C(C)(C)C	0	0	0	0	0	0	0	0
CC(C)=C[C@H]1C[C@H](C)[C@]2(CC[C@]3(C)C[C@@H]4C(CO)=CC(=O)[C@H]4/C(C)=C\C[C@H]32)O1	0	0	1	1	1	1	1	1
CN1C(C(=O)Nc2ccccn2)=C(O)c2ccccc2S1(=O)=O	1	1	0	0	1	0	1	1
c1cnn(Cc2ccc(CN3CCC4(CCCNC4)C3)cc2)c1	0	0	0	0	0	0	1	1
COc1ccc([C@@H]2Sc3ccccc3N(CCN(C)C)C(=O)[C@@H]2OC(C)=O)cc1	1	0	0	0	0	0	1	1
OC(CCN1CCCC1)(c1ccccc1)C1CCCCC1	1	1	1	0	0	0	1	1
CC(=O)N1CCC2(CC1)CC(=O)c1cc(OCC(=O)NCc3ccc(C)cc3)ccc1O2	0	0	0	0	0	0	1	1
C1COC(NC(C2CC2)C2CC2)=N1	1	0	1	0	1	1	0	1
COc1ccc(Cn2cc3c(c2-c2ccccc2)CCc2cnoc2-3)cc1N	0	0	0	0	0	0	1	1
OC[C@H]1O[C@@H](n2cnc3c(NCc4ccc(O)c(O)c4)ncnc32)[C@H](O)[C@@H]1O	0	0	1	1	1	1	0	0
Cc1ccc(-c2cc(C(F)(F)F)nn2-c2ccc(S(N)(=O)=O)cc2)cc1	1	1	0	0	0	0	1	1
O=c1nc(OC[C@H]2COCCO2)cc2n1CCc1cc(OCCCC3CC3)ccc1-2	0	0	0	0	0	0	1	1
O=C1/C(=C/c2cccc(O)c2)CCc2ccccc21	0	0	0	0	1	1	0	1
OO	1	1	1	1	1	1	0	0
Nc1nc(=O)c2c([nH]1)NC[C@H](CNc1ccc(C(=O)N[C@@H](CCC(=O)O)C(=O)O)cc1)N2C=O	1	1	1	1	1	1	0	0
COc1ccc(-c2ccc3nnc(-c4cc(OC)c(OC)c(OC)c4)n3n2)cc1[N+](=O)[O-]	0	0	0	0	0	0	1	0
COc1ccccc1C(=O)NC12CC3CC(CC(C3)C1)C2	0	0	0	0	0	0	1	1
O=[N+]([O-])C1=Cc2ccccc2OC1Nc1ccccc1[N+](=O)[O-]	0	1	0	0	0	0	1	1
CC1(C)C2CCC1(CS(=O)(=O)O)C(=O)C2=Cc1ccc(C=C2C(=O)C3(CS(=O)(=O)O)CCC2C3(C)C)cc1	1	1	0	0	1	0	0	0
N[C@@H]1CCCCN(c2c(F)cc3c(=O)c(C(=O)O)cn(C4CC4)c3c2Cl)C1	1	1	0	0	0	0	1	1
CCN(CC)c1ccc(C(=C2C=CC(=[N+](CC)CC)C=C2)c2cc(S(=O)(=O)[O-])ccc2S(=O)(=O)[O-])cc1.[Na+]	1	0	0	0	0	0	0	0
CCOC(=O)n1ccn(C)c1=S	1	0	0	1	0	1	0	1
Cc1cc(C2=NO[C@@](c3cc(Cl)c(Cl)c(Cl)c3)(C(F)(F)F)C2)sc1C(=O)NCC(=O)NCC(F)(F)F	1	0	0	0	0	0	0	0
O=C(Nc1cnn2ccc(N3CCC[C@@H]3c3cc(F)ccc3F)nc12)N1CC[C@H](O)C1	1	0	0	0	0	0	1	1
CC(c1nc2ccccc2c(=O)n1-c1ccccc1Cl)N(Cc1ccccc1)C(=O)Nc1cccc(Br)c1	0	0	0	0	0	0	0	0
CCOc1ccc(OCC)c(NC(=O)/C=C/c2ccc(OCc3cn4ccccc4n3)cc2)c1	0	0	0	0	0	0	0	0
NS(=O)(=O)Cc1noc2ccccc12	1	1	1	1	1	1	0	1
S=P(N/N=C/c1ccccn1)(N/N=C/c1ccccn1)c1ccccc1	0	0	0	0	0	0	1	0
C[C@H]1O[C@@H](O[C@H]2[C@@H](O)C[C@H](O[C@H]3[C@@H](O)C[C@H](O[C@H]4CC[C@@]5(C)[C@H](CC[C@@H]6[C@@H]5C[C@@H](O)[C@]5(C)[C@@H](C7=CC(=O)OC7)CC[C@]65O)C4)O[C@@H]3C)O[C@@H]2C)C[C@H](O)[C@@H]1O	1	1	1	1	1	1	0	0
O=C(Nc1ccccc1)c1cc2cnc(Nc3ccc(N4CCNCC4)cn3)nc2n1C1CCCC1	0	0	0	0	0	0	0	0
CCCC(C)C1(CC)C(=O)NC(=S)NC1=O	1	1	1	1	1	1	0	1
O=C(C[C@@H](c1ccccc1)[C@H]1C(=O)Nc2ccccc21)c1ccccc1	0	0	0	0	0	0	1	1
CC[C@H]1OC(=O)[C@H](C)C(=O)[C@H](C)[C@@H](O[C@@H]2O[C@H](C)C[C@H](N(C)C)[C@H]2O)[C@](C)(OC)C[C@@H](C)C(=O)[C@H](C)[C@@H](OC(=O)NCCNC(=O)c2cccc(O)c2)[C@]1(C)O	0	1	1	1	1	1	0	0
Nc1nc2c(N)c3c(cc2[nH]1)C1(CC3)SCCS1	0	0	1	0	0	1	0	1
C[n+]1c2c(c(N)c3ccccc31)C(=O)/C(=C/c1cccc(Cl)c1)CC2.[I-]	0	0	0	0	0	0	1	0
CCN(CC)C(=O)c1ccc(O)c(OC)c1	1	0	1	1	0	1	0	1
Cn1c(=O)c2[nH]cnc2n(C)c1=O.NCC(=O)[O-].[Na+]	1	1	1	1	1	1	0	0
CSc1ccccc1C(=O)C1CCCN(C(=O)c2ccc(N3CCOCC3)cc2)C1	0	0	0	0	0	0	1	1
CCCCCCCCCCCCCCCCCC(=O)OCCSCCC(=O)N[C@H](C(=O)N[C@@H](CC(=O)O)C(=O)N[C@@H](CS)C(=O)N[C@@H](Cc1ccccc1)C(=O)N[C@@H](CC(C)C)C(=O)N[C@@H](CO)C(=O)N[C@@H](CCCNC(=N)N)C(=O)N1CCC[C@H]1C(=O)N[C@H](C(=O)N[C@@H](CCC(=O)O)C(=O)N[C@@H](CCCCN)C(=O)N[C@H](C(=O)O)[C@@H](C)O)[C@@H](C)O)C(C)C	0	0	0	0	0	1	0	0
CN(C)c1ccc(C(=O)NCC2(N3CCCCC3)CCCCC2)cc1	0	1	0	0	0	0	1	1
OC(c1ccccc1)(c1ccccc1)C12CC[N+](CCOCc3ccccc3)(CC1)CC2	1	1	1	1	1	1	1	0
CCc1cc(C(=O)OC)c(NC(=O)C2CC(=O)NN2Cc2ccccc2)s1	0	1	0	0	0	0	1	1
CC[C@H](Nc1ncnc2[nH]cnc12)c1nc2cccc(F)c2c(=O)n1-c1ccccc1	1	1	0	0	0	0	1	0
OC[C@@H]1NC[C@@H](O)[C@@H]1O	0	1	1	1	1	1	0	0
C(COCCOCC1CO1)OCCOCC1CO1	1	1	0	1	1	1	0	0
Cc1c(O)cccc1C(=O)N[C@@H](CSc1ccccc1)[C@H](O)CN1C[C@H]2CCCC[C@H]2C[C@H]1C(=O)NC(C)(C)C	1	1	1	1	0	0	0	0
COc1ccc(-c2ccc3cc(C(=O)O)ccc3c2)cc1C12CC3CC(CC(C3)C1)C2	1	0	0	0	0	0	0	1
Cc1nc(Nc2ncc(C(=O)Nc3c(C)cccc3Cl)s2)cc(N2CCN(C(=O)CSc3cccc4c3C(=O)N(C3CCC(=O)NC3=O)C4=O)CC2)n1	0	0	0	0	0	0	0	0
Cl.N=C(N)NCCCCCN(CC[C@H](N)C(=O)O)C[C@H]1O[C@@H](n2cnc3c(N)ncnc32)[C@H](O)[C@@H]1O	0	0	1	1	0	1	0	0
CC[C@@H](CO)NCCN[C@@H](CC)CO	1	0	1	1	1	1	0	0
Clc1ccc(C(Cn2ccnc2)OCc2c(Cl)cccc2Cl)c(Cl)c1	1	1	0	0	1	0	0	0
CN(C)c1ccc(-c2cc3ncccc3c(N(C)CCCN)n2)cc1	0	0	0	0	0	0	1	1
CC(C)[C@H](C(=O)Nc1nc2cc(Cl)ccc2o1)c1ccc(Cl)cc1	0	0	0	0	0	0	1	1
COC(=O)/C=C/C(=O)OC	1	1	1	1	1	1	0	0
CNC(=O)c1ccc(N2C(=S)N(c3cnc(C#N)c(C(F)(F)F)c3)C(=O)C23CCC3)cc1F	1	0	0	0	0	0	1	1
COc1cc2[nH]c(C)c(CCN3CCN(c4ccccc4)CC3)c2cc1OC	1	1	0	0	1	0	1	1
Cc1cc(C(C)(C)C)cc(C)c1CC1=NCCN1	1	0	1	0	1	0	0	1
CCCCCCCCCc1ccc(OCCOCCOCCOCCOCCOCCOCCOCCOCCO)cc1	1	0	1	0	1	0	0	0
CC(=O)N(CC(O)CO)c1c(I)c(C(=O)NCCO)c(I)c(C(=O)NCC(O)CO)c1I	1	1	1	1	1	1	0	0
Cc1c(C(=O)NNc2cc(=O)n(C)c(=O)n2C)cccc1[N+](=O)[O-]	0	1	1	1	1	1	1	1
OC(CCN1CCCCC1)(c1ccccc1)C1CCCCC1	1	1	1	0	0	0	1	1
CCCS(=O)(=O)Nc1cc(F)cc(-c2[nH]c(C3CC3)nc2-c2ccnc(NC)n2)c1Cl	0	1	0	0	0	0	1	0
CC[C@H]1OC(=O)[C@H](C)[C@@H](O[C@H]2C[C@@](C)(OC)[C@@H](O)[C@H](C)O2)[C@H](C)[C@@H](O[C@@H]2O[C@H](C)C[C@H](N(C)C)[C@H]2O)[C@](C)(O)C[C@@H](C)CN(C)[C@H](C)[C@@H](O)[C@]1(C)O	1	1	1	1	1	1	0	0
C[C@H]1C[C@H]2[C@@H]3CCC4=CC(=O)C=C[C@]4(C)[C@@]3(F)[C@@H](O)C[C@]2(C)[C@@]1(O)C(=O)COP(=O)(O)O	1	1	1	1	1	1	1	0
CN(C)CC1CCCCCCCCCCCCC(CN(C)C)C1=O	0	0	1	0	0	0	1	1
CO[C@]1(C(=O)N[C@@H](C)c2ccc(-n3cc(F)cn3)nc2)CC[C@H](c2nc(C)cc(Nc3cc(C)[nH]n3)n2)CC1	1	0	0	0	0	0	0	0
CCOC(=O)c1ncn2c1[C@@H]1CCN1C(=O)c1cc(C#C[Si](C)(C)C)ccc1-2	0	1	0	0	0	0	1	0
COc1ccc(C(C(=O)NC2CCCC2)N(C(=O)c2ccoc2C)c2ccc(C)cc2)cc1	0	0	0	0	0	0	1	1
C=CCC1N(S(=O)(=O)c2ccc(F)cc2)c2ccc(C(=O)NCc3ccccc3Cl)cc2C12CCN(C(C)=O)CC2	0	1	0	0	0	0	0	0
Cc1noc(C)c1S(=O)(=O)N1CCC(C(=O)Nc2cnc3c(c2)c(C)nn3C)CC1	0	0	0	0	1	0	1	1
CC(C)C[C@H](NC(=O)[C@@H](COC(C)(C)C)NC(=O)[C@H](Cc1ccc(O)cc1)NC(=O)[C@H](CO)NC(=O)[C@H](Cc1c[nH]c2ccccc12)NC(=O)[C@H](Cc1cnc[nH]1)NC(=O)[C@@H]1CCC(=O)N1)C(=O)N[C@@H](CCCNC(=N)N)C(=O)N1CCC[C@H]1C(=O)NNC(N)=O	1	1	1	1	1	1	0	0
CC(C)(C)C(=O)Nc1cc(Cl)ccc1Oc1ccccc1	0	1	0	0	1	0	1	1
CCCCCCCCCCCCOCCOCCOCCOCCOCCOCCOCCOCCOCCO	1	0	1	0	1	0	0	0
C=CCOc1ccc(Cl)cc1CNCCCN1CCOCC1.Cl	0	0	1	0	1	1	1	1
O=C(Cn1ccnc1[N+](=O)[O-])NCc1ccccc1	1	1	0	1	0	1	0	1
C[C@H](CCCO)[C@H]1CC[C@H]2[C@@H]3[C@@H](O)C[C@@H]4CCCC[C@]4(C)[C@H]3CC[C@]12C	0	1	1	1	1	1	1	1
O=C(O)CCCO	1	1	1	1	1	1	0	1
O=C(O)C[C@@H](NC(=O)c1ncnc2[nH]ccc12)c1ccccc1	0	0	1	0	0	1	1	1
C[C@H](O)C(=O)Nc1c(I)c(C(=O)NC(CO)CO)c(I)c(C(=O)NC(CO)CO)c1I	1	1	1	1	1	1	0	0
O=C([O-])c1ccccc1.[Na+]	1	1	1	1	1	1	0	0
Cc1cccc(C)c1OCC(=O)N[C@@H](Cc1ccccc1)[C@@H](O)C[C@H](Cc1ccccc1)NC(=O)[C@H](C(C)C)N1CCCNC1=O	1	0	0	0	1	0	0	0
CCCC(=O)O[C@]1(C(=O)COC(=O)CC)CC[C@H]2[C@@H]3CCC4=CC(=O)CC[C@]4(C)[C@H]3[C@@H](O)C[C@@]21C	1	1	1	1	1	1	0	1
C[N+](C)(C)CC(=O)[O-].OC(O)C(Cl)(Cl)Cl	1	1	1	1	1	1	0	0
C=CCNCc1ccccc1[N+](=O)[O-]	0	1	0	1	1	1	0	0
CC[C@H]1OC(=O)[C@H](C)[C@@H](O[C@H]2C[C@@](C)(OC)[C@@H](O)[C@H](C)O2)[C@H](C)[C@@H](O[C@@H]2O[C@H](C)C[C@H](N(C)C)[C@H]2O)[C@](C)(O)C[C@@H](C)/C(=N\OCOCCOC)[C@H](C)[C@@H](O)[C@]1(C)O	1	1	1	1	1	1	0	0
Cc1ccc2c(c1)[nH]c1c(N3CCN(Cc4ccccc4)CC3)ncnc12	0	1	0	0	0	0	1	1
Cc1cc(NC(=O)c2ccc3c(c2)CCN(C(C)C)C3)nn1Cc1cc(Cl)ccc1OCC(C)C.Cl	0	0	0	0	0	0	0	0
[Xe]	1	1	1	1	1	1	0	0
NC(N)c1ccc(CC(=O)C(=O)O)cc1	0	0	1	1	1	1	0	0
CCN(CC)C(=S)SSC(=S)N(CC)CC	1	1	1	1	1	1	0	1
CC(N)Cc1ccccc1	1	1	1	1	1	1	0	1
C=CCC1(C(C)C#CCC)C(=O)NC(=O)N(C)C1=O	1	1	0	1	1	1	0	0
COc1ccc(Cl)cc1C(=O)NCCc1ccc(S(=O)(=O)NC(=O)NC2CCCCC2)cc1	1	0	0	0	0	0	0	1
CN(C)CCC(Oc1ccc(F)c(C(N)=O)c1F)c1cccc(C(F)(F)F)c1	0	0	0	0	1	0	1	1
Nc1ncc(-c2cc(N[C@H]3CC[C@H](N)CC3)ncc2Cl)nc1NCC1CCOCC1	0	1	0	0	1	0	1	1
O=C([O-])[C@H](O)[C@@H](O)[C@H](O)[C@H](O)CO.O=C([O-])[C@H](O)[C@@H](O)[C@H](O)[C@H](O)CO.[Ca+2]	1	1	1	1	1	1	0	0
CN(C)CCCN1c2ccccc2Sc2ccc(Cl)cc21	1	1	1	0	1	0	1	1
Oc1ccc2nc(Cl)n(C3CCCCC3)c2n1	0	0	0	0	0	0	0	1
CC1(C)C(/C=C/C=C/C=C/C=C2\N(CCCCS(=O)(=O)O)c3ccc4ccccc4c3C2(C)C)=[N+](CCCCS(=O)(=O)[O-])c2ccc3ccccc3c21	1	0	0	0	0	0	0	0
O=C([O-])C(O)[C@H](O)[C@@H](O)[C@H](O)[C@H](O)CO.O=C([O-])C(O)[C@H](O)[C@@H](O)[C@H](O)[C@H](O)CO.[Ca+2]	1	1	1	1	1	1	0	0
COc1ccccc1C(=O)NC(=O)COC(=O)CCNS(=O)(=O)c1ccccc1	0	0	0	0	0	0	1	1
COc1ccc(/C=C2\SC(=O)N(CCC(=O)N3CCCCC3)C2=O)cc1OC	0	0	0	0	0	0	1	1
COC(=O)N[C@H](C(=O)N1CCC[C@H]1c1ncc(-c2cc(F)c3c(c2)OC(c2cnc(C4(C)CC4)s2)n2c-3cc3cc(-c4cnc([C@@H]5C[C@H]6C[C@H]6N5C(=O)[C@@H](NC(=O)OC)C(C)C)[nH]4)ccc32)[nH]1)C(C)C	0	1	1	0	1	0	0	0
C[C@H](NCc1ccc(OCc2cccc(F)c2)cc1)C(N)=O	1	0	1	1	0	1	1	1
O=C(O)COCCN1CCN([C@H](c2ccccc2)c2ccc(Cl)cc2)CC1	1	1	0	0	0	0	1	1
Cc1cc(C)cc(OCC2CNC(=O)O2)c1	1	1	0	1	0	1	0	1
Nc1nc2c(ncn2COC(CO)CO)c(=O)[nH]1	1	1	1	1	1	1	0	0
CCCC(=O)O[C@H]1[C@]2([C@@]34c5ccccc5N[C@@H]3N3C(=O)[C@]5(CC)SS[C@]3(C(=O)N5C)[C@H]4O)c3ccccc3N[C@@H]2N2C(=O)[C@]3(CC)SS[C@]12C(=O)N3C	0	1	1	0	1	0	0	0
NC(=O)c1cc[n+](CC2=C(C(=O)[O-])N3C(=O)[C@@H](NC(=O)[C@@H](c4ccccc4)S(=O)(=O)O)[C@H]3SC2)cc1	1	1	1	1	1	1	0	0
CN1c2cccnc2CN(Cc2ccccc2)CC[C@H]1CO	0	0	1	0	0	0	1	1
C[C@H]1C(=O)NCCN1C(=O)OC(C)(C)C	0	0	1	1	0	1	0	1
CN1CCN(NC(=O)c2cc(NC(=O)c3cc(NC(=O)c4cc(NC(=O)c5cc6ccccc6cn5)cn4C)cn3C)cn2C)CC1	0	1	0	0	0	0	0	0
NCCCCCC(=O)O	1	1	1	1	1	1	0	1
CC(C)c1cccc(C(C)C)c1O	1	1	1	1	1	1	0	1
C[C@H]1COCCN1c1nc(N2CCOC[C@@H]2C)c2ccc(-c3ccc(N(C)C)nc3)nc2n1	0	1	0	0	0	0	0	1
Cc1ccc(Cl)cc1Nc1nn2c(=O)c3ccc(C(=O)NCc4cccs4)cc3nc2s1	0	0	0	0	0	0	0	0
CCCSc1nc(N[C@@H]2C[C@H]2c2ccc(F)c(F)c2)c2nnn([C@@H]3C[C@H](OCCO)[C@@H](O)[C@H]3O)c2n1	1	0	1	1	1	1	0	0
C[C@H](O)[C@H](O)[C@H]1CNc2nc(N)[nH]c(=O)c2N1	1	0	1	1	1	1	0	0
Cn1cnc2c(F)c(Nc3ccc(Br)cc3F)c(C(=O)NOCCO)cc21	1	1	0	0	1	0	1	0
CC[C@H](C)C[C@H]1CC[C@](O)([C@](C)(O)C(=O)N[C@@H]2C(=O)N3NCCC[C@@H]3C(=O)N(C)[C@@H](C)C(=O)NCC(=O)N3NCCC[C@H]3C(=O)N(O)[C@H](C)C(=O)O[C@H]2C(C)C)O[C@@H]1C	0	0	1	1	1	1	0	0
CN1CCC[C@H]1COc1ccc(C#N)cc1C(=O)/N=c1\sc(C(C)(C)C)cn1C[C@H]1CCCO1	0	0	0	0	0	0	0	1
COc1cc(C(=O)NCc2ccc(OCCN(C)C)cc2)cc(OC)c1OC	1	0	0	0	0	0	1	1
c1cncc(NCCCNC2CCSC2)c1	0	0	1	1	0	1	0	1
Cc1cccc(OCC(=O)N2CCN(Cc3ccncc3)CC2)c1.O=C(O)C(=O)O	0	1	0	0	0	0	1	1
COc1ccc2cc([C@H](C)C(=O)O)ccc2c1	1	1	1	1	1	1	0	1
O=C(COc1ccccc1)OCC(=O)N1CCCc2ccccc21	0	0	0	0	0	0	1	1
CN(C)C/C=C/C(=O)Nc1ccc(CN2CCC(NC(=O)c3n[nH]cc3NC(=O)c3c(Cl)cccc3Cl)CC2)cc1	0	0	0	0	0	0	0	0
O=C(CSc1nc2nncc-2c(O)[nH]1)Nc1ccccc1F	0	0	0	0	0	0	1	1
CCCCCCCN[C@H]1CCC[C@H]1CCCCCCC(=O)O	0	0	1	1	1	1	1	0
O=C(O)[C@@H](O)[C@H](O)C(=O)O	1	1	1	1	1	1	0	0
Cn1c(=O)c(=O)n(C2CCCC2)c2nc(N/N=C/c3ccc(O)c(F)c3)ncc21	0	0	0	0	0	0	1	0
CC1(C)CC(NC(=O)c2c(N)no[n+]2[O-])CC(C)(C)N1	0	0	1	1	1	1	1	1
CC(C)c1n[nH]c2c(=O)[nH]c(Cc3ccccc3OCCN3CCOCC3)nc12	0	1	0	0	0	0	1	1
Cc1ccc(S(=O)(=O)N2CCOCC2)cc1NC(=O)COC(=O)/C=C/c1ccc(F)cc1	0	0	0	0	0	0	1	1
Cc1ccc(N=C(S)NC(NC(=O)c2ccccc2C)C(Cl)(Cl)Cl)c(C)c1	0	0	0	0	0	0	1	0
NC(=O)CC1(N2CCOCC2)CCCC1	0	1	1	1	0	1	0	1
O=C(NCCN1CCN(c2ccccc2)CC1)c1ccc2[nH]c(=O)c3c(c2c1)CCSC3	0	1	0	0	0	0	0	1
O=C1CC2(CCC(c3ccc(O)cc3)CC2)C1	0	0	0	0	0	0	0	1
O=C(CSc1nnc(Nc2ccccc2)s1)NCc1ccco1	0	0	0	0	0	0	1	1
NS(=O)(=O)c1cc2c(cc1Cl)N=CNS2(=O)=O	1	1	1	1	1	1	0	1
CN(CCCCCCN(C)C(=O)Oc1ccc[n+](C)c1)C(=O)Oc1ccc[n+](C)c1	1	0	1	1	1	1	1	0
Clc1ccc(C(c2ccc(Cl)cc2)C(Cl)(Cl)Cl)cc1	1	1	1	0	0	0	0	1
O=c1cc(-c2ccnc(NC3CCOCC3)n2)ccn1Cc1cc2c(F)cccc2[nH]1	0	1	0	0	1	0	1	1
CCN1C(=O)NC(c2ccccc2)C1=O	1	1	1	1	0	1	0	1
O=C(O)CCCNc1ccc(S(=O)(=O)Nc2ccccc2C(=O)O)cc1C(=O)O	0	0	0	1	0	1	1	0
[N-]=[N+]=O	1	1	1	1	1	1	0	0
COc1ccc(CCC2CCN(CCc3ccccc3Cl)CC2)cc1.Cl	0	0	1	0	1	0	0	1
C[C@]12CC[C@@H]3c4ccc(O)cc4CC[C@H]3[C@@H]1[C@@H](O)[C@@H](O)[C@@H]2O	1	1	1	1	1	1	1	1
Cc1cc(O)cc(C)c1C[C@H](N)C(=O)N[C@@H]1CCCCNC(=O)C[C@@H](C(N)=O)NC(=O)[C@H](c2ccccc2)NC(=O)[C@H](c2ccccc2)NC1=O	0	0	1	1	0	1	0	0
O=C(O)CNc1nc(N2CC[C@H](O)C2)sc1C(=O)Nc1ccc2ccccc2c1	0	0	0	0	1	0	1	0
CCCN(CCC)C(=O)c1cc(Sc2ccc(OC)cc2)cc(C(=O)N[C@@H](Cc2cc(F)cc(F)c2)[C@H](O)CNCc2cccc(OC)c2)c1	0	0	0	0	1	0	0	0
CCC1(c2ccccc2)C(=O)NCNC1=O	1	1	1	1	1	1	0	1
COc1cccc(-c2cc(NC(C)c3cccc(O)c3)nc(C)n2)c1F	0	0	0	0	0	0	1	1
COc1cc(Nc2nc(NCC(C)(C)N)n3cc(-c4ccccc4)nc3c2C(N)=O)cc(OC)c1	0	0	0	0	0	0	0	0
Nc1nc(O)c2ncn(CCC(CO)CO)c2n1	1	1	1	1	1	1	0	1
CN1CCC(COc2cnc(-c3cccc(Cn4nc(-c5cccc(C#N)c5)ccc4=O)c3)nc2)CC1	1	0	0	0	0	0	0	0
CN1CCc2nc(C(=O)N[C@@H]3C[C@@H](C(=O)N(C)C)CC[C@@H]3NC(=O)C(=O)Nc3ccc(Cl)cn3)sc2C1	1	0	0	1	1	1	0	0
CC(=O)SCC(Cc1ccccc1)C(=O)NCC(=O)OCc1ccccc1	1	1	0	0	1	0	1	1
N=C(N)NC(=O)c1nc(Cl)c(N)nc1N	1	1	1	1	1	1	0	0
O=C(O)/C=C/c1ccc(Cn2ccnc2)cc1	1	1	0	1	1	1	0	1
CC(C)(C)NC(=O)[C@@H]1C[C@@H]2CCCC[C@@H]2CN1C[C@@H](O)[C@H](Cc1ccccc1)NC(=O)[C@H](CC(N)=O)NC(=O)c1ccc2ccccc2n1	1	0	0	1	0	0	0	0
COc1ccc(OC)c2c(C)cc(=O)[nH]c12	0	1	0	1	0	1	0	1
Cc1cc(CNCCO)cc2nc(-c3cccc(-c4ccc5c(c4)OCCO5)c3C#N)oc12	0	0	0	0	0	0	1	0
CCCOc1cc(N)ccc1C(=O)OCCN(CC)CC	1	1	1	1	1	1	1	1
CC(=O)[C@H]1CC[C@H]2[C@@H]3CC[C@H]4C[C@](C)(O)CC[C@]4(C)[C@H]3CC[C@]12C	1	1	1	1	1	1	1	1
COc1ccc(CNS(=O)(=O)c2ccc(NC(=O)N3CCCCC3)cc2)cc1	0	0	0	0	0	0	1	1
CC(C)C[C@H](NC(=O)[C@H](CS)NC(=O)[C@H](Cc1ccccc1)NC(=O)CNC(=O)CNC(=O)[C@H](Cc1cnc[nH]1)NC(=O)[C@H](CCC(N)=O)NC(=O)[C@H](CC(C)C)NC(=O)[C@H](CS)NC(=O)[C@H](CCCCN)NC(=O)[C@H](Cc1ccc(O)cc1)NC(=O)[C@H](CCC(N)=O)NC(=O)[C@@H](N)CC(=O)O)C(=O)N[C@@H](CCCNC(=N)N)C(=O)N[C@@H](CO)C(=O)N[C@@H](CO)C(=O)N[C@@H](CS)C(=O)N1CCC[C@H]1C(=O)N[C@@H](CO)C(=O)N[C@@H](CC(N)=O)C(=O)N[C@H](C(=O)N[C@@H](CCCCN)C(=O)N[C@@H](C…	0	1	1	1	1	1	0	0
Nc1ncnc2c1c(-c1ccccc1)nn2Cc1cn(CC(=O)c2ccc(Cl)cc2)nn1	0	0	0	0	0	0	1	0
CNC(C)(C)Cc1ccccc1	1	1	1	1	1	1	0	1
O=C(CCc1ccc(O)cc1)O[C@H]1[C@H](Oc2c(-c3ccc(O)c(O)c3)oc3cc(O)cc(O)c3c2=O)O[C@H](CO)[C@@H](O)[C@@H]1OC(=O)CCc1ccc(O)cc1	0	1	1	0	1	0	0	0
Cc1cc(C(=O)NCC2(O)CCNC2)cc(=O)[nH]1	0	0	1	1	1	1	0	1
O=C(CCBr)N1CCN(C(=O)CCBr)CC1	1	1	1	1	1	1	0	1

## Sheet: Test set
SMILES	Correct label	DrugReasoner	XGBoost	SVM	KNN	LR	Ghose filter	QED
CCCCCCCCCCCCCCCCCC1OC1C1OC1CCCCCCCCC1=C[C@H](C)OC1=O	0	0	0	0	1	0	0	0
CC(C)OP(=O)(F)OC(C)C	1	1	1	1	1	1	0	1
CNCc1cc(-c2ccccc2F)n(S(=O)(=O)c2cccnc2)c1	1	0	0	0	0	0	1	1
O=C(O)COCCN1CCN(C(c2ccccc2)c2ccc(Cl)cc2)CC1	1	1	0	0	0	0	1	1
CN(C)[C@@H]1CCN(CC(=O)NC2(c3ccc(Cl)c(Cl)c3)C(=O)Nc3cc(Cl)cc(Cl)c32)C1	0	0	0	0	0	0	0	1
C[C@@H]1CCN(C(=O)CC#N)C[C@@H]1N(C)c1ncnc2[nH]ccc12	1	0	0	1	0	1	1	1
O=P(O)(O)C(O)(Cc1cccnc1)P(=O)(O)O	1	1	1	1	1	1	0	0
O=C(CNC(=O)c1cccc(C(F)(F)F)c1)N[C@@H]1CCN(Cc2ccccc2)C1	0	0	0	0	0	0	1	1
CC(C)N(Cc1ccccc1)C(=O)c1cccc(Oc2ccccc2)c1	0	1	0	0	1	0	1	1
COc1cc2c(=O)c3c(NCCCN(C)CCCNc4ccc5c(=O)n(CCN(C)C)c(=O)n6c7cc(OC)c(OC)cc7c(=O)c4c56)ccc4c(=O)n(CCN(C)C)c(=O)n(c2cc1OC)c43	0	1	0	0	0	0	0	0
Brc1c(NC2=NCCN2)ccc2nccnc12	1	1	0	0	1	0	0	1
CC(C)(C)c1ccc2ccccc2c1O	0	0	1	0	0	0	0	1
CCCCC1(CCCC)CN(c2ccccc2)c2cc(SC)c(OCC(=O)N[C@@H](C(=O)N[C@@H](CC)C(=O)O)c3ccc(O)cc3)cc2S(=O)(=O)N1	1	0	0	0	0	0	0	0
CC1(C)C(=O)NCCN1C(=O)CCC1CCNCC1	0	0	0	1	0	1	0	1
CC(C)Oc1nccc(-c2c(-c3ccc(F)cc3)ncn2C2CCNCC2)n1	0	0	0	0	0	0	1	1
C[C@@](Cc1ccc(O)c(O)c1)(NN)C(=O)O	1	1	1	1	1	1	0	0
C[C@@H]1C[C@@H](C)/C=C/C=C/C=C/C=C/C=C/C=C/C=C/[C@H](O[C@@H]2O[C@H](C)[C@@H](O)[C@H](N)[C@@H]2O)C[C@@H]2O[C@](O)(C[C@@H](O)C[C@@H](O)[C@H](O)CC[C@@H](O)C[C@@H](O)CC(=O)O[C@H]1C)C[C@H](O)[C@H]2C(=O)O	0	1	1	1	1	1	0	0
CC(C)C[C@H](NC(=O)CNC(=O)[C@H](Cc1ccc(O)cc1)NC(=O)[C@H](CO)NC(=O)[C@H](Cc1c[nH]c2ccccc12)NC(=O)[C@H](Cc1cnc[nH]1)NC(=O)[C@@H]1CCC(=O)N1)C(=O)N[C@@H](CCCNC(=N)N)C(=O)N1CCC[C@H]1C(=O)NCC(N)=O	1	1	1	1	1	1	0	0
Oc1cccc(-c2cc(-c3ccco3)cc(-c3cccc(O)c3)n2)c1	0	0	0	0	0	0	1	1
CC1=CC(=O)[C@H]2/C(C=O)=C\C[C@H]3[C@@H]([C@@H](C)/C=C\C=C(\C)COC(=O)/C=C/c4ccccc4[N+](=O)[O-])CC[C@]3(C)C[C@H]12	0	1	1	1	1	1	0	0
Cn1cc(-c2ccncc2)c(-c2ccc(OCc3cc(OCCOCCOCCF)c4ccccc4n3)cc2)n1	0	0	0	0	0	0	0	0
CN1Cc2c(Cl)cc(Cl)cc2C(c2cccc(S(=O)(=O)NCCOCCOCCNC(=O)CCC(=O)NCCOCCOCCNS(=O)(=O)c3cccc(C4CN(C)Cc5c(Cl)cc(Cl)cc54)c3)c2)C1	0	1	1	0	0	0	0	0
C=C[C@]1(C)C[C@@H](OC(=O)CSc2cc[n+](Cc3ccc(OC)cc3)cc2)[C@]2(C)[C@H](C)CC[C@]3(CCC(=O)[C@H]32)[C@@H](C)[C@@H]1O.[I-]	0	0	0	1	1	1	0	0
N[C@@H](CCC(=O)N[C@@H](CSSC[C@H](NC(=O)CC[C@H](N)C(=O)O)C(=O)NCC(=O)O)C(=O)NCC(=O)O)C(=O)O	1	0	0	1	0	1	0	0
CC1=C(CCCNC(=O)NCCO)C2=C(C)C3(CC3)[C@@](C)(O)C(=O)C2=C1	0	1	0	1	1	1	1	1
[Ca+2].[H-].[H-]	1	1	1	1	1	1	0	0
O=C1CN=C(c2ccccc2)c2cc(Cl)ccc2N1CC1CC1	1	1	0	0	0	0	1	1
CCc1nc2cc(C)c(C)cc2[nH]1	0	0	1	1	1	1	0	1
O[C@@](Cn1cnnn1)(c1ccc(F)cc1F)C(F)(F)c1ccc(-c2ccc(OCC(F)(F)F)cc2)cn1	1	0	0	0	0	0	0	0
C[C@H](C(=O)O)c1ccc(-c2ccccc2)c(F)c1	1	1	0	1	1	1	0	1
O=C([O-])[C@H](O)[C@@H](O)[C@H](O)[C@H](O)CO.O=C([O-])[C@H](O)[C@@H](O)[C@H](O[C@@H]1O[C@H](CO)[C@H](O)[C@H](O)[C@H]1O)[C@H](O)CO.[Ca+2]	1	1	1	1	1	1	0	0
Oc1cccc(CN2CCCC23CCN(c2cnc4ccccc4n2)CC3)c1	0	0	0	0	0	0	1	1
CCC(=O)NC(=S)Nc1cccc(NC(=O)c2ccccc2Cl)c1	0	0	0	0	0	1	1	1
NCCCNCCSP(=O)(O)O	1	1	1	1	1	1	0	0
NC(=O)Cc1cccc(C(=O)c2ccccc2)c1N	1	1	1	1	1	1	0	1
CCCCCCCCCCNCCN[C@@]1(C)C[C@H](O[C@H]2[C@H](Oc3c4cc5cc3Oc3ccc(cc3Cl)[C@@H](O)[C@@H](NC(=O)[C@@H](CC(C)C)NC)C(=O)N[C@@H](CC(N)=O)C(=O)N[C@H]5C(=O)N[C@H]3C(=O)N[C@H](C(=O)N[C@H](C(=O)O)c5cc(O)c(CNCP(=O)(O)O)c(O)c5-c5cc3ccc5O)[C@H](O)c3ccc(c(Cl)c3)O4)O[C@H](CO)[C@@H](O)[C@@H]2O)O[C@@H](C)[C@H]1O	1	1	1	1	1	1	0	0
CN1C(C(=O)Nc2ccccn2)=C(O)c2sccc2S1(=O)=O	1	1	0	0	1	0	1	1
CCN(CC)CCOC(=O)c1ccc(N)cc1Cl	1	1	0	1	1	1	0	1
CC(O)C(=O)[O-].CC(O)C(=O)[O-].[Ca+2]	1	1	1	1	1	1	0	0
Cl.N=C(N)NCCC[C@H](N)C(=O)O	1	1	1	1	1	1	0	0
COc1ccc(C(=O)Nc2cc(F)c(F)c([C@@]3(CF)N=C(N)O[C@@H]4C[C@@H]43)c2)nc1	0	0	1	0	1	1	1	1
CC(Oc1ccccc1)C(=O)N[C@@H]1C(=O)N2[C@@H]1SC(C)(C)[C@@H]2C(=O)O	1	1	1	1	1	1	1	1
Fc1ccccc1/N=C/c1c(Cl)cccc1Cl	0	0	1	0	0	1	0	1
C[C@@]12C(=O)OC(=O)[C@]1(C)[C@H]1CC[C@@H]2O1	1	1	1	1	0	1	0	0
Cc1cc(C)c(S(=O)(=O)N[C@@H](CNC(=O)CO[C@@H]2C[C@@H](CNc3ccccn3)N(C(=O)OCC(C)C)C2)C(=O)O)c(C)c1	0	0	0	0	0	0	0	0
CCC(Cl)CC(Cl)C(Cl)C(Cl)C(Cl)C(C)Cl	0	0	0	1	1	1	0	1
COc1ccc(-c2nc(C(=O)NNc3nc(NC(C)C)nc(NC(C)C)n3)cc3c2[nH]c2ccccc23)cc1	0	0	0	0	0	0	0	0
N#C[C@@H](C(=O)COc1cc(F)ccc1F)c1nc2ccccc2s1	0	0	0	0	0	0	1	1
Cc1onc(-c2ccccc2Cl)c1C(=O)N[C@@H]1C(=O)N2[C@@H]1SC(C)(C)[C@@H]2C(=O)O	1	1	1	0	1	0	1	1
O=C(NCc1nc2cccnc2n1C1(c2ccccc2)CC1)[C@@H](Cc1ccccc1C(F)(F)F)NC(=O)C1(C(F)(F)F)CC1	0	0	0	0	0	0	0	0
N[C@@H](Cc1cc(I)c(Oc2ccc(O)c(I)c2)c(I)c1)C(=O)O	1	1	1	1	1	1	0	0
COc1cccc2ccc(N[C@H]3CCCN(C4Cc5ccccc5C4)C3)nc12	0	0	0	0	0	0	1	1
O=C(/C=C/C=C/c1ccccc1)Nc1ccccc1	0	0	0	1	0	1	0	1
C[C@]12CC[C@H]3[C@@H](CCC4=CC(=O)CC[C@@]43C)[C@@H]1CC[C@@H]2O	1	1	1	1	1	1	1	1
O=C(CCC1CCN(Cc2ccncc2)CC1)Nc1ccccc1Cl	0	0	0	0	0	0	1	1
Cc1ccn2c(C(=O)Nc3cc(-c4noc([C@H]5C[C@](O)(C(F)(F)F)C5)n4)ccc3C)cnc2c1	0	0	0	0	0	0	1	0
Cc1ccc(C(=O)Nc2cccc(C(=O)NC3CCCCC3)c2)cc1	0	0	0	0	0	0	1	1
CCOC(=O)/C(=C\Nc1ccc(Cl)cc1Cl)c1ccc(OCc2ccccc2)cc1	0	1	0	0	0	0	0	0
C[N+](C)(CCCCCC[N+](C)(C)C1c2ccccc2-c2ccccc21)C1c2ccccc2-c2ccccc21	1	1	1	1	1	1	0	0
CC(C)c1cc(Oc2c(Br)cc(CC(=O)O)cc2Br)ccc1O	0	0	0	0	0	0	1	1
O=C(CCC(=O)Oc1ccc(-c2cc(=S)ss2)cc1)OCCOCCN1CCN(C(c2ccccc2)c2ccc(Cl)cc2)CC1	0	0	0	0	0	0	0	0
NC(=O)c1cccnc1	1	1	1	1	1	1	0	1
Fc1ccc(N2CCN(c3nc(-c4ccco4)cc(C(F)(F)F)n3)CC2)cc1	0	0	0	0	0	0	1	1
O=S(=O)([O-])[O-].O=S(=O)([O-])[O-].[Al+3].[Al+3].[Al+3].[Al+3].[Al+3].[Mg+2].[Mg+2].[Mg+2].[Mg+2].[Mg+2].[Mg+2].[Mg+2].[Mg+2].[Mg+2].[Mg+2].[OH-].[OH-].[OH-].[OH-].[OH-].[OH-].[OH-].[OH-].[OH-].[OH-].[OH-].[OH-].[OH-].[OH-].[OH-].[OH-].[OH-].[OH-].[OH-].[OH-].[OH-].[OH-].[OH-].[OH-].[OH-].[OH-].[OH-].[OH-].[OH-].[OH-].[OH-]	1	1	1	1	1	1	0	0
Cc1onc(-c2c(Cl)cccc2Cl)c1C(=O)N[C@@H]1C(=O)N2[C@@H]1SC(C)(C)[C@@H]2C(=O)O	1	1	1	0	1	0	1	1
C[C@@H](NCCCc1cccc(C(F)(F)F)c1)c1cccc2ccccc12	1	0	1	0	1	0	0	1
Fc1cccc(Cl)c1Cc1noc(/C=C/c2ccccc2)n1	0	0	0	0	0	0	1	1
CN(C)CCC[C@@]1(c2ccc(F)cc2)OCc2cc(C#N)ccc21	1	1	0	0	0	0	1	1
C#C[C@]1(O)CC[C@H]2[C@@H]3CCc4cc(OC5CCCC5)ccc4[C@H]3CC[C@@]21C	1	1	1	1	1	1	1	1
Clc1cc(Br)ccc1OCCN1CCOCC1.O=C(O)C(=O)O	0	0	1	1	0	1	1	1
CC(C)(C)c1cc(NC(=O)Nc2ccc(-c3cn4c(n3)sc3cc(OCCN5CCOCC5)ccc34)cc2)no1	1	0	0	0	0	0	0	0
Clc1ccc(COC(Cn2ccnc2)c2ccc(Cl)cc2Cl)c(Cl)c1	1	1	0	0	1	0	0	0
Cc1cccc(C)c1NC(=O)C(CCc1ccccc1)n1c(=O)c(-c2cc3ccccc3[nH]2)nc2ccccc21	0	1	0	0	0	0	0	0
Cc1cc(F)ccc1C1=Nc2ccc(Cl)cc2SC(C(=O)O)C1	0	1	0	0	0	0	1	1
COCc1noc(CNC(=O)Nc2cccc(CN3CCCC[C@@H]3C)c2)n1	0	1	0	0	0	0	1	1
COc1cc([C@@H]2c3cc4c(cc3[C@@H](O[C@@H]3O[C@@H]5CO[C@@H](c6cccs6)O[C@H]5[C@H](O)[C@H]3O)[C@H]3COC(=O)[C@H]23)OCO4)cc(OC)c1O	1	0	1	1	1	1	0	0
C#C[C@]1(O)CC[C@H]2[C@@H]3CCC4=C(CCC(=O)C4)[C@H]3CC[C@@]21C	1	1	1	1	1	1	1	1
CCOC(=O)[C@H](CCc1ccccc1)N[C@@H](C)C(=O)N1Cc2ccccc2C[C@H]1C(=O)O	1	1	1	0	1	1	1	1
COC(=O)Nc1c(N)nc(-c2nn(Cc3ccccc3F)c3ncc(F)cc23)nc1N	1	1	0	0	1	0	1	0
C[C@H]1Oc2cc(cnc2N)-c2c(nn(C)c2C#N)CN(C)C(=O)c2ccc(F)cc21	1	0	0	0	1	0	1	1
CC(=O)O[C@H]1C[C@@]2(C)[C@@H](C[C@@H](O)[C@H]3[C@@]4(C)CC[C@@H](O)[C@@H](C)[C@@H]4CC[C@@]32C)/C1=C(\CCC=C(C)C)C(=O)O	1	0	1	1	1	1	0	0
N#C/C(=C1/SC[C@@H](c2ccc(Cl)cc2Cl)S1)n1ccnc1	1	1	0	0	0	0	1	1
CC(C)/N=c1\cc2n(-c3ccc(Cl)cc3)c3ccccc3nc-2cc1Nc1ccc(Cl)cc1	1	0	0	0	0	0	0	0
C[C@H]1CC(=O)C[C@@H]2CC[C@H]3[C@@H]4CC[C@H](O)[C@@]4(C)CC[C@@H]3[C@]21C	1	1	1	1	1	1	1	1
CCCCCCC(=O)O[C@H]1CC[C@H]2[C@@H]3CCC4=CC(=O)CC[C@]4(C)[C@H]3CC[C@]12C	1	1	1	1	1	1	0	0
CCOc1ccccc1OC(c1ccccc1)C1CNCCO1	1	1	0	0	0	0	1	1
C[N+](C)(C)CC(=O)N/N=C(\CCC(=O)NCCc1ccccc1)CC(=O)c1ccccc1.[Cl-]	0	1	0	0	1	1	0	0
O=[N+]([O-])c1ccc(F)c(/N=C/c2ccc(Br)s2)c1	0	0	0	0	0	1	0	0
CC(=O)NC[C@H]1CN(c2ccc(-c3ccc(/C=N/N4CCSCC4)c(C)c3)c(F)c2)C(=O)O1	0	0	0	0	0	0	1	1
Cc1ccccc1C1CCN(c2ccc(C(=O)Nc3ccccc3)cn2)CC1	0	0	0	0	0	0	1	1
CCOC(=O)C[C@H](Cc1ccccc1)NC(=O)[C@H](N)CC(=O)O	0	1	1	1	1	1	1	1
O=C(O)CCc1ccc(S(=O)(=O)N2CCOCC2)cc1	0	0	0	0	0	1	1	1
COC(=O)[C@@H]1[C@H]2C[C@H]3c4[nH]c5ccccc5c4CCN3C[C@@H]2CC[C@@H]1O	1	1	1	1	1	1	1	1
CCN(CC)C(=O)C1(c2ccccc2)CC1CN	1	1	1	0	0	1	0	1
C#CC1(O)CC[C@H]2[C@@H]3CCC4=CC(=O)CC[C@@H]4[C@H]3CC[C@@]21CC	1	1	1	1	1	1	1	1
Cc1cc(C#N)cc(Cl)c1NC(=O)N1CCN2C(=O)N([C@H]3C[C@@H]3c3ccccc3)C(=O)C2C1	0	0	0	0	0	0	1	1
Cn1cc(-c2cc3c(cn2)cnn3-c2cn(C)c(=O)c(N3CCC[C@@H](N)C3)n2)cn1	0	0	1	0	0	0	1	1
Cc1cc(OCc2cccc(C(=O)O)c2)ccc1OC(F)(F)F	0	0	0	0	0	0	1	1
CCN(CC)Cc1cc(Nc2ccnc3cc(Cl)ccc23)ccc1O	1	0	0	0	0	0	1	1
COCCNC(=O)C1CN(Cc2nccs2)Cc2ccnn2C1	0	0	0	0	0	1	1	1
Cn1ncnc1[C@H]1c2n[nH]c(=O)c3cc(F)cc(c23)N[C@@H]1c1ccc(F)cc1	1	0	0	0	0	0	1	1
CCCCCCCC1(c2cccc(Cl)c2)NC(SC)=NC1=O	0	0	1	0	1	0	1	1
Cc1cc(NS(=O)(=O)c2ccc(N)cc2)no1	1	1	1	1	1	1	0	1
CC(Oc1c(Cl)cccc1Cl)C1=NCCN1	1	1	1	0	1	0	0	1
Cc1cc(Cl)c(S(=O)(=O)Nc2cc(S(=O)(=O)N3CCOCC3)ccc2F)cc1OCC(N)=O	0	0	0	0	0	0	0	1
COc1ccc(CN(CCN(C)C)c2ccccn2)cc1	1	1	1	0	1	0	1	1
Nc1nc(/C(=C/CC(=O)O)C(=O)N[C@@H]2C(=O)N3C(C(=O)O)=CCS[C@H]23)cs1	1	1	1	1	1	1	1	0
COc1ccc(N2C(=O)[C@@H]3[C@H](C2=O)[C@H]2c4ccccc4C=CN2[C@@H]3C(C)=O)cc1	0	0	1	1	1	1	1	1
CN1C(CCl)Nc2cc(Cl)c(S(N)(=O)=O)cc2S1(=O)=O	1	1	1	1	1	1	1	1
CCCNc1nc2nc3c(c(-c4ccccc4)c2s1)CCCC3	0	0	0	0	0	0	1	1
CCN(CC)CCOC(=O)C1(C2CCCCC2)CCCCC1	1	1	1	0	1	0	1	1
CCCCCCCCCCCCCCCCO	1	0	1	1	1	1	0	0
CCC1(c2ccc(OC)cc2)NC(=O)N(CC(=O)c2ccc3c(c2)OCCO3)C1=O	0	0	0	0	0	0	1	1
CCSc1ccc2c(c1)N(CCCN1CCN(C)CC1)c1ccccc1S2	1	1	1	0	1	0	1	1
CC(C)N(c1ccccc1)c1ncnc2c1ncn2C1O[C@H](CO)[C@@H](O)[C@H]1O	0	1	1	1	1	1	1	1
Cc1ccc(S(=O)(=O)N2CC3C(=O)C[C@@H](c4ccccc4)N(S(=O)(=O)c4ccc(CCCOCCOCCNC(=O)OC(C)(C)C)cc4)C3CC2c2ccccc2)cc1	0	0	0	0	0	0	0	0
COc1cccc(C=Cc2nccc3ccccc23)c1OC	0	0	0	0	1	0	1	1
CC1=C(/C=C/C(C)=C/C=C/C(C)=C/CO)C(C)(C)CCC1	1	1	1	1	1	1	1	1
CC(C)NCCc1c[nH]cn1	0	1	1	1	1	1	0	1
COc1cc(C(=O)Nc2cccc([C@@H](C)Nc3ncnc4c(C(N)=O)cccc34)c2)ccn1	0	0	0	0	1	0	1	0
CSCC[C@H](N)C(=O)O	1	1	1	1	1	1	0	1
O=C(COC(=O)CCc1c[nH]c(O)n1)Nc1ccccc1Cl	0	1	1	0	1	0	1	1
Oc1ccc(OCc2ccccc2)cc1	1	1	1	0	1	1	0	1
CNc1nc(Cl)c(Cl)c(N2CCN(CCC3CCC(CCC(N)=O)CC3)CC2)n1	0	0	0	0	0	0	1	1
O=C(/C=C/c1ccc2c(c1)OCO2)Nc1c(C(=O)O)[nH]c2ccccc12	0	0	0	0	0	0	1	1
C[C@H]1CN(C[C@H](Cc2ccccc2)C(=O)NCC(=O)O)CC[C@@]1(C)c1cccc(O)c1	1	0	1	1	1	1	1	1
O=NN(CCCl)C(=O)NCCCl	1	1	1	1	1	1	0	0
C=CCn1c(Cc2csc(N)n2)nnc1SCC(=O)Nc1ccc(C(=O)OCC)cc1	0	0	0	0	1	0	1	0
COc1cc(/C=C/C(=O)OCC(=O)Nc2oc(C)c3c(C)nnc(O)c23)ccc1OC(F)F	0	0	0	0	0	0	1	0
Cc1nnc(Cc2nn(Cc3ccc(Cl)nc3)c(=O)c3ccccc23)o1	0	0	0	0	0	0	1	1
CC(C)(C)[C@@H]1NC(=O)O[C@@H]2CCC[C@H]2OC/C=C/C(F)(F)c2nc3ccccc3nc2O[C@@H]2C[C@@H](C(=O)N[C@]3(C(=O)NS(=O)(=O)C4(C)CC4)C[C@H]3C(F)F)N(C2)C1=O	1	1	1	0	1	0	0	0
OCc1cc([C@@H](O)CNCCCCCCOCCOCc2c(Cl)cccc2Cl)ccc1O	1	1	1	0	1	0	0	0
c1ccc2c(c1)CNC1C3CC4CC(C3)CC21C4	0	1	1	0	0	0	0	1
COc1nc(N)nc2c1ncn2[C@@H]1O[C@H](CO)[C@@H](O)[C@@H]1O	1	1	1	1	1	1	0	1
CN1CCc2c(c3ccccc3n2Cc2ccccc2)C1	1	1	1	0	1	0	1	1
C=CC(=O)N1CC[C@H](n2nc(C#Cc3cc(OC)cc(OC)c3)c3c(N)ncnc32)C1	1	0	1	0	0	0	1	1
C[N+](C)(C)CCOC(N)=O	1	1	1	1	1	1	0	1
O=C(NC1CCCCC1)c1cc(NCc2cc(O)ccc2O)ccc1O	0	0	0	0	0	1	1	1
Fc1ccc(C(c2nnnn2Cc2ccco2)N2CCN(C3CCCCC3)CC2)cc1	0	0	0	0	0	0	1	1
O=C(CCCNC(=O)c1cccc(C(=O)NCCCC(=O)NCCC[C@@H](NS(=O)(=O)c2ccc(OCc3cc(Br)cc(Br)c3)cc2)C(=O)NO)c1)NCCC[C@@H](NS(=O)(=O)c1ccc(OCc2cc(Br)cc(Br)c2)cc1)C(=O)NO	0	0	1	0	1	0	0	0
Cc1cccc(C)c1N1C[C@](C(=O)Nc2cc(C(F)(F)F)cc(C(F)(F)F)c2)(C(C)C)CC1=O	0	0	0	0	0	0	0	1
COc1cnc(Cl)cc1-c1cc(C)ncc1C(=O)Nc1nnc(O[C@H]2C[C@@H]3CC[C@H]2O3)s1	0	0	1	0	1	0	1	1
CCN1CCN(CCN2CC3(CCN(Cc4ccccc4C#N)CC3)OC2=O)CC1	0	0	0	0	0	0	1	1
CCCCCCCCCCCCCCCCCCCCCCO	1	0	1	1	0	0	0	0
CCC[C@H](NC(=O)[C@@H]1[C@H]2CCC[C@H]2CN1C(=O)[C@@H](NC(=O)[C@@H](NC(=O)c1cnccn1)C1CCCCC1)C(C)(C)C)C(=O)C(=O)NC1CC1	1	0	0	1	1	1	0	0
CC(C)(C)c1ccc(NC(=O)c2ncn(CC(=O)NCc3ccc4[nH]ncc4c3)n2)cc1	0	0	0	0	0	0	1	0
CC[N+](C)(CC)CCOC(=O)C(O)(c1ccccc1)C1CCCCC1	1	1	1	1	1	1	1	1
COc1ccc(Cc2nnc3ncc(-c4ccc(F)cc4)nn23)cc1	0	0	0	0	0	0	1	1
O=C(c1ccc(F)cc1)C1CCN(CCn2c(=O)[nH]c3ccccc3c2=O)CC1	1	1	0	0	0	0	1	1
C[C@H](NCCC(=O)N1CCOCC1)c1cc2cc(Cl)ccc2o1	0	0	0	0	0	0	1	1
O=CN1CCN(C(=O)Cc2ccc(Cl)c(Cl)c2)C(CN2CCCC2)C1	0	0	0	0	0	0	1	1
C#C[C@]1(O)CC[C@H]2[C@@H]3CCc4cc(O)ccc4[C@H]3CC[C@@]21C	1	1	1	1	1	1	1	1
CC[C@H](C)[C@H](NC(=O)[C@H](Cc1ccc(O)cc1)NC(=O)[C@@H](NC(=O)[C@H](CCCNC(=N)N)NC(=O)[C@@H](N)CC(=O)O)C(C)C)C(=O)N[C@@H](Cc1cnc[nH]1)C(=O)N1CCC[C@H]1C(=O)N[C@@H](Cc1ccccc1)C(=O)O	1	1	1	1	1	1	0	0
COc1ccc(-c2ccccc2)c2cc(NC(C)=O)oc12	0	1	0	0	0	0	1	1
CC(=O)OCCN1CCN(CCCN2c3ccccc3Sc3ccc(Cl)cc32)CC1	1	1	0	0	1	0	1	1
CCN1CCC(c2ccccc2)=C(C(=O)OCCc2ccc([N+](=O)[O-])cc2)C1	0	0	0	0	0	0	1	0
CCCN1CCCC[C@H]1C(=O)Nc1c(C)cccc1C	1	1	1	1	1	1	1	1
O=c1nc(-c2ccco2)sc(=O)[nH]1	0	1	0	1	0	1	0	1
Cc1c(OCC(F)(F)F)ccnc1C[S+]([O-])c1nc2ccccc2[nH]1	1	1	0	0	0	0	1	1
OC(O)C(Cl)(Cl)Cl	1	1	1	1	1	1	0	0
COc1ccc(C)cc1S(=O)(=O)N1CCCN(C2CCC2)CC1	0	0	0	0	0	0	1	1
CN(C)c1nc2n(C)c3ccc(Cl)cc3cc-2c(=O)n1	0	0	0	0	0	1	1	1
CCCn1c(N)c(C(=O)CN(C)CC(=O)Nc2ccc(F)cc2)c(=O)[nH]c1=O	0	0	0	0	0	0	1	1
CCCCCCCCCCCn1cc2c(N)ncnc2n1	0	0	1	0	0	1	1	1
Cl[Al](Cl)Cl	1	1	1	1	1	1	0	0
CC(C)N(CCCF)CC(O)CO/N=C(\Cl)c1nc2ccccc2o1	0	0	0	0	1	0	1	1
O=C(O)C(Cc1ccccc1)NS(=O)(=O)c1ccc(-c2ccccc2)cc1	0	0	0	0	0	0	1	1
N/N=C/Cc1ccc(C(F)(F)F)cc1	0	0	1	1	1	1	0	0
CC1CC(OC(=O)C(O)c2ccccc2)CC(C)(C)C1	1	1	0	0	1	0	1	1
C=C(C)[C@@H]1CC[C@]2(NCCN3CCS(=O)(=O)CC3)CC[C@]3(C)[C@H](CC[C@@H]4[C@@]5(C)CC=C(C6=CCC(CC(=O)O)CC6)C(C)(C)[C@@H]5CC[C@]43C)[C@@H]12	0	0	0	0	0	0	0	0
COc1cc(OC)cc(OCc2ccc(CCN3CCN(c4cc(Cl)ccc4OC)CC3)cc2)c1.Cl	0	1	0	0	0	0	0	0
CC(=O)O[C@H]1[C@H](O)[C@H](O)[C@@H](O[C@H]2[C@H](O)[C@@H](O[C@H]3O[C@H](C)[C@@H](O)[C@H](O)[C@@H]3O)[C@H](O[C@H]3CC[C@@]4(C)C(=CC[C@H]5[C@@H]6C[C@@H]7O[C@]8(CC[C@@H](C)CO8)[C@@H](C)[C@@H]7[C@@]6(C)CC[C@@H]54)C3)O[C@@H]2CO)O[C@@H]1C	0	1	1	1	1	1	0	0
O=C(NCc1ccco1)[C@H]1C[C@@H]2CCN(c3ncccn3)C[C@H]2O1	0	0	1	1	1	1	1	1
C=C(CO)C(=O)Nc1ccccc1	0	1	1	1	1	1	0	1
COc1ccc(Cc2nc(-c3ccc(-n4cccc4)cc3)no2)cc1	0	0	0	0	0	0	1	1
C=CC(=O)N1CCN(c2nc(=O)n(-c3c(C)ccnc3C(C)C)c3nc(-c4c(O)cccc4F)c(F)cc23)[C@@H](C)C1	1	1	0	0	1	0	0	0
Cc1cnc(NC(=O)C2=C(O)c3ccccc3S(=O)(=O)N2C)s1	1	0	0	0	1	0	1	1
CCCC(CCC)C(=O)O	1	1	1	1	1	1	0	1
C[C@@H](Cc1ccccc1)N(C)Cc1ccccc1	1	1	1	0	1	1	0	1
Cc1ccc(S(=O)(=O)N(CC(=O)Nc2ccc(C(N)=O)cc2)Cc2ccccc2Cl)cc1	0	0	0	0	0	0	1	1
C=Cc1cc2c(ccc3c(C)c(O)ccc32)cc1C	0	1	0	0	1	0	0	1
C[C@H]1CCC[C@]2(C)CC3OC(=O)C(CNCCCC(=O)N4CCN(C(=O)c5cc(Cc6n[nH]c(=O)c7ccccc67)ccc5F)CC4)C3C=C12	0	1	0	0	0	0	0	0
O=P1(N(CCCl)CCCl)NCCCO1	1	1	1	1	1	1	0	1
COc1cc(O)c(C(N)=O)c2oc(C(=O)NC3CCN(C(=O)c4ccc(C(F)(F)F)cc4)CC3)c(C)c12	0	0	0	0	1	0	0	0
O=C(NC1CCN(c2ccc(Cl)cc2)C1)c1cc(C(F)(F)F)cc(C(F)(F)F)c1	0	0	0	0	0	0	1	1
CN(CCCCCCCCCCN(C)C(=O)Oc1cccc([N+](C)(C)C)c1)C(=O)Oc1cccc([N+](C)(C)C)c1	1	0	1	1	1	1	0	0
CNC(=Nc1ccccc1OC)SC1CC(=O)N(c2ccc(C(=O)OC)cc2)C1=O	0	0	0	0	0	0	1	0
CCC(CC)C(=O)/N=C1\SC2CS(=O)(=O)CC2N1CCc1ccc(OC)cc1	0	0	0	0	0	0	1	1
CC(C)(C)NCC(O)c1ccc(O)c(CO)n1	1	1	1	1	1	1	0	1
C=CCN1c2ccccc2NC2=C(C(=O)CCC2)C1c1cc2ccccc2n(CC=C)c1=O	0	0	0	0	0	0	0	1
NCCCC(O)(P(=O)(O)O)P(=O)(O)O	1	1	1	1	1	1	0	0
CCN(CC)C(=O)c1sc2nc(N3CCOCC3)c3c(c2c1N)CCCC3	0	0	0	0	0	0	1	1
CCCCC1(CC)C(=O)NC(=O)NC1=O	1	1	1	1	1	1	0	1
O=C(Nc1ccc(Cl)cc1)NC1CCCCC1Cc1ccco1	0	0	0	0	0	0	1	1
COc1ccc2c(c1)N(C[C@H](C)CN(C)C)c1ccccc1S2	1	1	1	0	1	0	1	1
CN(C)C(=O)CCN(C(=O)[C@@H]1CCCN1C(=O)[C@@H](NC(=O)c1cc2cc(C(F)(F)P(=O)(O)O)ccc2s1)C(C)(C)C)c1ccc2occc2c1	0	0	0	0	0	0	0	0
O=C(NC1CCN(CCCCC2(C(=O)NCC(F)(F)F)c3ccccc3-c3ccccc32)CC1)c1ccccc1-c1ccc(C(F)(F)F)cc1	1	0	0	0	0	0	0	0
CCOc1ccc(C2c3c(oc4ccccc4c3=O)C(=O)N2c2ccccn2)cc1OC	0	0	0	0	0	0	1	0
CC1(C)S[C@@H]2[C@H](/N=C/N3CCCCCC3)C(=O)N2[C@H]1C(=O)O	1	1	1	1	0	1	1	0
CCC1(CC)C(=O)NC(=O)NC1=O	1	1	1	1	1	1	0	1
CC(C)C[C@H](NC(=O)[C@H](Cc1ccccc1)NC(=O)c1cnccn1)B(O)O	1	0	0	1	0	1	1	0
C=CCN(Cc1cccs1)C(=O)CSc1nnc(-c2ccc3c(c2)OCO3)o1	0	0	0	0	1	0	1	0
CCCC(CCC)C(=O)O[C@H]1C[C@H]2CC[C@@H](C1)[N+]2(C)C	1	1	1	1	1	1	1	1
Cc1ccc(NC(=O)[C@H]2C[C@@H]2CN2CCN(C)CC2)cc1Nc1nccc(-c2cccnc2)n1	0	1	0	0	0	0	0	1
CC[C@H](NC)C(=O)N[C@@H]1C(=O)N2[C@@H](CC[C@@H]1CCNCc1cccc(C)c1)CC[C@H]2C(=O)NC(c1ccccc1)c1ccccc1	0	0	0	0	0	0	0	0
O=C(O)c1cn(C2CC2)c2cc(N3CCNCC3)c(F)cc2c1=O	1	1	0	0	0	0	1	1
CC(=O)OCC(=O)[C@@]1(OC(C)=O)[C@@H](C)C[C@H]2[C@@H]3C[C@H](F)C4=CC(=O)C=C[C@]4(C)[C@@]3(F)[C@@H](O)C[C@@]21C	1	1	1	1	1	1	0	1
CC(NCC1(C)OCCO1)c1cccc(F)c1	0	0	1	0	1	1	0	1
C[C@H](/C=C/[C@H](C)C(C)(C)O)[C@H]1CC[C@H]2/C(=C/C=C3C[C@@H](O)C[C@H](O)C3)CCC[C@]12C	1	1	1	1	1	1	1	1
CC(/C=N/NC(=O)c1nnn(-c2nonc2N)c1CN1CCCCC1)=C\c1ccccc1	0	0	0	0	0	0	1	0
CC(O)C(=O)[O-].CC(O)C(=O)[O-].[Mg+2]	1	1	1	1	1	1	0	0
CCC1(c2ccccc2)C(=O)NC(=O)N(C)C1=O	1	1	0	1	0	1	0	1
CO/N=C(\C(=O)N[C@@H]1C(=O)N2C(C(=O)OC(C)OC(C)=O)=C(COC(N)=O)CS[C@H]12)c1ccco1	1	1	1	1	1	1	0	0
CCN1CCCC1CNC(=O)c1cc(S(=O)(=O)CC)c(N)cc1OC	1	1	0	1	0	1	1	1
C/C=C1\NC(=O)[C@H]2CSSCC/C=C/[C@H](CC(=O)N[C@H](C(C)C)C(=O)N2)OC(=O)[C@H](C(C)C)NC1=O	1	0	0	1	1	1	0	0
CCCS(=O)(=O)Nc1cc2c(cc1NCc1ccccc1)n(C)c(=O)n2C	0	1	0	0	0	0	1	1
C[C@@H]1CN([C@H](C)CO)C(=O)c2cc(Br)cnc2O[C@H]1CN(C)C	0	0	1	1	1	1	1	1
COc1ccc(CC(C)(C)NC[C@H](O)c2cc(O)cc3c2OCC(=O)N3)cc1	1	0	1	0	1	0	1	1
CCCCCCCCCCCC[N+](C)(C)CCOc1ccccc1	1	1	1	1	1	1	0	0
Oc1ccc(/C=C/c2cccc(F)c2)cc1O	0	0	0	1	0	1	0	1
CN1CCC(OC(c2ccccc2)c2ccccc2)CC1	1	1	1	0	1	0	1	1
C[C@]12CCC(=O)C=C1[C@@H]1C[C@@H]1[C@H]1[C@@H]3[C@@H]4C[C@@H]4[C@@]4(CCC(=O)O4)[C@@]3(C)CC[C@@H]12	1	1	1	1	1	1	1	1
Cc1ccc(NS(=O)(=O)c2cc3c(cc2NCCO)NC(=O)CC3)cc1C	0	1	0	0	1	0	1	1
CC[C@H]1OC(=O)[C@H](C)[C@@H](OC(=O)Nc2ccccc2)[C@H](C)[C@@H](O[C@@H]2O[C@H](C)C[C@H](N(C)C)[C@H]2OC(C)=O)[C@](C)(O)C[C@@H](C)CN(C)[C@H](C)[C@H]2OC(=O)O[C@@]21C	0	1	1	1	1	1	0	0
COC(=O)C1=NN2C(=O)Nc3cc(Cl)ccc3C2C1	0	1	0	0	0	0	0	1
CCc1nc(C(N)=O)c(Nc2ccc(N3CCC(N4CCN(C)CC4)CC3)c(OC)c2)nc1NC1CCOCC1	1	0	0	0	0	0	0	0
CC[C@@H](C(N)=O)N1CCCC1=O	1	0	1	1	1	1	0	1
CN1CC(=O)N2[C@H](c3ccc4c(c3)OCO4)c3[nH]c4ccccc4c3C[C@@H]2C1=O	1	0	0	0	0	0	1	1
CC(C=O)N(Cc1cc2cc(S(N)(=O)=O)sc2s1)C(C)C=O	0	0	0	1	0	1	1	1
NC(=O)OCC(COC(N)=O)c1ccccc1	1	1	1	1	1	1	0	1
CS(=O)(=O)n1cc2c(n1)CN([C@H]1CO[C@H](c3cc(F)ccc3F)[C@@H](N)C1)C2	1	0	0	1	1	1	1	1
CC(=O)OC[C@]12[C@H](OC(C)=O)[C@H](OC(C)=O)[C@@H]3[C@@H](OC(C)=O)[C@@]14O[C@@]3(C)COC(=O)c1cccnc1CC[C@@](C)(OC(=O)c1ccccc1)C(=O)O[C@@H]([C@H](OC(C)=O)[C@@H]2OC(C)=O)[C@]4(C)O	0	0	0	1	1	1	0	0
CCCCCCCOc1c(N2CCN(S(=O)(=O)Cc3ccccc3)CC2)cnn(-c2ccccc2)c1=O	0	0	0	0	0	0	0	0
CN(C)CCCN1c2ccccc2CCc2ccc(Cl)cc21	1	1	1	0	1	0	1	1
CCCCCc1ccc(C(=O)NCCn2cc(CCCCCc3cn(C4CC4)c(N)n3)nn2)cc1	0	0	0	0	0	0	0	0
CS(=O)(=O)OCCN(CCBr)c1cc(C(=O)NO)c([N+](=O)[O-])cc1[N+](=O)[O-]	0	0	1	1	1	1	1	0
CCc1nc(N)nc(N)c1-c1ccc(NCc2ccc(C(=O)O)cc2)c([N+](=O)[O-])c1	0	0	0	0	0	0	1	0
CC(C)C[C@@H]1NC(=O)[C@H](CCCN)NC(=O)[C@H](C(C)C)NC(=O)[C@H](Cc2ccc(O)cc2)N[C@@H](CCC(=O)O)C(=O)N[C@@H](CC(N)=O)C(=O)[C@@H](Cc2ccccc2)NC(=O)[C@H](Cc2ccccc2)NC(=O)[C@@H]2CCCN2C(=O)[C@@H](Cc2ccccc2)NC1=O	1	0	1	1	0	0	0	0
O=S(=O)(Nc1nc2ccccc2[nH]1)c1ccc2ccccc2c1	0	0	0	0	0	0	1	1
COC(=O)N[C@H](C(=O)N1CCC[C@H]1c1ncc(-c2ccc(-c3ccc(C(N)=O)cc3)cc2)[nH]1)C(C)C	0	0	0	0	0	0	0	0
COC(=O)[C@H](c1ccccc1Cl)N1CCc2sccc2C1	1	0	1	0	1	0	1	1
CC1CN(C(=O)c2ccc3c(c2)CCC3)CC(C)O1	0	0	1	0	1	0	0	1
OC[C@@H]1[C@@H](O)[C@H](O)C[S+]1C[C@@H](O)[C@H](O)[C@H](O)[C@@H](O)CO	0	1	1	1	1	1	0	0
O=C(Nc1ccc(Cl)c(C(=O)Nc2cccnc2)c1)c1cccc(Br)c1	0	0	0	0	0	0	1	1
CCCN(CCC)CCc1cccc2c1CC(=O)N2	1	1	1	0	1	0	0	1
O=C(O)C(Cl)(Cl)Cl	1	1	1	1	1	1	0	1
CCCC1=N[C@@H](CCCCN2C[C@@H](C(C)(C)C)N(CCc3ccccc3)C2=S)CN1	0	0	0	0	1	0	0	0
O=C(Nc1ccc(OCC(=O)N2CCOCC2)cc1)Nc1cccc2ccccc12	0	0	0	0	0	0	1	1
CCN(CC)CC#CCOC(=O)C(O)(c1ccccc1)C1CCCCC1	1	1	0	0	0	0	1	1
CCCCCN(C)CCC(O)(P(=O)(O)O)P(=O)(O)O	1	1	1	1	0	1	0	0
COC(=O)CC1CC(c2ccc(OC(=O)CC3CC(c4ccc(OC)cc4)=NO3)cc2)=NO1	0	0	0	0	0	0	1	0
O/N=C/c1cc(Cl)cc(CN2CCN(c3ccccc3Cl)CC2)c1O	0	0	0	0	0	0	1	0
CC(=O)c1c(C)ccc2ccccc12	0	1	1	0	1	0	0	1
CC(=O)[C@H]1CC[C@H]2[C@@H]3CCC4=CC(=O)CC[C@]4(C)[C@H]3CC[C@]12C	1	1	1	1	1	1	1	1
CCOC(=O)[C@H](CCc1ccccc1)N[C@@H](C)C(=O)N1CC2(C[C@H]1C(=O)O)SCCS2	1	1	1	0	1	1	1	1
Cn1cc2c(C(F)F)cc(=O)n(CCC(=O)Nc3ccccc3C#N)c2n1	0	0	0	0	0	0	1	1
COC(=O)CCc1c[nH]c(/C=C2\C(=O)Nc3ccccc32)c1C	0	0	0	0	0	1	1	1
NC1C2CN3CCN(C2)CC1(c1ccccc1)C3	0	1	0	0	1	0	0	1
CN(C)CCCC1(c2ccc(F)cc2)OCc2cc(C#N)ccc21	1	1	0	0	0	0	1	1
C=C1CC[C@H](O)C/C1=C/C=C1\CCC[C@]2(C)[C@@H]([C@H](C)/C=C/[C@H](C)C(C)C)CC[C@@H]12	1	1	1	1	1	1	0	0
CNC(=O)c1c(C)oc2cc(Oc3ncnc4cc(OC)c(OC)cc34)ccc12	1	0	0	0	0	0	1	1
CCN(CC)CCNC(=O)c1ccc(N)cc1	1	1	1	1	1	1	0	1
CC(C)C[C@H](NC(=O)Cn1ccc2cc(Br)ccc21)C(=O)O	0	0	0	0	0	1	1	1
CCCCC(CC)COC(=O)c1ccc(N(C)C)cc1	1	1	1	0	1	0	1	1
COc1cc(C)c(C(=O)CC(=O)c2c(C)cc(OC)cc2C)c(C)c1	0	0	0	0	1	0	1	1
C=CCc1c(O)c2cccnc2n(-c2ccccc2OC)c1=O	0	0	0	0	0	0	1	1
Cn1c(=O)cc(N2CCC[C@@H](N)C2)n(Cc2cc(F)ccc2C#N)c1=O	1	1	0	0	0	0	1	1
CS(=O)(=O)OC[C@H](O)[C@@H](O)COS(C)(=O)=O	1	0	1	1	1	1	0	0
COCCNc1nc(-c2ccc(N(C)C)cc2)nc2ccccc12	0	0	0	0	0	0	1	1
O=C([O-])CC(O)(CC(=O)[O-])C(=O)[O-].[Li+].[Li+].[Li+]	1	1	1	1	1	1	0	0
COC1=C(CCC(=O)c2ccccc2)C(=O)C(C)=C2O[C@@]3(c4ccccc4)Oc4cc(O)c(C)c(OC)c4[C@H]([C@@H]3O)[C@]21C	0	0	1	0	0	0	0	0
FC(F)OC(F)C(F)(F)F	1	1	1	1	1	1	0	1
COc1ccc2c3c1O[C@H]1C[C@@H](O)C=C[C@@]31CCN(C)C2	1	1	1	1	1	1	1	1
NC12CC3CC(CC(C3)C1)C2	1	1	1	0	1	0	0	1
CCC(C)(C)OC(=O)N[C@@H](c1ccccc1)[C@@H](O)C(=O)O[C@H]1C[C@@]2(O)[C@@H](OC(=O)c3ccccc3)[C@@H]3[C@]4(OC(C)=O)CO[C@@H]4C[C@H](O)[C@@]3(C)C(=O)[C@H](O)C(=C1C)C2(C)C	0	1	1	1	1	1	0	0
N[C@@H](Cc1cc(I)c(Oc2cc(I)c(O)c(I)c2)c(I)c1)C(=O)O	1	1	1	0	1	1	0	0
Cc1ccc2nc(-c3cn(-c4ccc(Cl)cc4)nc3-c3ccccc3)cc(C(=O)NCCCN(C)C)c2c1	0	0	0	0	0	0	0	0
Cc1nsc(NC(=O)N2CCC(N)CC2)n1	0	1	1	1	1	1	0	1
Brc1ccc(-c2cc(/C=C/c3ccc(N4CCCCC4)cc3)[o+]c(-c3ccc(Br)cc3)c2)cc1.F[B-](F)(F)F	0	0	1	0	0	0	0	0
[O-][S+](CCCCCCc1ccccc1)c1ncc(-c2cocn2)o1	0	0	0	0	0	0	1	0
O=c1[nH]c2ccccc2n1C1CCN(CCCC(c2ccc(F)cc2)c2ccc(F)cc2)CC1	1	1	0	0	0	0	0	0
O=[Mg].O=[Mg].O=[Mg].O=[Si]=O.O=[Si]=O.O=[Si]=O.O=[Si]=O	1	1	1	1	1	1	0	0
Cc1cc(N2CCN([C@@H]3CN[C@H](C(=O)N4CCSC4)C3)CC2)n(-c2ccccc2)n1	1	0	0	0	0	0	1	1
CC(C)COc1ccc(CNC(=O)N(Cc2ccc(F)cc2)C2CCN(C)CC2)cc1	1	0	1	0	0	0	1	1
COC(=O)C[C@](O)(CCCC(C)(C)O)C(=O)O[C@@H]1C(OC)=C[C@]23CCCN2CCc2cc4c(cc2[C@H]13)OCO4	1	1	1	0	0	0	0	0
CSCc1cn(C2CC(O)C(CO)S2)c(=O)[nH]c1=O	0	1	0	1	1	1	0	1
O=C(CCCCCCC(=O)Nc1ccccc1)NO	1	0	1	1	1	1	0	0
COc1cc2nc(N(C)CCCNC(=O)C3CCCO3)nc(N)c2cc1OC	1	0	0	0	0	0	1	1
CC[C@H](C)[C@@H]1NC(=O)[C@H](Cc2ccc(O)cc2)NC(=O)[C@@H](N)CSSC[C@@H](C(=O)N2CCC[C@H]2C(=O)N[C@@H](CC(C)C)C(=O)NCC(N)=O)NC(=O)[C@H](CC(N)=O)NC(=O)[C@H](CCC(N)=O)NC1=O	1	1	1	1	1	1	0	0
Nc1ncnc2c1ncn2CC(N)CO	0	1	1	1	1	1	0	1
O=C(N/N=C/c1ccccc1O)OCc1ccccc1	0	0	0	1	0	1	1	1
CCN(CC(=O)NCC1CN(c2ccc(C(F)(F)F)cc2)CCO1)S(=O)(=O)c1ccc(F)cc1	0	0	0	0	0	0	0	1
COC(=O)CC[C@@H]1N=C(c2ccccn2)c2cc(Br)ccc2-n2c(C)cnc21	1	0	0	0	0	0	1	1
CO[C@H]1/C=C/O[C@@]2(C)Oc3c(C)c(O)c4c(O)c(c5c(nc6cc(C)ccn65)c4c3C2=O)NC(=O)/C(C)=C\C=C\[C@H](C)[C@H](O)[C@@H](C)[C@@H](O)[C@@H](C)[C@H](OC(C)=O)[C@@H]1C	1	1	1	1	1	1	0	0
COc1cc(OC)cc(N(CCNC(C)C)c2ccc3ncc(-c4cnn(C)c4)nc3c2)c1	1	0	0	0	0	0	0	0
CC(=O)N[C@H]1[C@H]([C@H](O)[C@H](O)CO)OC(C(=O)O)=C[C@@H]1NC(=N)N	1	1	1	1	0	1	0	0
CCOC(=O)C1=C(C)NC(C)=C(C(=O)OCC)C1c1ccccc1/C=C/C(=O)OC(C)(C)C	1	1	0	0	0	0	1	0
COCCCOc1cc(C[C@@H](C[C@H](N)[C@@H](O)C[C@H](C(=O)NCC(C)(C)C(N)=O)C(C)C)C(C)C)ccc1OC	1	1	0	1	0	1	0	0
CC(COc1ccccc1)N(CCCl)Cc1ccccc1	1	0	1	0	1	0	1	1
O=C(O)c1c(Cl)c(Cl)c(Cl)c(Cl)c1-c1c2cc(I)c(=O)c(I)c-2oc2c(I)c(O)c(I)cc12	1	1	0	0	0	0	0	0
O=C1NC(c2ccc(Br)cc2)Nc2ccccc21	0	1	0	0	1	0	0	1
CCN1CCCC(OC(=O)C(c2ccccc2)c2ccccc2)C1	1	1	0	0	0	0	1	1
CCCCN(CCCC)CCCOc1ccc(-c2cn3nccnc3n2)cc1.Cl.Cl	0	0	0	0	0	0	1	0
COC(=O)CC(CC(=O)Nc1ccc(Oc2ccc(Cl)cc2)cc1)c1ccccc1	0	0	0	0	0	0	0	0
Cc1cc(S(N)(=O)=O)ccc1NC(=O)COc1ccc(Cl)cc1Oc1ccc2ccccc2c1Cl	0	1	0	0	0	0	0	0
CCOC(=O)C1=C(COCCN)NC(C)=C(C(=O)OC)C1c1ccccc1Cl	1	1	0	0	1	1	1	1
CCCC(CCC)C(=O)NCc1ccc2c(cnn2-c2ccc(OC)nc2)c1	0	0	0	0	0	0	1	1
O=C(O)CCCNc1cc(N2CCN(C3CCCCC3)CC2)c2noc3c2c1C(=O)c1ccccc1-3	0	0	0	0	0	0	0	0
O=C(NCc1c(F)cc(F)cc1F)c1cn2c(c(O)c1=O)C(=O)N1[C@H]3CC[C@H](C3)O[C@@H]1C2	1	0	1	0	1	0	1	1
CC(=O)O[C@@]12CO[C@@H]1C[C@H](O)[C@@]1(C)C(=O)[C@H](OC3CC3)C3=C(C)[C@@H](OC(=O)[C@H](O)[C@H](CC(C)C)NC(=O)C(C)(C)C)[C@@H]4OC(=O)O[C@]4([C@@H](OC(=O)c4ccccc4)[C@H]21)C3(C)C	0	1	1	1	1	1	0	0
CC[C@H]1OC(=O)[C@H](C)[C@@H](O[C@H]2C[C@@](C)(OC)[C@@H](O)[C@H](C)O2)[C@H](C)[C@@H](O[C@@H]2O[C@H](C)C[C@H](N(C)C)[C@H]2O)[C@](C)(O)C[C@@H](C)[C@@H]2N[C@@H](COCCOC)O[C@H]([C@H]2C)[C@]1(C)O	1	1	1	1	1	1	0	0
COc1cc(CC2c3c(cc(OC)c(OC)c3OC)CC[N+]2(C)CCCOC(=O)CCC(=O)OCCC[N+]2(C)CCc3cc(OC)c(OC)c(OC)c3C2Cc2cc(OC)c(OC)c(OC)c2)cc(OC)c1OC	1	1	1	1	1	1	0	0
COc1ccc(CCN(C)N)c(OC)c1OC	0	0	0	1	1	1	0	1
N#Cc1c(N(CC(=O)O)CC(=O)O)sc(C(=O)O)c1CC(=O)O	1	0	1	1	1	1	1	0
CCN(CC)C(=O)C1CN2CCc3cc(OC)c(OC)cc3C2CC1OC(C)=O	1	1	0	0	0	0	1	1
COc1cc2nccc(Oc3ccc(NC(=O)C4(C(=O)Nc5ccc(F)cc5)CC4)cc3)c2cc1OC	1	1	0	0	0	0	0	0
COc1cc(NS(=O)(=O)c2ccc(N3CCCC3=O)cc2)cc(OC)c1	0	0	0	0	0	0	1	1
C[C@@H]1O[C@@H]1P(=O)(O)O	1	0	1	1	1	1	0	0
CCCc1cc(CCC)cc(NC(=O)c2ccc(C(F)(F)F)[nH]c2=O)c1	0	0	0	0	1	0	1	1
CN[C@@H](C)[C@@H](O)c1ccccc1	1	1	1	1	1	1	0	1
COc1nccnc1NS(=O)(=O)c1ccc(N)cc1	1	1	1	1	1	1	0	1
N#Cc1c(N2C[C@@H]3NCCO[C@H]3C2)c(F)cc2c(=O)c(C(=O)O)cn(C3CC3)c12	1	1	1	0	0	0	1	1
CO/N=C1\C[C@]2(C[C@@H]3C[C@@H](C/C=C(\C)C[C@@H](C)/C=C/C=C4\CO[C@@H]5[C@H](O)C(C)=C[C@@H](C(=O)O3)[C@]45O)O2)O[C@H](/C(C)=C/C(C)C)[C@H]1C	1	0	1	1	1	1	0	0
CN(Cc1ccsc1)C(=O)c1ccc2c(c1)NC(=O)CO2	0	0	0	0	0	0	1	1
C[N+](C)(C)CCCCCCCCCC[N+](C)(C)C	1	1	1	1	1	1	0	0
O=C1NCCN1c1ccc(S(=O)(=O)Oc2c(F)c(F)c(F)c(F)c2F)cc1	0	0	0	0	0	0	1	0
COC(=O)CC=CC(C)C(OC)c1cc(F)ccc1Br	0	0	0	1	0	1	1	1
COc1ccc(NS(=O)(=O)c2ccc(C(=O)Nc3c(C)n(C)n(-c4ccccc4)c3=O)cc2)cc1	0	0	0	0	0	0	0	0
COc1cc([C@@H]2c3cc4c(cc3[C@@H](O[C@@H]3O[C@@H]5CO[C@@H](C)O[C@H]5[C@H](O)[C@H]3O)[C@H]3COC(=O)[C@H]23)OCO4)cc(OC)c1O	1	0	1	1	1	1	0	0
CC[C@H]1OC(=O)[C@H](C)[C@@H](O[C@H]2C[C@@](C)(OC)[C@@H](O)[C@H](C)O2)[C@H](C)[C@@H](O[C@@H]2O[C@H](C)C[C@H](N(C)C)[C@H]2O)[C@](C)(OC)C[C@@H](C)C(=O)[C@H](C)[C@@H](O)[C@]1(C)O	1	1	1	1	1	1	0	0
COc1cc(OC)c2c(N3CCCC3)nc(-c3ccc(C(=O)NO)cc3)nc2c1	0	0	0	0	0	0	1	1
Cc1ccc(C)c(Nc2ccnc3ccc(-c4ccc(C#N)nc4)cc23)c1	0	1	0	0	0	0	1	1
O=C(CSc1ncnc2ccccc12)NC1CCS(=O)(=O)C1	0	0	0	0	0	0	1	1
CCC(=O)c1cc(F)ccc1OCC(=O)Nc1ccc2c(c1)OCCO2	0	0	0	0	0	0	1	1
C=C(C)C/C(C)=C\C(=O)N/C=C/C(C)=C/[C@@H](C)[C@H]1C/C(C)=C/C=C/CC[C@H](OC(N)=O)[C@@H](O)/C=C/[C@@H](O)CCC/C=C/C(=O)O1	0	0	0	1	1	1	0	0
Fc1ccc(-c2ccc3c(c2)[nH]c2ccncc23)cn1	1	0	0	0	0	0	1	1
Nc1ccccc1-c1cn(-c2nc(N)c3ncn([C@@H]4O[C@H](COS(=O)(=O)NC(=O)c5ccccc5O)[C@@H](O)[C@H]4O)c3n2)nn1	0	1	1	1	1	1	0	0
CO/N=C(\C(=O)N[C@@H]1C(=O)N2C(C(=O)O)=C(CSc3nnnn3C)CS[C@H]12)c1csc(N)n1	1	1	1	1	1	1	0	0
OC[C@@H](O)[C@@H](O[C@@H]1O[C@H](CO)[C@H](O)[C@H](O)[C@H]1O)[C@H](O)[C@@H](O)CO	1	1	1	1	1	1	0	0
COc1cc2c(NC3CCN(C)CC3)nc(N3CCCN(C)CC3)nc2cc1CCCN1CCCC1=O	0	1	0	0	0	0	0	1
Cc1cccc(CN2CCN(C(c3ccccc3)c3ccc(Cl)cc3)CC2)c1	1	1	1	0	1	0	1	1
CC(O)C(=O)O.N	1	1	1	1	1	1	0	0
Oc1c(Cl)cc(Cl)c2cccnc12.Oc1c(Cl)ccc2cccnc12.Oc1ccc(Cl)c2cccnc12	1	1	0	0	0	0	0	0
CC(=O)Nc1cn2cc(/C=C3\SC(=O)NC3=O)ccc2n1	0	1	0	0	0	1	1	1
C[C@@H](C1CCCCC1)N(C)C(=O)c1ccc[nH]1	0	0	0	1	1	1	0	1
Cc1ccc(N2CNC(=O)C23CCN(CCCN(c2ccc(F)cc2)c2ccc(F)cc2)CC3)cc1	0	1	0	0	0	0	0	0
CCCCCCC(=O)OCCN1CCN(CCCN2c3ccccc3Sc3ccc(C(F)(F)F)cc32)CC1	1	1	0	0	0	0	0	0
CC(=O)Nc1c(I)c(C(=O)N[C@H]2C(O)O[C@H](CO)[C@@H](O)[C@@H]2O)c(I)c(N(C)C(C)=O)c1I	1	0	1	1	1	1	0	0
CCN(CC)CCCNc1c2ccccc2[n+](C)c2c1[nH]c1c(F)cc(F)cc12	0	0	1	1	1	1	1	0
CC(C)(C)OC(=O)C[C@@H]1C/C=C\C[C@@H](CC(=O)N[C@H](CO)Cc2ccccc2)C(=O)N2CCC[C@@H]2COC1=O	0	0	0	1	1	1	0	0
CC(=O)c1ccc(C(O)CC(=O)C23CC4CC(CC(C4)C2)C3)cc1	0	0	0	0	0	0	1	1
CN(C)CCC=C1c2ccccc2CCc2ccccc21	1	1	1	0	1	0	1	1
CCCCCC=C(c1cc(I)c(OC)c(C(=O)OC)c1)c1cc(I)c(OC)c(C(=O)OC)c1	0	0	1	0	0	0	0	0
COc1ncccc1CCC(O)(CC(=O)O)C(=O)O	0	0	0	1	1	1	0	1
CSCC[C@@H]1NC(=O)[C@H](CC(C)C)NC(=O)[C@H](CCCNC(=N)N)NC(=O)[C@H](CO)NC(=O)[C@@H]2CSSC[C@@H]3NC(=O)[C@H](CO)NC(=O)CNC(=O)[C@H]([C@@H](C)O)NC(=O)[C@H](CSSC[C@H](N)C(=O)N[C@@H](CCCCN)C(=O)NCC(=O)N[C@@H](CCCCN)C(=O)NCC(=O)N[C@@H](C)C(=O)N[C@@H](CCCCN)C(=O)N2)NC(=O)[C@H](CSSC[C@@H](C(N)=O)NC(=O)[C@H](CCCCN)NC(=O)CNC(=O)[C@H](CO)NC(=O)[C@H](CCCNC(=N)N)NC3=O)NC(=O)[C@H](CC(=O)O)NC(=O)[C@H](Cc2ccc(O)cc2)…	1	0	1	1	0	1	0	0
N#N	1	1	1	1	1	1	0	0
O=P([O-])(O)O.[K+]	1	1	1	1	1	1	0	0
CC(C)Oc1cccc(-n2c(NNC(=O)Nc3ccc(C(F)(F)F)cc3)nc3ccccc3c2=O)c1	0	0	0	0	0	0	0	0
OC1(c2ccc(Cl)cc2)c2ccccc2C2=NCCN21	1	1	0	0	1	0	1	1
C=CCNC(=O)[C@H](CCc1ccccc1)NC(=O)[C@@H](NC(=O)c1ccc(OCc2ccccc2)cc1)[C@@H](C)O	0	0	0	1	1	1	0	0
Cc1onc(-c2ccccc2)c1C(=O)N[C@@H]1C(=O)N2[C@@H]1SC(C)(C)[C@@H]2C(=O)O	1	1	1	1	1	1	1	1
COc1ccc2[nH]c3c4[nH]c5ccc(O)cc5c4c4c(c3c2c1)CNC4=O	0	0	0	0	0	0	1	0
CC(=O)N1CCc2c(c(N3CCCc4cc(-c5cnn(C)c5)c(C)cc43)nn2[C@H]2CCOC2)C1	0	0	0	0	1	0	0	1
C#CC(O)(/C=C/Cl)CC	1	0	1	1	1	1	0	1
O=c1[nH]c2cc(Cl)ccc2o1	1	1	1	1	0	1	0	1
c1ccc(CC2=NCCN2)cc1	1	1	1	1	1	1	0	1
C[C@]12NC(=N)N[C@@]1(O)c1nc(-c3c[nH]c4ccccc34)cnc1-c1c2[nH]c2cc(Br)ccc12	0	0	0	0	0	0	0	0
NC(=O)N1N=C2c3ccccc3OC[C@H]2[C@@H]1c1ccccc1	0	0	0	0	0	0	1	1
CC(C)(C)c1cc(-c2cc(-c3ccc(C(=O)O)cc3)ccc2OCCO)ccc1N1CCCC1	1	0	0	0	0	0	0	0
COC[C@H]1C[C@@H](c2nc(-c3ccc4c(c3)COc3cc5c(ccc6nc([C@@H]7CC[C@H](C)N7C(=O)[C@@H](NC(=O)OC)C(C)C)[nH]c65)cc3-4)c[nH]2)N(C(=O)[C@H](NC(=O)OC)c2ccccc2)C1	1	1	1	0	1	0	0	0
CC[N+](CC)(CC)CCOc1cccc(OCC[N+](CC)(CC)CC)c1OCC[N+](CC)(CC)CC	1	0	1	1	1	1	0	0
CC1(C)[C@@H]2CC[C@@]1(C)C(=O)C2	1	0	1	1	1	1	0	1
CCc1nc2cc3sc(CC)nc3cc2s1	0	0	0	0	0	0	0	1
CC1CCN(c2ccc(C(=O)NCc3ccc4c(c3)OCO4)cc2[N+](=O)[O-])CC1	0	0	0	0	0	0	1	1
C=CCN1C[C@H](C(=O)N(CCCN(C)C)C(=O)NCC)C[C@@H]2c3cccc4[nH]cc(c34)C[C@H]21	1	0	1	0	0	1	0	1
CC(C)CCC[C@@H](C)[C@H]1CC[C@H]2[C@@H]3CC[C@H]4C[C@@H](CN)CC[C@]4(C)[C@H]3CC[C@]12C	0	1	1	1	1	1	0	0
O=[N+]([O-])c1ccc2c(c1)C=CCS(=O)(=O)O2	0	0	0	1	1	1	0	0
O=C1[C@@H]2[C@H]3CC[C@H](C3)[C@@H]2C(=O)N1C[C@@H]1CCCC[C@H]1CN1CCN(c2nsc3ccccc23)CC1	1	0	1	0	0	1	0	1
COc1ccc(S(=O)(=O)N2CCC(Oc3ccc(Cl)cc3)CC2)c(C(=O)NO)c1OC	0	1	0	0	0	0	1	0
NC(=O)CCCc1ccc(NC(=O)CCl)cc1	0	1	1	1	1	1	0	1
O=C([O-])C(Cl)Cl.[Na+]	1	1	1	1	1	1	0	0
CC(=O)O[C@H]1CC[C@]2(C)[C@H]3C[C@@H](OC(C)=O)[C@@H]4[C@@H](C(C)=O)CC[C@@]4(C)[C@]3(C)CC[C@H]2C1(C)C	0	1	1	1	1	1	0	1
C[C@@H]1/C=C\C(=O)[C@@H](O)[C@@H](O)C/C=C/c2cc(OCCn3ccnc3)cc(O)c2C(=O)O[C@H]1C	0	0	1	1	1	1	1	1
Cc1cc(Br)ccc1NC(=O)CN1CCC(=O)NC1=O	0	0	0	0	0	1	1	1
O=C1CN(CCCn2ccnc2)CCN1Cc1ccc(F)cc1	0	0	0	0	0	0	1	1
CCOC(=O)c1c(C(F)(F)F)csc1NC(=O)Cc1ccc(OC)cc1	0	0	0	0	1	0	1	1
O=NN(CCCl)C(=O)NC1CCCCC1	1	0	1	1	1	1	0	0
N[C@H](C(=O)O)[C@H](O)c1ccc(O)c(O)c1	1	1	1	1	1	1	0	0
Cc1ccc(-n2cc(-c3ccccc3)nc2NC(=O)CN(CCN2CCOCC2)C(=O)c2ccco2)cc1F	0	0	0	0	0	0	0	0
COc1cc(Sc2c(-c3ccccc3)[nH]c3ccc(F)cc23)cc(OC)c1OC	0	0	0	0	0	0	0	0
O=C(O)C[C@H](O)C[C@H](O)/C=C/c1c(C2CC2)nc2ccccc2c1-c1ccc(F)cc1	1	0	0	0	0	0	1	0
Cc1ccc(/C(=C\CN2CCCC2)c2ccccn2)cc1	1	0	1	0	1	0	1	1
O=C(NC1CC1)[C@H]1CCCN(CC(=O)N2CCCCC2)C1	0	0	0	0	0	1	1	1
Cc1ccc([C@@H]2O[C@H](CO)[C@@H](O)[C@H](O)[C@H]2O)cc1Cc1ccc(-c2ccc(F)cc2)s1	1	1	1	1	1	1	1	0
Cc1c(C(=O)N2CCOCC2)sc2nc(-c3ccccc3)cn12	0	0	0	0	0	0	1	1
COC(=O)N(C)COC(=O)C(C)c1ccc(CC(C)C)cc1	0	1	0	1	0	1	1	1
COC(c1ccccc1)(c1ccccc1)[C@H](Oc1nc(C)cc(C)n1)C(=O)O	1	0	0	0	0	0	1	1
COc1ccc(CCO[C@@H]2CCCC[C@H]2N2CC[C@@H](O)C2)cc1OC	1	0	1	1	0	1	1	1
COc1ccc(CCNC(=O)NCCc2c[nH]c3ccccc23)cc1OC	0	0	0	0	0	0	1	1
CCCCNc1cc(C(=O)O)cc(S(N)(=O)=O)c1Oc1ccccc1	1	0	0	1	0	1	1	1
Cc1ccc(NC(=O)c2cc(=O)c3ccccc3o2)cc1NC(=O)c1ccccc1	0	0	0	0	0	0	1	1
NCCCCNCCCNC(=O)c1csc(-c2csc(CCNCc3ccc4scnc4c3)n2)n1	0	1	1	0	0	0	0	0
CC(=O)CC(c1ccc([N+](=O)[O-])cc1)c1c(O)c2ccccc2oc1=O	1	1	0	0	0	0	1	0
C[C@]12CC[C@H](O)C[C@@H]1CC[C@@H]1[C@@H]2CC[C@@]2(C)[C@H]1CC[C@@H]2[C@@](C)(O)c1cccnc1	0	1	1	1	1	1	1	1
CC(C)c1c2ccccc2[n+](C)c2c1[nH]c1ccccc12	0	1	1	1	1	1	1	0
Cc1cc(C)c(-n2c(SC(C)(C)C(=O)O)nc3cccnc32)c(C)c1	0	0	0	0	0	0	1	1
C[C@H]1O[C@@H](n2cc(C#N)c(=O)[nH]c2=O)[C@H](O)[C@@H]1O	0	1	1	1	1	1	0	1
C=C(CC)C(=O)c1ccc(OCC(=O)O)c(Cl)c1Cl	1	0	0	1	0	1	0	1
S1SSSSSSS1	1	1	1	1	0	1	0	1
Cc1nc(C(=O)NCC(=O)O)c(O)c2ccc(Oc3ccccc3)cc12	1	0	0	0	0	0	1	1
O=C(CCN1CCCCC1)N[C@H]1CC[C@H](CNc2nc3c(s2)CCCc2ccc(F)cc2-3)CC1	0	0	0	0	1	0	0	1
Cc1nnc(SCC2=C(C(=O)O)N3C(=O)[C@@H](NC(=O)Cn4cnnn4)[C@H]3SC2)s1	1	1	1	0	1	0	0	0
C[C@]1(Cn2ccnn2)[C@H](C(=O)O)N2C(=O)C[C@H]2S1(=O)=O	1	1	1	1	1	1	0	1
CCc1c(-c2cccc(N3CCC(N(C)C)C3)c2)[nH]c(=O)c2c(=O)[nH]sc12	0	0	0	0	0	0	1	1
CCOc1n[nH]c2ncc(C#Cc3c(F)ccc(NS(=O)(=O)c4cccnc4)c3F)cc12	0	0	0	0	0	0	1	0
CCn1c(=O)c2c(nc(/C=C/c3ccc(OC)c(OC)c3)n2C)n(CC)c1=O	1	0	0	0	0	0	1	1
O=C([O-])c1cc(=O)[nH]c(=O)[nH]1.O=C([O-])c1cc(=O)[nH]c(=O)[nH]1.[Mg+2]	1	0	1	1	1	1	0	0
CCn1cc(C(=O)N/N=C/c2cccc([N+](=O)[O-])c2)c(=O)c2ccc(C)nc21	0	1	0	0	0	0	1	0
C#CCN(C)[C@H](C)Cc1ccccc1	1	1	1	1	0	1	0	1
CN(C)CCCN1c2ccccc2Sc2ccccc21	1	1	1	0	1	0	1	1
CC[C@H](C)[C@H]1O[C@]2(CC[C@@H]1C)C[C@@H]1C[C@@H](C/C=C(\C)[C@@H](O[C@H]3C[C@H](OC)[C@@H](O[C@H]4C[C@H](OC)[C@@H](O)[C@H](C)O4)[C@H](C)O3)[C@@H](C)/C=C/C=C3\CO[C@@H]4[C@H](O)C(C)=C[C@@H](C(=O)O1)[C@]34O)O2.CO[C@H]1C[C@H](O[C@H]2[C@H](C)O[C@@H](O[C@@H]3/C(C)=C/C[C@@H]4C[C@@H](C[C@]5(CC[C@H](C)[C@@H](C(C)C)O5)O4)OC(=O)[C@@H]4C=C(C)[C@@H](O)[C@H]5OC/C(=C\C=C\[C@@H]3C)[C@]54O)C[C@@H]2OC)O[C@@H](C)[C@…	1	0	1	1	1	1	0	0
COc1cc([C@H]2c3cc4c(cc3[C@@H](Nc3ccc5c(c3)OCCO5)C3COC(=O)[C@@H]32)OCO4)cc(OC)c1O	0	0	1	0	1	0	0	0
CC[N+](C)(C)Cc1ccccc1Br	1	1	1	1	1	1	0	1
Clc1ccc(COC(Cn2ccnc2)c2ccc(Cl)cc2Cl)cc1	1	1	0	0	0	0	0	1
COc1ccc(-c2ccc3c(c2)CCn2c-3cc(OCC3CCCO3)nc2=O)cn1	0	0	0	0	0	0	1	1
COC(=O)C1=C(C)C(c2cccs2)NC(=O)N1C	0	0	0	0	0	1	0	1
CC(=O)Nc1cc([As](=O)(O)O)ccc1O	1	0	1	1	1	1	0	0
CC(C)C[C@@H]1OC(=O)CCNC(=O)[C@H](C(C)C)N(C)C(=O)[C@H](C(C)C)NC(=O)[C@H](Cc2ccccc2)NC(=O)[C@@H]2CCCN2C1=O	0	0	0	1	1	1	0	0
CCCNC(C)C(=O)Nc1ccccc1C	1	1	1	1	1	1	0	1
CC1(C)Oc2ccc(OCc3nc4cc(F)c(F)cc4s3)cc2[C@H](O)[C@@H]1Cc1cccc(NS(=O)(=O)C(F)(F)F)c1	0	1	0	0	1	0	0	0
CC(C)CCCCC(=O)N[C@@H](CCN)C(=O)N[C@@H](CN[C@@H](CCN)C(=O)N[C@H]1CCNC(=O)[C@H]([C@@H](C)O)NC(=O)[C@H](CCN)NC(=O)[C@H](CCN)NC(=O)[C@H](CC(C)C)NC(=O)[C@@H](CC(C)C)NC(=O)[C@H](CCN)NC1=O)[C@@H](C)O.CCC(C)CCCCC(=O)N[C@@H](CCN)C(=O)N[C@@H](CN[C@@H](CCN)C(=O)N[C@H]1CCNC(=O)[C@H]([C@@H](C)O)NC(=O)[C@H](CCN)NC(=O)[C@H](CCN)NC(=O)[C@H](CC(C)C)NC(=O)[C@@H](CC(C)C)NC(=O)[C@H](CCN)NC1=O)[C@@H](C)O	1	0	0	0	0	1	0	0
Cc1cccc(C)c1NC(=O)COC(=O)c1ccc(N2CCCC2)c([N+](=O)[O-])c1	0	0	0	0	0	0	1	0
COc1ccc(/C=C(\C(=O)c2ccc(Cl)cc2)S(=O)(=O)Cc2ccccc2Cl)cc1	0	0	0	0	0	0	0	0
CCc1nc(NCc2ccc(-c3ccccc3-c3nn[nH]n3)cc2)c2c(OC)cccc2n1	0	0	0	0	0	0	1	0
C[C@@H]1NC[C@H](C)[C@@H]1N1CCc2c(-c3cnc(N)nc3)nc(N3CCOC[C@@H]3C)nc21	0	0	1	1	1	1	1	1
C[C@@H]1C[C@H]2[C@@H]3C[C@H](F)C4=CC(=O)C=C[C@]4(C)[C@@]3(Cl)[C@@H](O)C[C@]2(C)[C@H]1C(=O)COC(=O)C(C)(C)C	1	1	1	1	1	1	0	0
COc1ccc([C@H]2N=CN[C@H]2c2ccc(OC)cc2C)c(C)c1	0	1	0	0	0	0	1	1
CCCN1CCN(c2ccc(S(N)(=O)=O)cc2[N+](=O)[O-])CC1	0	1	1	1	1	1	1	1
CCN(CC)C(C)C(=O)c1ccccc1	1	1	1	1	1	1	0	1
CCC1(c2ccc(N)cc2)CCC(=O)NC1=O	1	1	1	1	1	1	0	1
CN1CCN2c3ncccc3Cc3ccccc3C2C1	1	1	1	0	1	0	1	1
C[C@@H](O)[C@H]1C(=O)N2C(C(=O)O)=C(S[C@@H]3CN[C@H](C(=O)N(C)C)C3)[C@H](C)[C@H]12	1	1	1	1	1	1	1	1
CC(C(=O)O)c1ccc(CC2CCCC2=O)cc1	1	1	0	0	1	0	0	1
O=C(NCC1CCOC1)Nc1ccc(OCC(F)(F)F)nc1	0	0	0	0	1	0	1	1
CCN(CC)c1ccc(C(=C2C=CC(=[N+](CC)CC)C=C2)c2cc(S(=O)(=O)[O-])ccc2S(=O)(=O)O)cc1	1	0	0	0	0	0	0	0
O=C(NO)c1ccc(-c2ccc(CNCCc3ccccc3F)cn2)s1	0	0	0	0	0	0	1	0
COCCOc1cnc(NS(=O)(=O)c2ccccc2)nc1	1	1	0	1	0	1	1	1
Cc1cc(C)n2nc(NCCN(C)C)c(S(=O)(=O)c3ccccc3)c2n1	0	0	0	0	0	0	1	1
C=CC(=O)Nc1cccc(Oc2nc(Nc3ccc(N4CCN(C)CC4)cc3)nc3ccsc23)c1	1	1	0	0	0	0	0	0
Cc1cc(C)nc(N2Cc3cnn(Cc4ccc(F)cc4)c3C2)n1	0	0	0	0	0	0	1	1
Cc1cccc(-c2nc(-c3c(F)cccc3F)[nH]c2-c2ccncc2)c1	0	1	0	0	0	0	1	1

## Sheet: External set
Drug Name	SMILES	Canonical SMILES	Correct label	DrugReasoner	XGBoost	SVM	KNN	LR	ChemAP	Ghose filter	QED
Fabhalta	CCOC1CCN(C(C1)C2=CC=C(C=C2)C(=O)O)CC3=C(C=C(C4=C3C=CN4)C)OC.O.Cl	CCOC1CCN(Cc2c(OC)cc(C)c3[nH]ccc23)C(c2ccc(C(=O)O)cc2)C1.Cl.O	1	0	0	0	0	0	1	0	1
Ogsiveo	CCCC(C(=O)NC1=CN(C=N1)C(C)(C)CNCC(C)(C)C)NC2CCC3=C(C2)C(=CC(=C3)F)F	CCCC(NC1CCc2cc(F)cc(F)c2C1)C(=O)Nc1cn(C(C)(C)CNCC(C)(C)C)cn1	1	0	0	0	0	0	1	0	0
Truqap	C1CN(CCC1(C(=O)NC(CCO)C2=CC=C(C=C2)Cl)N)C3=NC=NC4=C3C=CN4	NC1(C(=O)NC(CCO)c2ccc(Cl)cc2)CCN(c2ncnc3[nH]ccc23)CC1	1	1	0	0	1	0	1	1	0
Augtyro	CC1CNC(=O)C2=C3N=C(C=CN3N=C2)NC(C4=C(O1)C=CC(=C4)F)C	CC1CNC(=O)c2cnn3ccc(nc23)NC(C)c2cc(F)ccc2O1	1	1	1	0	0	0	1	1	1
Agamree	CC1CC2C3CCC4=CC(=O)C=CC4(C3=CCC2(C1(C(=O)CO)O)C)C	CC1CC2C3CCC4=CC(=O)C=CC4(C)C3=CCC2(C)C1(O)C(=O)CO	1	1	0	0	0	0	1	1	1
Velsipity	C1CCC(C1)C2=C(C=C(C=C2)COC3=CC4=C(C=C3)NC5=C4CCC5CC(=O)O)C(F)(F)F	O=C(O)CC1CCc2c1[nH]c1ccc(OCc3ccc(C4CCCC4)c(C(F)(F)F)c3)cc21	1	1	0	0	0	0	1	0	0
Exxua	CC1(CC(=O)N(C(=O)C1)CCCCN2CCN(CC2)C3=NC=CC=N3)C.Cl	CC1(C)CC(=O)N(CCCCN2CCN(c3ncccn3)CC2)C(=O)C1.Cl	1	1	0	0	0	0	1	1	1
Litfulo	CC1CCC(CN1C(=O)C=C)NC2=NC=NC3=C2C=CN3	C=CC(=O)N1CC(Nc2ncnc3[nH]ccc23)CCC1C	1	1	0	0	0	1	1	1	1
Posluma	CC(C)(C)[Si](C1=CC=C(C=C1)C(=O)NCC(C(=O)NC(CCCCNC(=O)CCC(=O)NCCCC(C(=O)O)NC(=O)CCC(C(=O)O)NC(=O)NC(CCC(=O)O)C(=O)O)C(=O)O)NC(=O)CCC(C(=O)O)N2CCN(CCN(CCN(CC2)CC(=O)[O-])CC(=O)[O-])CC(=O)[O-])(C(C)(C)C)F.[Ga+3]	CC(C)(C)[Si](F)(c1ccc(C(=O)NCC(NC(=O)CCC(C(=O)O)N2CCN(CC(=O)[O-])CCN(CC(=O)[O-])CCN(CC(=O)[O-])CC2)C(=O)NC(CCCCNC(=O)CCC(=O)NCCCC(NC(=O)CCC(NC(=O)NC(CCC(=O)O)C(=O)O)C(=O)O)C(=O)O)C(=O)O)cc1)C(C)(C)C.[Ga+3]	1	0	1	0	1	0	1	0	0
Paxlovid	CC1(C2C1C(N(C2)C(=O)C(C(C)(C)C)NC(=O)C(F)(F)F)C(=O)NC(CC3CCNC3=O)C#N)C	CC(C)(C)C(NC(=O)C(F)(F)F)C(=O)N1CC2C(C1C(=O)NC(C#N)CC1CCNC1=O)C2(C)C	1	1	0	0	1	0	0	0	1
Veozah	CC1C2=NN=C(N2CCN1C(=O)C3=CC=C(C=C3)F)C4=NC(=NS4)C	Cc1nsc(-c2nnc3n2CCN(C(=O)c2ccc(F)cc2)C3C)n1	1	1	0	0	0	0	0	1	1
Joenja	CCC(=O)N1CCC(C1)NC2=NC=NC3=C2CN(CC3)C4=CC(=C(N=C4)OC)C(F)(F)F	CCC(=O)N1CCC(Nc2ncnc3c2CN(c2cnc(OC)c(C(F)(F)F)c2)CC3)C1	1	1	0	0	0	0	0	1	1
Daybue	CC1(CCCN1C(=O)CN)C(=O)NC(CCC(=O)O)C(=O)O	CC1(C(=O)NC(CCC(=O)O)C(=O)O)CCCN1C(=O)CN	1	0	1	1	1	1	0	0	0
Zavzpret	CC1=CC(=CC2=C1NN=C2)CC(C(=O)N3CCN(CC3)C4CCN(CC4)C)NC(=O)N5CCC(CC5)C6=CC7=CC=CC=C7NC6=O	Cc1cc(CC(NC(=O)N2CCC(c3cc4ccccc4[nH]c3=O)CC2)C(=O)N2CCN(C3CCN(C)CC3)CC2)cc2cn[nH]c12	1	1	0	0	0	0	0	0	0
Skyclarys	CC1(CCC2(CCC3(C(C2C1)C(=O)C=C4C3(CCC5C4(C=C(C(=O)C5(C)C)C#N)C)C)C)NC(=O)C(C)(F)F)C	CC1(C)CCC2(NC(=O)C(C)(F)F)CCC3(C)C(C(=O)C=C4C5(C)C=C(C#N)C(=O)C(C)(C)C5CCC43C)C2C1	1	1	0	0	0	0	0	0	0
Orserdu	CCNCCC1=CC=C(C=C1)CN(CC)C2=C(C=CC(=C2)OC)C3CCC4=C(C3)C=CC(=C4)O	CCNCCc1ccc(CN(CC)c2cc(OC)ccc2C2CCc3cc(O)ccc3C2)cc1	1	1	0	0	0	0	0	0	0
Jaypirca	CC(C(F)(F)F)N1C(=C(C(=N1)C2=CC=C(C=C2)CNC(=O)C3=C(C=CC(=C3)F)OC)C(=O)N)N	COc1ccc(F)cc1C(=O)NCc1ccc(-c2nn(C(C)C(F)(F)F)c(N)c2C(N)=O)cc1	1	0	0	0	0	0	0	1	0
Lufotrelvir	CC(C)CC(C(=O)NC(CC1CCNC1=O)C(=O)COP(=O)(O)O)NC(=O)C2=CC3=C(N2)C=CC=C3OC	COc1cccc2[nH]c(C(=O)NC(CC(C)C)C(=O)NC(CC3CCNC3=O)C(=O)COP(=O)(O)O)cc12	0	0	0	0	0	0	0	0	0
Gamcemetinib	CCOCC1=CN=C(N=C1OC2=NC3=C(C=C2)C4=C(C=C3)SC5=C4NCC(NC5=O)C)Cl	CCOCc1cnc(Cl)nc1Oc1ccc2c(ccc3sc4c(c32)NCC(C)NC4=O)n1	0	0	0	0	0	0	0	1	0
Zandelisib	CC(C)(CC1=CC=CC=C1C2CCN(CC2)C)NC3=NC(=NC(=N3)N4CCOCC4)N5C6=CC=CC=C6N=C5C(F)F	CN1CCC(c2ccccc2CC(C)(C)Nc2nc(N3CCOCC3)nc(-n3c(C(F)F)nc4ccccc43)n2)CC1	0	0	0	0	0	0	0	0	0
Alpelisib	CC1=C(SC(=N1)NC(=O)N2CCCC2C(=O)N)C3=CC(=NC=C3)C(C)(C)C(F)(F)F	Cc1nc(NC(=O)N2CCCC2C(N)=O)sc1-c1ccnc(C(C)(C)C(F)(F)F)c1	0	1	0	0	0	0	0	1	1
AMG 337	CC(C1=NN=C2N1C=C(C=C2F)C3=CN(N=C3)C)N4C=CC5=C(C4=O)C=C(C=N5)OCCOC	COCCOc1cnc2ccn(C(C)c3nnc4c(F)cc(-c5cnn(C)c5)cn34)c(=O)c2c1	0	0	0	0	0	0	0	1	0
Evobrutinib	C=CC(=O)N1CCC(CC1)CNC2=NC=NC(=C2C3=CC=C(C=C3)OC4=CC=CC=C4)N	C=CC(=O)N1CCC(CNc2ncnc(N)c2-c2ccc(Oc3ccccc3)cc2)CC1	0	1	0	0	0	0	0	1	1
Linperlisib	CC(C)(C1CCN(CC1)CC2=C3C(=CC(=C2)F)C(=NC(=N3)N4CCOCC4)C5=CC(=C(N=C5)OC)NS(=O)(=O)C)O	COc1ncc(-c2nc(N3CCOCC3)nc3c(CN4CCC(C(C)(C)O)CC4)cc(F)cc23)cc1NS(C)(=O)=O	0	0	0	0	0	0	1	0	0
H3B-8800	CC1C=CC(C(CCC(CC(=O)OC1C(=CC=CC(C)C2=CC=CC=N2)C)O)(C)O)OC(=O)N3CCN(CC3)C	CC(=CC=CC(C)c1ccccn1)C1OC(=O)CC(O)CCC(C)(O)C(OC(=O)N2CCN(C)CC2)C=CC1C	0	0	0	0	0	0	1	0	0
